# Supplementary material for: Crystal structure of 2-{(R)-[1-(4-bromo­phen­yl)eth­yl]imino­meth­yl}-4-(phenyl­diazen­yl)phenol, a chiral photochromic Schiff base
Source: Acta Crystallogr E Crystallogr Commun. 2015 Oct 28;71(Pt 11):o886–7. doi: 10.1107/S2056989015019866 (PMC4645026; doi:10.1107/S2056989015019866)
Supplement: Supplementary file 1 [file e-71-0o886-sup1.cif]

##############################################################################
#                                                                            #
# This CIF contains the data in a paper accepted for publication in          #
# Acta Crystallographica Section E. It conforms to the requirements of       #
# Notes for Authors for Acta Crystallographica Section E, and has been       #
# peer reviewed under the auspices of the IUCr Commission on Journals.       #
#                                                                            #
# Full details of the Crystallographic Information File format               #
# are given in the paper "The Crystallographic Information File (CIF):       #
# a New Standard Archive File for Crystallography" by S. R. Hall, F. H.      #
# Allen and I. D. Brown [Acta Cryst. (1991), A47, 655-685].                  #
#                                                                            #
# The current version of the core CIF dictionary is obtainable from          #
# ftp://ftp.iucr.org/pub/cif_core.dic.                                       #
#                                                                            #
# Software is freely available for graphical display of the structure(s)     #
# in this CIF. For information consult the CIF software page                 #
# http://www.iucr.org/resources/cif/software.                                #
#                                                                            #
# This file may be used for bona fide research purposes within the           #
# scientific community so long as proper attribution is given to the journal # 
# article from which it was obtained.                                        #
#                                                                            #
##############################################################################
data_global
_audit_creation_method     'APEX2 v2014.11-0'
_journal_date_recd_electronic     2015-10-05
_journal_date_accepted     2015-10-21
_journal_name_full     'Acta Crystallographica, Section E'
_journal_year     2015
_journal_volume     71
_journal_issue     11
_journal_page_first     o886
_journal_page_last     o887
_journal_paper_category     HO
_journal_paper_doi     10.1107/S2056989015019866
_journal_coeditor_code     CV5499
_publ_contact_author_name     'Takashiro Akitsu'
_publ_contact_author_address
;
Department of Chemistry
Faculty of Science
Tokyo University of Science
1-3 Kagurazaka
Shinjuku-ku
Tokyo 162-8601
Japan
;
_publ_contact_author_email     akitsu@rs.kagu.tus.ac.jp
_publ_contact_author_fax     '(81) 3 5228 8271'
_publ_contact_author_phone     '(81) 3 5261 4631'
_publ_section_title
;
Crystal structure of
2-{(<i>R</i>)-[1-(4-bromophenyl)ethyl]iminomethyl}-4-(phenyldiazenyl)phenol, a
chiral photochromic Schiff base
;
loop_
    _publ_author_name
    _publ_author_footnote
    _publ_author_address
    'Moriwaki, Ryoji' ' '
;
Department of Chemistry
Faculty of Science
Tokyo University of Science
1-3 Kagurazaka
Shinjuku-ku
Tokyo 162-8601
Japan
;
    'Akitsu, Takashiro' ' '
;
Department of Chemistry
Faculty of Science
Tokyo University of Science
1-3 Kagurazaka
Shinjuku-ku
Tokyo 162-8601
Japan
;
_publ_section_synopsis     .
data_I
_chemical_name_systematic
;
2-{(<i>R</i>)-[1-(4-Bromophenyl)ethyl]iminomethyl}-4-(phenyldiazenyl)phenol
;
_chemical_name_common     ?
_chemical_formula_moiety     'C21 H18 Br N3 O'
_chemical_formula_sum     'C21 H18 Br N3 O'
_chemical_formula_iupac     'C21 H18 Br N3 O'
_chemical_formula_weight     408.29
_chemical_melting_point     ?
_space_group_crystal_system     orthorhombic
_space_group_name_H-M_alt     'P 21 21 2'
_space_group_name_Hall     'P 2 2ab'
loop_
    _space_group_symop_operation_xyz
    'x, y, z'
    '-x, -y, z'
    '-x+1/2, y+1/2, -z'
    'x+1/2, -y+1/2, -z'
_cell_length_a     7.271(3)
_cell_length_b     41.901(15)
_cell_length_c     5.952(2)
_cell_angle_alpha     90
_cell_angle_beta     90
_cell_angle_gamma     90
_cell_volume     1813.3(11)
_cell_formula_units_Z     4
_cell_measurement_reflns_used     10349
_cell_measurement_theta_min     2.84
_cell_measurement_theta_max     27.69
_cell_measurement_temperature     113
_exptl_crystal_description     needle
_exptl_crystal_colour     orange
_exptl_crystal_size_max     0.370
_exptl_crystal_size_mid     0.228
_exptl_crystal_size_min     0.083
_exptl_crystal_density_diffrn     1.496
_exptl_crystal_density_meas     ?
_exptl_crystal_density_method     'not measured'
_exptl_crystal_F_000     832
_exptl_absorpt_coefficient_mu     2.282
_exptl_absorpt_correction_type     empirical
_exptl_absorpt_process_details
;
(SADABS; Sheldrick, 1996)
;
_exptl_absorpt_correction_T_min     0.4860
_exptl_absorpt_correction_T_max     0.8330
_exptl_special_details
;
;
_diffrn_ambient_temperature     113
_diffrn_radiation_type     'Mo K\a'
_diffrn_radiation_wavelength     0.71073
_diffrn_radiation_monochromator     ?
_diffrn_measurement_device_type     'Bruker APEXII CCD'
_diffrn_measurement_method     '\f and \w scans'
_diffrn_detector_area_resol_mean     8.333
_diffrn_reflns_number     10349
_diffrn_reflns_av_R_equivalents     0.0273
_diffrn_reflns_theta_min     2.84
_diffrn_reflns_theta_max     27.69
_diffrn_reflns_theta_full     27.69
_diffrn_measured_fraction_theta_max     0.986
_diffrn_measured_fraction_theta_full     0.986
_diffrn_reflns_limit_h_min     -8
_diffrn_reflns_limit_h_max     9
_diffrn_reflns_limit_k_min     -54
_diffrn_reflns_limit_k_max     33
_diffrn_reflns_limit_l_min     -7
_diffrn_reflns_limit_l_max     7
_refine_special_details
;
;
_reflns_number_total     4176
_reflns_number_gt     3723
_reflns_threshold_expression     'I > 2\s(I)'
_refine_ls_structure_factor_coef     Fsqd
_refine_ls_matrix_type     full
_refine_ls_R_factor_all     0.0307
_refine_ls_R_factor_gt     0.0260
_refine_ls_wR_factor_gt     0.0460
_refine_ls_wR_factor_ref     0.0467
_refine_ls_goodness_of_fit_ref     1.012
_refine_ls_restrained_S_all     1.012
_refine_ls_number_reflns     4176
_refine_ls_number_parameters     237
_refine_ls_number_restraints     0
_refine_ls_number_constraints     ?
_refine_ls_hydrogen_treatment     constr
_refine_ls_weighting_scheme     calc
_refine_ls_weighting_details     'w=1/[\s^2^(Fo^2^)] where P=(Fo^2^+2Fc^2^)/3'
_atom_sites_solution_hydrogens     geom
_atom_sites_solution_primary     direct
_atom_sites_solution_secondary     difmap
_refine_ls_shift/su_max     0.002
_refine_ls_shift/su_mean     0.000
_refine_diff_density_max     0.574
_refine_diff_density_min     -0.399
_refine_ls_extinction_method     none
_refine_ls_extinction_coef     ?
_refine_ls_abs_structure_details
;
Flack <i>x</i> determined using 1360 quotients [(I+)-(I-)]/[(I+)+(I-)]
(Parsons <i>et al.</i>,  2013)
;
_refine_ls_abs_structure_Flack     0.005(4)
loop_
    _atom_type_symbol
    _atom_type_description
    _atom_type_scat_dispersion_real
    _atom_type_scat_dispersion_imag
    _atom_type_scat_source
    C C 0.0033 0.0016 'International Tables Vol C Tables 4.2.6.8 and 6.1.1.4'
    H H 0.0000 0.0000 'International Tables Vol C Tables 4.2.6.8 and 6.1.1.4'
    Br Br -0.2901 2.4595 'International Tables Vol C Tables 4.2.6.8 and 6.1.1.4'
    N N 0.0061 0.0033 'International Tables Vol C Tables 4.2.6.8 and 6.1.1.4'
    O O 0.0106 0.0060 'International Tables Vol C Tables 4.2.6.8 and 6.1.1.4'
_computing_data_collection
;
APEX2 (Bruker, 1998)
;
_computing_cell_refinement
;
SAINT (Bruker, 1998)
;
_computing_data_reduction
;
SAINT (Bruker, 1998)
;
_computing_structure_solution
;
SHELXS97 (Sheldrick, 2008)
;
_computing_structure_refinement
;
SHELXL2014 (Sheldrick, 2015)
;
_computing_molecular_graphics
;
SHELXTL (Sheldrick, 2008)
;
_computing_publication_material
;
SHELXTL (Sheldrick, 2008)
;
loop_
    _atom_site_type_symbol
    _atom_site_label
    _atom_site_fract_x
    _atom_site_fract_y
    _atom_site_fract_z
    _atom_site_U_iso_or_equiv
    _atom_site_adp_type
    _atom_site_calc_flag
    _atom_site_occupancy
    _atom_site_disorder_assembly
    _atom_site_disorder_group
    Br Br1 1.09221(4) 0.26333(2) 0.94955(5) 0.02934(9) Uani d 1 . .
    C C1 0.2882(4) 0.55533(6) 0.2777(4) 0.0162(6) Uani d 1 . .
    H H1 0.347 0.54 0.185 0.019 Uiso calc 1 . .
    C C2 0.2286(3) 0.54700(5) 0.4928(4) 0.0132(6) Uani d 1 . .
    C C3 0.2610(4) 0.58613(6) 0.2004(5) 0.0191(6) Uani d 1 . .
    H H3 0.3033 0.5919 0.0551 0.023 Uiso calc 1 . .
    C C4 0.1732(4) 0.60841(6) 0.3323(5) 0.0193(7) Uani d 1 . .
    H H4 0.1531 0.6294 0.2766 0.023 Uiso calc 1 . .
    C C5 0.1136(4) 0.60022(5) 0.5478(5) 0.0189(6) Uani d 1 . .
    H H5 0.0549 0.6157 0.6397 0.023 Uiso calc 1 . .
    C C6 0.1400(3) 0.56948(5) 0.6277(4) 0.0153(6) Uani d 1 . .
    H H6 0.098 0.5638 0.7733 0.018 Uiso calc 1 . .
    C C7 0.3225(3) 0.45296(5) 0.6999(4) 0.0130(6) Uani d 1 . .
    H H7 0.3679 0.4579 0.5543 0.016 Uiso calc 1 . .
    C C8 0.2539(4) 0.47727(5) 0.8343(4) 0.0133(6) Uani d 1 . .
    C C9 0.1948(3) 0.47027(5) 1.0517(5) 0.0147(5) Uani d 1 . .
    H H9 0.1538 0.487 1.1473 0.018 Uiso calc 1 . .
    C C10 0.1954(4) 0.43923(6) 1.1290(4) 0.0147(6) Uani d 1 . .
    H H10 0.1524 0.4347 1.2762 0.018 Uiso calc 1 . .
    C C11 0.2586(3) 0.41462(5) 0.9931(4) 0.0152(6) Uani d 1 . .
    C C12 0.3926(4) 0.39625(5) 0.6274(4) 0.0142(5) Uani d 1 . .
    H H12 0.4383 0.4015 0.4826 0.017 Uiso calc 1 . .
    C C13 0.3259(4) 0.42154(5) 0.7748(4) 0.0120(6) Uani d 1 . .
    C C14 0.4556(3) 0.34250(5) 0.5321(5) 0.0170(6) Uani d 1 . .
    H H14 0.5028 0.3533 0.394 0.02 Uiso calc 1 . .
    C C15 0.2920(4) 0.32168(6) 0.4678(5) 0.0273(7) Uani d 1 . .
    H H15A 0.2462 0.3106 0.6014 0.041 Uiso calc 1 . .
    H H15B 0.3305 0.306 0.3551 0.041 Uiso calc 1 . .
    H H15C 0.1941 0.3351 0.4054 0.041 Uiso calc 1 . .
    C C16 0.6884(4) 0.29788(5) 0.5224(5) 0.0206(6) Uani d 1 . .
    H H16 0.6402 0.2924 0.3791 0.025 Uiso calc 1 . .
    C C17 0.6118(4) 0.32344(5) 0.6378(4) 0.0148(6) Uani d 1 . .
    C C18 0.6859(4) 0.33094(6) 0.8466(4) 0.0212(7) Uani d 1 . .
    H H18 0.637 0.3484 0.9289 0.025 Uiso calc 1 . .
    C C19 0.8302(4) 0.31341(5) 0.9371(5) 0.0220(6) Uani d 1 . .
    H H19 0.8799 0.3189 1.0796 0.026 Uiso calc 1 . .
    C C20 0.9003(4) 0.28803(5) 0.8183(4) 0.0186(6) Uani d 1 . .
    C C21 0.8323(4) 0.28005(6) 0.6082(5) 0.0214(7) Uani d 1 . .
    H H21 0.8831 0.2628 0.5253 0.026 Uiso calc 1 . .
    N N1 0.2355(3) 0.50990(4) 0.7656(4) 0.0149(5) Uani d 1 . .
    N N2 0.2565(3) 0.51440(4) 0.5585(4) 0.0150(5) Uani d 1 . .
    N N3 0.3906(3) 0.36692(4) 0.6905(3) 0.0169(5) Uani d 1 . .
    O O1 0.2552(3) 0.38445(4) 1.0728(3) 0.0200(4) Uani d 1 . .
    H H1A 0.2988 0.372 0.9758 0.03 Uiso calc 1 . .
loop_
    _atom_site_aniso_label
    _atom_site_aniso_U_11
    _atom_site_aniso_U_22
    _atom_site_aniso_U_33
    _atom_site_aniso_U_12
    _atom_site_aniso_U_13
    _atom_site_aniso_U_23
    Br1 0.03065(17) 0.02551(13) 0.03187(16) 0.01116(13) -0.00603(16)
                                                                    -0.00168(14)
    C1 0.0158(16) 0.0182(13) 0.0147(15) -0.0033(11) -0.0014(12) -0.0026(11)
    C2 0.0111(13) 0.0139(11) 0.0148(17) -0.0035(9) -0.0047(11) 0.0012(10)
    C3 0.0191(16) 0.0228(14) 0.0154(15) -0.0084(12) -0.0061(13) 0.0028(11)
    C4 0.0186(16) 0.0148(13) 0.0246(17) -0.0040(11) -0.0077(14) 0.0051(12)
    C5 0.0162(15) 0.0147(11) 0.0258(14) 0.0011(10) -0.0031(16) -0.0051(12)
    C6 0.0130(16) 0.0177(12) 0.0151(14) -0.0012(10) -0.0021(11) -0.0001(11)
    C7 0.0099(14) 0.0172(12) 0.0118(14) -0.0022(10) -0.0003(11) 0.0005(11)
    C8 0.0117(15) 0.0122(12) 0.0161(15) 0.0003(10) -0.0025(12) 0.0009(11)
    C9 0.0127(14) 0.0186(12) 0.0128(13) 0.0002(10) -0.0016(14) -0.0050(12)
    C10 0.0140(15) 0.0229(13) 0.0071(13) -0.0014(11) -0.0001(11) 0.0019(11)
    C11 0.0119(14) 0.0159(12) 0.0176(18) 0.0004(10) -0.0017(11) 0.0051(10)
    C12 0.0106(14) 0.0176(12) 0.0145(13) 0.0000(11) -0.0009(12) 0.0013(10)
    C13 0.0091(14) 0.0147(12) 0.0123(14) 0.0014(10) -0.0006(12) 0.0004(10)
    C14 0.0213(16) 0.0132(11) 0.0166(14) 0.0005(10) 0.0031(13) -0.0004(11)
    C15 0.0249(17) 0.0213(13) 0.0357(18) -0.0018(11) -0.0050(16) -0.0010(14)
    C16 0.0267(16) 0.0190(13) 0.0162(16) -0.0006(11) -0.0005(14) -0.0027(11)
    C17 0.0183(15) 0.0101(11) 0.0159(13) -0.0032(11) 0.0042(13) 0.0015(10)
    C18 0.0292(18) 0.0126(12) 0.0219(16) 0.0034(11) -0.0003(14) -0.0041(11)
    C19 0.0277(16) 0.0200(12) 0.0182(14) 0.0008(11) -0.0032(15) -0.0047(13)
    C20 0.0186(15) 0.0148(12) 0.0224(15) 0.0015(12) 0.0000(15) 0.0052(11)
    C21 0.0271(17) 0.0166(13) 0.0206(17) 0.0048(11) 0.0045(13) -0.0051(11)
    N1 0.0144(13) 0.0154(11) 0.0149(13) -0.0001(9) 0.0004(10) 0.0007(9)
    N2 0.0160(12) 0.0145(10) 0.0146(12) -0.0005(8) 0.0010(12) 0.0021(10)
    N3 0.0157(13) 0.0151(10) 0.0198(12) 0.0015(9) 0.0020(12) 0.0012(9)
    O1 0.0279(12) 0.0150(8) 0.0172(10) 0.0034(7) 0.0064(10) 0.0036(8)
_geom_special_details
;
All e.s.d.'s (except the e.s.d. in the dihedral angle between two l.s. planes)
are estimated using the full covariance matrix. The cell e.s.d.'s are taken
into account individually in the estimation of e.s.d.'s in distances, angles
and torsion angles; correlations between e.s.d.'s in cell parameters are only
used when they are defined by crystal symmetry. An approximate (isotropic)
treatment of cell e.s.d.'s is used for estimating e.s.d.'s involving l.s.
planes.
;
loop_
    _geom_bond_atom_site_label_1
    _geom_bond_atom_site_label_2
    _geom_bond_site_symmetry_2
    _geom_bond_distance
    _geom_bond_publ_flag
    Br1 C20 . 1.905(3) ?
    C1 C3 . 1.384(3) ?
    C1 C2 . 1.396(3) ?
    C1 H1 . 0.95 ?
    C2 C6 . 1.395(3) ?
    C2 N2 . 1.435(3) ?
    C3 C4 . 1.376(4) ?
    C3 H3 . 0.95 ?
    C4 C5 . 1.397(4) ?
    C4 H4 . 0.95 ?
    C5 C6 . 1.386(3) ?
    C5 H5 . 0.95 ?
    C6 H6 . 0.95 ?
    C7 C8 . 1.388(3) ?
    C7 C13 . 1.390(3) ?
    C7 H7 . 0.95 ?
    C8 C9 . 1.395(3) ?
    C8 N1 . 1.433(3) ?
    C9 C10 . 1.380(3) ?
    C9 H9 . 0.95 ?
    C10 C11 . 1.389(3) ?
    C10 H10 . 0.95 ?
    C11 O1 . 1.350(3) ?
    C11 C13 . 1.419(4) ?
    C12 N3 . 1.285(3) ?
    C12 C13 . 1.459(3) ?
    C12 H12 . 0.95 ?
    C14 N3 . 1.470(3) ?
    C14 C15 . 1.524(3) ?
    C14 C17 . 1.524(4) ?
    C14 H14 . 1.0 ?
    C15 H15A . 0.98 ?
    C15 H15B . 0.98 ?
    C15 H15C . 0.98 ?
    C16 C21 . 1.383(4) ?
    C16 C17 . 1.389(3) ?
    C16 H16 . 0.95 ?
    C17 C18 . 1.390(4) ?
    C18 C19 . 1.389(4) ?
    C18 H18 . 0.95 ?
    C19 C20 . 1.375(3) ?
    C19 H19 . 0.95 ?
    C20 C21 . 1.386(4) ?
    C21 H21 . 0.95 ?
    N1 N2 . 1.256(3) ?
    O1 H1A . 0.84 ?
loop_
    _geom_angle_atom_site_label_1
    _geom_angle_atom_site_label_2
    _geom_angle_atom_site_label_3
    _geom_angle_site_symmetry_1
    _geom_angle_site_symmetry_3
    _geom_angle
    _geom_angle_publ_flag
    C3 C1 C2 . . 119.6(2) ?
    C3 C1 H1 . . 120.2 ?
    C2 C1 H1 . . 120.2 ?
    C6 C2 C1 . . 120.1(2) ?
    C6 C2 N2 . . 123.5(2) ?
    C1 C2 N2 . . 116.4(2) ?
    C4 C3 C1 . . 120.6(3) ?
    C4 C3 H3 . . 119.7 ?
    C1 C3 H3 . . 119.7 ?
    C3 C4 C5 . . 120.1(2) ?
    C3 C4 H4 . . 120.0 ?
    C5 C4 H4 . . 120.0 ?
    C6 C5 C4 . . 120.0(3) ?
    C6 C5 H5 . . 120.0 ?
    C4 C5 H5 . . 120.0 ?
    C5 C6 C2 . . 119.6(2) ?
    C5 C6 H6 . . 120.2 ?
    C2 C6 H6 . . 120.2 ?
    C8 C7 C13 . . 121.1(2) ?
    C8 C7 H7 . . 119.4 ?
    C13 C7 H7 . . 119.4 ?
    C7 C8 C9 . . 119.4(2) ?
    C7 C8 N1 . . 124.7(2) ?
    C9 C8 N1 . . 115.9(2) ?
    C10 C9 C8 . . 120.4(2) ?
    C10 C9 H9 . . 119.8 ?
    C8 C9 H9 . . 119.8 ?
    C9 C10 C11 . . 120.5(2) ?
    C9 C10 H10 . . 119.8 ?
    C11 C10 H10 . . 119.8 ?
    O1 C11 C10 . . 119.0(2) ?
    O1 C11 C13 . . 121.3(2) ?
    C10 C11 C13 . . 119.7(2) ?
    N3 C12 C13 . . 121.0(2) ?
    N3 C12 H12 . . 119.5 ?
    C13 C12 H12 . . 119.5 ?
    C7 C13 C11 . . 118.8(2) ?
    C7 C13 C12 . . 120.1(2) ?
    C11 C13 C12 . . 121.1(2) ?
    N3 C14 C15 . . 108.0(2) ?
    N3 C14 C17 . . 109.8(2) ?
    C15 C14 C17 . . 112.67(19) ?
    N3 C14 H14 . . 108.8 ?
    C15 C14 H14 . . 108.8 ?
    C17 C14 H14 . . 108.8 ?
    C14 C15 H15A . . 109.5 ?
    C14 C15 H15B . . 109.5 ?
    H15A C15 H15B . . 109.5 ?
    C14 C15 H15C . . 109.5 ?
    H15A C15 H15C . . 109.5 ?
    H15B C15 H15C . . 109.5 ?
    C21 C16 C17 . . 122.5(3) ?
    C21 C16 H16 . . 118.7 ?
    C17 C16 H16 . . 118.7 ?
    C16 C17 C18 . . 117.4(2) ?
    C16 C17 C14 . . 119.9(2) ?
    C18 C17 C14 . . 122.6(2) ?
    C19 C18 C17 . . 121.3(2) ?
    C19 C18 H18 . . 119.3 ?
    C17 C18 H18 . . 119.3 ?
    C20 C19 C18 . . 119.3(3) ?
    C20 C19 H19 . . 120.3 ?
    C18 C19 H19 . . 120.3 ?
    C19 C20 C21 . . 121.2(3) ?
    C19 C20 Br1 . . 118.8(2) ?
    C21 C20 Br1 . . 120.02(19) ?
    C16 C21 C20 . . 118.2(2) ?
    C16 C21 H21 . . 120.9 ?
    C20 C21 H21 . . 120.9 ?
    N2 N1 C8 . . 114.3(2) ?
    N1 N2 C2 . . 113.1(2) ?
    C12 N3 C14 . . 118.3(2) ?
    C11 O1 H1A . . 109.5 ?
loop_
    _geom_torsion_atom_site_label_1
    _geom_torsion_atom_site_label_2
    _geom_torsion_atom_site_label_3
    _geom_torsion_atom_site_label_4
    _geom_torsion_site_symmetry_1
    _geom_torsion_site_symmetry_2
    _geom_torsion_site_symmetry_3
    _geom_torsion_site_symmetry_4
    _geom_torsion
    _geom_torsion_publ_flag
    C3 C1 C2 C6 . . . . 0.8(4) ?
    C3 C1 C2 N2 . . . . 178.1(2) ?
    C2 C1 C3 C4 . . . . -1.0(4) ?
    C1 C3 C4 C5 . . . . 1.2(4) ?
    C3 C4 C5 C6 . . . . -1.1(4) ?
    C4 C5 C6 C2 . . . . 0.9(4) ?
    C1 C2 C6 C5 . . . . -0.8(4) ?
    N2 C2 C6 C5 . . . . -177.9(2) ?
    C13 C7 C8 C9 . . . . 2.8(4) ?
    C13 C7 C8 N1 . . . . -176.2(2) ?
    C7 C8 C9 C10 . . . . -3.3(4) ?
    N1 C8 C9 C10 . . . . 175.8(2) ?
    C8 C9 C10 C11 . . . . 1.4(4) ?
    C9 C10 C11 O1 . . . . -179.2(2) ?
    C9 C10 C11 C13 . . . . 1.1(4) ?
    C8 C7 C13 C11 . . . . -0.3(4) ?
    C8 C7 C13 C12 . . . . 177.8(2) ?
    O1 C11 C13 C7 . . . . 178.7(2) ?
    C10 C11 C13 C7 . . . . -1.6(4) ?
    O1 C11 C13 C12 . . . . 0.5(4) ?
    C10 C11 C13 C12 . . . . -179.8(2) ?
    N3 C12 C13 C7 . . . . -177.4(2) ?
    N3 C12 C13 C11 . . . . 0.7(4) ?
    C21 C16 C17 C18 . . . . 0.3(4) ?
    C21 C16 C17 C14 . . . . 178.9(2) ?
    N3 C14 C17 C16 . . . . 176.7(2) ?
    C15 C14 C17 C16 . . . . 56.2(3) ?
    N3 C14 C17 C18 . . . . -4.8(3) ?
    C15 C14 C17 C18 . . . . -125.3(3) ?
    C16 C17 C18 C19 . . . . -0.5(4) ?
    C14 C17 C18 C19 . . . . -179.0(2) ?
    C17 C18 C19 C20 . . . . -0.4(4) ?
    C18 C19 C20 C21 . . . . 1.3(4) ?
    C18 C19 C20 Br1 . . . . -177.8(2) ?
    C17 C16 C21 C20 . . . . 0.6(4) ?
    C19 C20 C21 C16 . . . . -1.5(4) ?
    Br1 C20 C21 C16 . . . . 177.69(19) ?
    C7 C8 N1 N2 . . . . 11.8(4) ?
    C9 C8 N1 N2 . . . . -167.2(2) ?
    C8 N1 N2 C2 . . . . 177.17(19) ?
    C6 C2 N2 N1 . . . . -16.5(3) ?
    C1 C2 N2 N1 . . . . 166.3(2) ?
    C13 C12 N3 C14 . . . . 178.6(2) ?
    C15 C14 N3 C12 . . . . -113.7(3) ?
    C17 C14 N3 C12 . . . . 123.1(3) ?
loop_
    _geom_hbond_atom_site_label_D
    _geom_hbond_atom_site_label_H
    _geom_hbond_atom_site_label_A
    _geom_hbond_site_symmetry_A
    _geom_hbond_distance_DH
    _geom_hbond_distance_HA
    _geom_hbond_distance_DA
    _geom_hbond_angle_DHA
    _geom_hbond_publ_flag
    O1 H1A N3 . 0.84 1.84 2.585(3) 148 yes
    C12 H12 Cg1 2_665 0.95 2.80 3.399(3) 122 yes
    C10 H10 Cg1 2_566 0.95 2.74 3.415(3) 128 yes
    C6 H6 Cg2 1_556 0.95 2.75 3.423(3) 128 yes
_shelx_hkl_file
;
   0   0  -1  442.46   16.60
   0   0   1  435.56   14.90
   0   0  -2 2974.90  101.69
   0   0   2 3019.90   98.39
   0   0   2 3079.19  104.59
   0   0  -3  285.57   15.30
   0   0   3  293.07   18.10
   0   0   3  293.87   11.30
   0   0  -4  189.08   13.80
   0   0   4  206.58   17.50
   0   0   4  198.88    8.90
   0   0  -5    8.60    5.80
   0   0   5    7.30    6.90
   0   0   6    3.40    9.50
   0   0   7  194.88   24.90
  -1   0   7   36.40   15.00
  -1   0   6  331.07   28.60
  -1   0   5  589.44   35.20
  -1   0   4  293.27   21.80
   1   0  -4  300.47   17.80
  -1   0   3  936.11   40.80
  -1   0   3  923.71   31.30
   1   0  -3  921.01   36.90
  -1   0   2 1154.08   45.40
  -1   0   2 1217.48   38.70
   1   0  -2 1140.79   42.70
  -1   0   1    2.20    0.70
  -1   0   1    1.90    1.90
   1   0  -1    1.90    1.30
   1   0   0  -14.80    0.90
  -1   0  -1    2.90    1.90
  -1   0  -2 1199.78   44.40
  -1   0  -3  901.11   36.70
  -1   0  -4  291.17   18.10
   1   0   4  283.87   20.40
   1   0   4  316.57   13.10
  -1   0  -5  592.54   31.20
   1   0   5  618.94   35.20
   1   0   6  339.17   28.10
   1   0   7   44.50   14.20
  -2   0   7    8.40   12.70
  -2   0   6    1.50   10.20
  -2   0   5    5.70    7.70
  -2   0   4   41.30   10.50
   2   0  -4   39.60    8.00
  -2   0   3  390.96   22.90
  -2   0   3  385.56   14.00
   2   0  -3  380.16   20.00
  -2   0   2   90.09    8.80
  -2   0   2   97.99    4.60
   2   0  -2   95.59    7.70
  -2   0   1   14.60    1.90
  -2   0   1   21.50    4.30
   2   0  -1   16.90    3.50
   2   0   0 9999.00  326.47
   2   0   1   16.80    3.80
  -2   0  -2  105.19    9.10
  -2   0  -3  390.66   21.20
  -2   0  -4   40.90    8.70
  -2   0  -5    1.10    5.80
   2   0   5    6.60    7.40
   2   0   6   -0.70    7.80
   2   0   7   -5.90   10.30
  -3   0   7    9.10   13.50
  -3   0   6   37.30   13.50
  -3   0   5  126.19   18.00
  -3   0   4    8.90    6.90
   3   0  -4    9.30    6.10
  -3   0   3  147.29    7.00
  -3   0   3  143.39   13.60
   3   0  -3  140.19   12.00
  -3   0   2    1.20    1.70
  -3   0   2    2.20    3.90
   3   0  -2    0.90    3.00
  -3   0   1  194.18   11.90
  -3   0   1  189.48    8.70
   3   0  -1  187.68   11.60
   3   0   0   -1.40    2.40
   3   0   1  187.18   12.40
   3   0   2    0.20    3.50
  -3   0  -3  152.98   14.10
  -3   0  -4   15.90    7.60
  -3   0  -5  136.79   16.10
  -4   0   6    1.80   10.10
  -4   0   5   -2.60    7.60
  -4   0   4  180.38   18.20
   4   0  -4  191.58   17.30
  -4   0   3  809.02   29.00
  -4   0   3  755.32   37.90
   4   0  -3  822.02   36.60
  -4   0   2   36.50    7.70
  -4   0   2   43.30    4.60
   4   0  -2   39.60    7.40
   4   0  -1   69.69    8.40
   4   0   0  406.46   21.40
   4   0   1   71.59    9.40
   4   0   2   45.30    9.20
   4   0   3  850.01   40.30
   4   0   4  208.88   18.40
  -5   0   6   47.50   15.70
  -5   0   5  282.67   26.00
  -5   0   4  162.08   19.10
   5   0  -4  171.18   17.40
  -5   0   3  508.75   29.80
   5   0  -3  520.35   28.20
  -5   0   2  906.31   40.60
   5   0  -2  909.81   40.70
   5   0  -1  123.49   12.20
   5   0   0    3.60    5.20
   5   0   1  126.19   13.30
   5   0   2  934.11   43.30
   5   0   3  523.05   30.80
   5   0   4  179.38   19.90
   5   0   5  307.37   27.40
   5   0   6   48.50   18.80
  -6   0   6   -3.10   18.50
  -6   0   5   27.70   13.40
  -6   0   4  127.19   18.30
  -6   0   3   28.10   10.20
   6   0  -3   33.80   10.20
   6   0  -2  498.25   29.10
   6   0  -1  588.84   31.90
   6   0   0 1024.70   46.00
   6   0   1  589.74   32.50
   6   0   2  497.15   30.60
   6   0   3   23.90   11.00
   6   0   4  146.79   20.20
   6   0   5   46.60   15.10
   6   0   6   -1.60   11.70
  -7   0   5   65.59   17.30
   7   0  -3    5.20    8.90
   7   0  -2   47.60   12.40
   7   0  -1   30.70   10.10
   7   0   0    7.90    7.70
   7   0   1   33.90   11.60
   7   0   2   39.20   11.80
   7   0   3    5.30    9.60
   7   0   4   66.19   16.90
   7   0   5   78.49   18.20
   8   0  -3    2.70   10.00
   8   0  -2    0.20    9.20
   8   0  -1   11.00    9.80
   8   0   0   11.50   10.40
   8   0   1   17.10   10.20
   8   0   2   -0.50    9.40
   8   0   3    1.40   12.00
   8   0   4   11.00   12.40
   9   0  -2   64.69   17.30
   9   0  -1   50.29   15.70
   9   0   0    6.40   11.70
   9   0   1   54.09   16.80
   9   0   2   58.99   17.30
   9  -1   2    5.40   11.00
   9  -1   1    2.40   10.50
   9  -1   0    3.20   10.10
   9  -1  -1    7.90   11.00
   9  -1  -2   14.00   12.70
   8  -1   4    5.80   11.90
   8  -1   3  131.29   21.10
   8  -1   2  153.28   20.90
   8  -1   1  226.48   22.90
   8  -1   0  291.47   25.20
   8  -1  -1  293.77   26.50
   8  -1  -2  119.19   19.00
   8  -1  -3  144.99   21.10
   7  -1   5   68.09   17.40
   7  -1   4  147.49   20.60
   7  -1   3  222.28   23.00
   7  -1   2  129.39   17.70
   7  -1   1   43.20   11.80
   7  -1   0    4.00    7.30
   7  -1  -1   55.39   13.20
   7  -1  -2  116.59   15.50
   7  -1  -3  173.58   20.00
  -7   1   5   63.79   16.30
   6  -1   5    8.20   11.60
   6  -1   4    8.40   10.50
   6  -1   3   34.80   11.20
   6  -1   2  108.39   14.60
   6  -1   1   56.79   11.90
   6  -1   0   27.10    8.90
   6  -1  -1   47.70   10.80
   6  -1  -2  113.09   14.50
   6  -1  -3   40.30   10.80
  -6   1   4   19.20   10.70
  -6   1   5   11.00   11.70
   5  -1   5   19.70   10.60
   5  -1   4   59.09   12.90
   5  -1   3  100.49   14.60
   5  -1   2    7.20    6.10
   5  -1   1   15.00    6.30
   5  -1   0    4.80    4.90
   5  -1  -1   23.10    7.50
   5  -1  -2    4.50    5.50
   5  -1  -3  101.59   12.80
  -5   1   3  103.69   13.30
   5  -1  -4   47.90   11.60
  -5   1   4   69.59   14.20
  -5   1   5   25.10   12.70
  -5   1   6   17.20   14.00
   4  -1   5   12.70    9.20
   4  -1   4  133.59   15.10
   4  -1   3  754.52   37.00
   4  -1   2  518.65   27.10
   4  -1   1  731.53   32.80
   4  -1   0  663.23   30.00
   4  -1  -1  890.91   37.40
   4  -1  -2  456.05   24.10
  -4   1   2  518.45   25.70
   4  -1  -3  737.93   34.10
  -4   1   3  685.23   35.40
   4  -1  -4  153.78   15.30
  -4   1   4  123.09   16.50
  -4   1   5   11.30    9.50
  -4   1   6   47.20   14.90
  -3   1  -5  703.93   38.40
  -3   1  -4 1123.29   50.49
  -3   1  -3 1363.76   56.49
   3  -1   2  937.41   39.10
   3  -1   1  133.79   10.40
   3  -1   0    8.60    3.80
   3  -1  -1  130.09    9.60
  -3   1   1  137.89    9.80
   3  -1  -2  748.53   33.80
  -3   1   2  874.01   29.40
  -3   1   2  907.11   37.00
   3  -1  -3 1357.56   52.19
  -3   1   3 1273.97   43.90
  -3   1   3 1267.57   54.09
   3  -1  -4 1132.49   47.40
  -3   1   4 1023.10   49.50
  -3   1   5  651.03   38.30
  -3   1   6  125.09   19.40
  -3   1   7  114.09   23.30
   2  -1   7   20.60   13.20
   2  -1   6   22.80   11.30
   2  -1   5   10.40    7.90
   2  -1   5    5.20    3.70
  -2   1  -5    3.80    6.20
  -2   1  -4  235.08   17.30
  -2   1  -3  272.57   16.90
  -2   1  -2 1221.38   47.10
   2  -1   1 3960.50  133.09
   2  -1   0  120.49    7.90
   2  -1  -1 3949.70  130.79
  -2   1   1 3898.11  131.59
  -2   1   1 3902.61  127.39
   2  -1  -2 1256.77   47.60
  -2   1   2 1269.77   49.70
  -2   1   2 1335.37   42.80
   2  -1  -3  272.57   17.10
  -2   1   3  330.57   20.30
  -2   1   3  337.77   11.60
   2  -1  -4  218.78   16.20
  -2   1   4  267.27   20.70
  -2   1   5    5.90    8.60
  -2   1   6   25.20   11.80
  -2   1   7   29.00   14.80
   1  -1   7   38.00   14.60
   1  -1   6   89.19   16.10
   1  -1   5  107.99   15.50
  -1   1  -5  120.89   13.00
   1  -1   4  512.85   28.60
   1  -1   4  540.85   20.30
  -1   1  -4  508.25   25.90
  -1   1  -3  105.49    9.20
  -1   1  -2  186.68   10.80
  -1   1  -1  259.27   11.80
   1  -1   0   24.60    2.90
   1  -1  -1  256.77   10.60
  -1   1   1  215.08   11.10
  -1   1   1  218.68    8.00
  -1   1   2  129.79    5.00
  -1   1   2  126.89   10.00
   1  -1  -3  113.69    9.50
  -1   1   3  110.69    5.00
  -1   1   3  105.39   11.50
   1  -1  -4  496.15   25.40
  -1   1   4  510.15   29.20
   1  -1  -5  129.09   12.90
  -1   1   5  111.99   16.40
  -1   1   6  100.99   18.30
  -1   1   7   34.00   14.80
   0  -1   7    8.20   12.10
   0  -1   6    9.00   10.20
   0  -1   5    1.00    6.30
   0   1  -5    2.80    5.50
   0  -1   4  238.18   10.10
   0  -1   4  229.58   18.30
   0   1  -4  225.88   14.80
   0  -1   3    1.90    1.50
   0  -1   3    1.60    4.30
   0   1  -3    0.50    2.50
   0  -1   2 1086.69   36.10
   0  -1   2 1097.59   41.90
   0   1  -2 1063.29   39.00
   0  -1   1 1468.05   47.50
   0   1  -1 1433.16   48.70
   0  -1  -1 1498.75   51.69
   0   1   1 1541.05   52.49
   0  -1  -2 1069.49   39.90
   0   1   2 1100.99   36.30
   0   1   2 1107.69   42.10
   0  -1  -3    0.50    2.70
   0   1   3    2.90    4.10
   0   1   3    0.90    1.30
   0  -1  -4  230.78   15.40
   0   1   4  234.08   10.00
   0   1   4  239.48   18.40
   0  -1  -5    4.20    5.50
   0   1   5    4.90    7.40
   0   1   6    3.90    8.60
   0   1   7    9.40   11.50
  -1  -1   7   33.20   14.70
  -1  -1   6   58.79   14.70
  -1  -1   5  124.29   17.20
  -1  -1   4  488.75   29.40
   1   1  -4  522.45   24.80
  -1  -1   3  111.59    5.30
  -1  -1   3  100.49   10.90
   1   1  -3  116.59    9.00
  -1  -1   2  183.78    6.90
  -1  -1   2  164.28   11.60
  -1  -1   1  277.47    8.90
  -1  -1   1  260.57   12.10
   1   1  -1  207.08   10.00
  -1  -1   0   21.20    2.00
   1   1   0   25.00    2.90
  -1  -1  -1  216.58   10.60
  -1  -1  -2  119.69    8.60
  -1  -1  -3  102.79    9.10
  -1  -1  -4  529.95   26.20
   1   1   4  504.45   19.40
   1   1   4  474.05   27.50
  -1  -1  -5  110.79   13.00
   1   1   5  125.09   16.10
   1   1   6   87.19   15.60
   1   1   7   19.30   12.70
  -2  -1   7   44.30   16.80
  -2  -1   6   25.90   12.70
  -2  -1   5    4.80    7.70
  -2  -1   4  229.48   19.40
   2   1  -4  267.87   17.10
  -2  -1   3  271.37   10.40
  -2  -1   3  259.87   18.00
  -2  -1   2 1205.68   48.80
  -2  -1   2 1233.58   41.90
   2   1  -2 1335.57   46.60
  -2  -1   1 3924.51  125.59
  -2  -1   1 3727.73  129.49
   2   1  -1 3923.01  128.79
  -2  -1   0  113.19    5.80
   2   1   0  116.29    7.50
  -2  -1  -2 1332.27   50.99
  -2  -1  -3  345.47   19.70
  -2  -1  -4  264.37   18.70
  -2  -1  -5    5.70    6.80
   2   1   5    5.40    7.30
   2   1   6   27.20   11.70
  -3  -1   7  105.39   21.20
  -3  -1   6  127.09   21.00
  -3  -1   5  635.54   37.90
  -3  -1   4 1070.29   49.50
   3   1  -4 1019.60   44.90
  -3  -1   3 1246.48   42.90
  -3  -1   3 1248.38   52.99
   3   1  -3 1293.17   49.90
  -3  -1   2  715.93   33.30
  -3  -1   2  729.73   27.00
   3   1  -2  859.11   32.20
  -3  -1   1  126.29    9.40
  -3  -1   1  128.69    6.70
   3   1  -1  134.19    9.40
   3   1   0    5.30    3.10
   3   1   1  132.79   10.60
  -3  -1  -3 1332.07   55.59
  -3  -1  -4 1059.19   48.60
  -3  -1  -5  709.93   38.30
   3   1   5  654.73   36.40
  -4  -1   6   61.89   16.40
  -4  -1   5   12.90   10.80
  -4  -1   4  143.09   16.40
   4   1  -4  113.79   13.40
  -4  -1   3  733.73   26.50
  -4  -1   3  714.33   36.00
   4   1  -3  714.13   33.50
  -4  -1   2  454.45   24.50
  -4  -1   2  453.65   18.50
   4   1  -2  505.05   23.90
   4   1  -1  778.22   33.60
   4   1   0  688.93   31.00
   4   1   1  903.11   38.80
   4   1   2  467.25   25.50
   4   1   3  786.82   38.40
  -4  -1  -5   19.10   10.50
  -4  -1  -6   55.49   16.50
  -5  -1   6   27.90   14.70
  -5  -1   5   17.00   10.90
  -5  -1   4   52.89   13.00
  -5  -1   3  107.89   14.10
   5   1  -3   96.49   12.30
  -5  -1   2    8.50    6.00
   5   1  -2    2.70    5.20
   5   1  -1   16.00    6.70
   5   1   0    8.80    5.80
   5   1   1   20.10    6.90
   5   1   2    4.20    6.60
   5   1   3  123.29   15.90
   5   1   4   45.50   12.70
   5   1   5   12.80   10.90
   5   1   6   18.00   12.30
  -6  -1   6    0.40   18.00
  -6  -1   5    6.40    9.90
  -6  -1   4   18.60    9.80
  -6  -1   3   36.90   10.80
   6   1  -3   32.60    9.40
   6   1  -2  111.59   13.60
   6   1  -1   49.80   10.80
   6   1   0   24.00    7.90
   6   1   1   41.80   10.10
   6   1   2  121.59   16.00
   6   1   3   33.20   11.70
   6   1   4   14.50   11.30
   6   1   5    4.50   11.60
  -7  -1   5   50.99   15.90
   7   1  -3  213.28   21.10
   7   1  -2  114.49   16.50
   7   1  -1   33.60   10.40
   7   1   0    4.10    8.30
   7   1   1   63.39   13.90
   7   1   2  117.19   17.00
   7   1   3  178.58   21.10
   7   1   4  154.88   22.70
   7   1   5   73.59   18.90
   8   1  -3  135.19   20.00
   8   1  -2  154.28   19.10
   8   1  -1  235.78   24.10
   8   1   0  316.27   26.10
   8   1   1  273.67   25.40
   8   1   2  123.49   21.10
   8   1   3  172.78   23.10
   8   1   4    2.30   13.20
   9   1  -2   10.30   12.00
   9   1  -1    2.50   11.70
   9   1   0    5.70   10.60
   9   1   1   11.50   11.40
   9   1   2    9.00   11.60
   9  -2   2   31.70   15.30
   9  -2   1    4.60   12.10
   9  -2   0    2.80   11.40
   9  -2  -1   14.10   12.80
   9  -2  -2   37.00   13.80
   8  -2   4   28.20   15.60
   8  -2   3   50.29   15.70
   8  -2   2   62.79   16.30
   8  -2   1   20.90   11.80
   8  -2   0   82.49   16.30
   8  -2  -1   17.90   10.50
   8  -2  -2   52.19   13.50
   8  -2  -3   57.29   15.60
   7  -2   5   35.90   14.40
   7  -2   4   56.39   15.10
   7  -2   3  350.56   28.20
   7  -2   2   54.89   13.50
   7  -2   1   80.19   13.80
   7  -2   0   18.50    8.80
   7  -2  -1   83.89   15.10
   7  -2  -2   55.89   13.10
   7  -2  -3  306.47   25.70
   6  -2   5   16.70   12.20
   6  -2   4   16.50   10.00
   6  -2   3  361.56   26.20
   6  -2   2  159.58   16.80
   6  -2   1  691.53   35.80
   6  -2   0  191.08   16.80
   6  -2  -1  722.33   36.80
   6  -2  -2  211.68   18.00
   6  -2  -3  328.77   23.40
   6  -2  -4   20.30    9.50
  -6   2   4    7.00    8.60
  -6   2   5   20.20   11.60
   5  -2   5  242.28   24.00
   5  -2   4  244.68   22.30
   5  -2   3  132.39   15.10
   5  -2   2  604.34   31.90
   5  -2   1   57.79    9.50
   5  -2   0  198.38   15.00
   5  -2  -1   58.99    9.30
   5  -2  -2  720.53   34.60
   5  -2  -3  177.18   15.20
  -5   2   3  121.49   14.40
   5  -2  -4  196.68   19.10
  -5   2   4  230.08   20.70
  -5   2   5  213.48   24.20
  -5   2   6  103.69   20.10
   4  -2   5   23.70   10.40
   4  -2   4  126.99   15.40
   4  -2   3   13.70    7.50
   4  -2   2  412.86   23.20
   4  -2   1  849.32   36.90
   4  -2   0 3009.80  106.09
   4  -2  -1  804.62   34.70
   4  -2  -2  321.07   19.30
  -4   2   2  400.96   21.50
   4  -2  -3   17.70    6.20
  -4   2   3   10.70    6.40
   4  -2  -4  113.19   13.90
  -4   2   4  109.09   14.90
  -4   2   5   24.10   10.80
  -4   2   6   57.89   16.70
   3  -2   6    8.00    9.50
  -3   2  -5   70.69   13.60
  -3   2  -4  112.09   14.00
  -3   2  -3  173.28   14.80
   3  -2   2  177.48   12.90
   3  -2   1  400.16   19.80
   3  -2   0   -0.10    2.60
   3  -2  -1  347.67   17.80
  -3   2   1  363.46   17.60
   3  -2  -2  131.49   10.80
  -3   2   2  161.08   12.50
  -3   2   2  185.68    7.60
   3  -2  -3  169.48   13.40
  -3   2   3  177.88    7.80
  -3   2   3  188.28   15.50
   3  -2  -4  114.99   12.90
  -3   2   4  109.69   14.90
  -3   2   5   69.79   14.30
  -3   2   6   14.80   11.80
  -3   2   7   12.80   13.70
   2  -2   7    3.30   10.70
   2  -2   6    4.10    8.70
   2  -2   5    3.90    3.90
   2  -2   5    9.80    7.50
  -2   2  -5    4.90    6.60
  -2   2  -4  206.78   16.00
  -2   2  -3   20.30    5.50
  -2   2  -2  221.18   13.70
   2  -2   1 1743.83   61.69
   2  -2   0 6458.65  212.28
   2  -2  -1 1546.05   57.59
  -2   2   1 1712.03   58.69
  -2   2   1 1674.63   54.39
  -2   2   2  152.08    6.20
  -2   2   2  151.98   11.30
   2  -2  -3   20.10    5.80
  -2   2   3   16.20    6.10
  -2   2   3   17.20    2.00
   2  -2  -4  208.98   16.20
  -2   2   4  229.18   19.30
   2  -2  -5    6.70    7.20
  -2   2   5   15.40    8.90
  -2   2   6    3.90    9.00
  -2   2   7    1.40   11.10
   1  -2   7   88.69   19.50
   1  -2   6  277.77   26.10
   1  -2   5  419.36   29.00
  -1   2  -5  456.35   25.30
   1  -2   4  759.82   27.70
  -1   2  -4  740.83   33.50
  -1   2  -3  978.50   39.00
  -1   2  -2 1236.68   45.20
  -1   2  -1 1660.23   57.19
   1  -2   0    4.60    1.40
   1  -2  -1 1609.74   58.59
  -1   2   1 1733.23   55.99
  -1   2   1 1816.32   59.89
   1  -2  -2 1247.08   47.70
  -1   2   2 1351.16   42.80
  -1   2   2 1333.07   49.80
   1  -2  -3  941.21   40.00
  -1   2   3 1064.39   33.70
  -1   2   3 1022.60   43.30
   1  -2  -4  736.53   33.90
  -1   2   4  762.32   37.70
   1  -2  -5  451.65   25.60
  -1   2   5  433.86   29.50
  -1   2   6  284.07   25.60
  -1   2   7  101.89   20.60
   0  -2   7  123.99   22.30
   0  -2   6    8.10    9.20
   0  -2   5    1.40    7.10
   0  -2   4    6.00    2.30
   0  -2   4   12.80    6.90
   0   2  -4    7.60    4.30
   0  -2   3  617.24   22.10
   0  -2   3  617.14   29.80
   0   2  -3  621.44   25.90
   0  -2   2 4015.80  131.79
   0   2  -2 4102.49  134.49
   0  -2   1 1992.60   63.39
   0   2  -1 1895.11   64.19
   0  -2  -1 1945.71   65.89
   0   2   1 1962.30   66.29
   0  -2  -2 4025.30  136.09
   0   2   2 4115.09  137.99
   0  -2  -3  630.04   27.10
   0   2   3  624.74   29.50
   0   2   3  601.54   21.50
   0  -2  -4    6.40    4.50
   0   2   4    9.60    2.20
   0   2   4    5.60    6.00
   0  -2  -5    2.70    5.20
   0   2   5    0.70    6.90
   0   2   6   17.50   10.90
   0   2   7  111.79   20.80
  -1  -2   7   85.19   18.70
  -1  -2   6  297.97   26.70
  -1  -2   5  454.85   30.50
  -1  -2   4  746.83   26.40
  -1  -2   4  726.63   37.60
   1   2  -4  752.22   32.20
  -1  -2   3  937.31   33.30
  -1  -2   3  947.11   42.40
   1   2  -3 1047.90   38.20
  -1  -2   2 1219.68   48.80
  -1  -2   2 1273.27   42.40
   1   2  -2 1337.77   45.80
  -1  -2   1 1725.03   55.29
  -1  -2   1 1670.73   58.99
   1   2  -1 1679.03   56.59
  -1  -2   0    3.60    0.90
   1   2   0    2.90    1.30
  -1  -2  -1 1820.02   62.69
  -1  -2  -2 1374.76   50.39
  -1  -2  -3 1034.50   39.70
   1   2   3  893.61   39.70
  -1  -2  -4  758.52   34.20
   1   2   4  729.33   36.20
  -1  -2  -5  414.96   25.30
   1   2   5  462.25   29.20
   1   2   6  297.77   26.10
   1   2   7   93.69   19.40
  -2  -2   7    5.00   11.20
  -2  -2   6   -0.90    9.90
  -2  -2   5    8.00    9.00
  -2  -2   4  206.38   18.30
   2   2  -4  224.38   15.30
  -2  -2   3   21.90    2.50
  -2  -2   3   18.10    6.30
   2   2  -3   13.00    4.60
  -2  -2   2  212.68    8.50
  -2  -2   2  212.98   13.80
  -2  -2   1 1486.45   52.29
  -2  -2   1 1528.45   56.09
   2   2  -1 1716.33   55.39
  -2  -2   0 6623.64  212.38
   2   2   0 6480.55  215.08
  -2  -2  -1 1703.03   61.49
  -2  -2  -2  151.38   11.20
  -2  -2  -3   15.90    5.70
  -2  -2  -4  215.78   17.00
  -2  -2  -5    9.80    7.20
   2   2   5    3.90    6.30
   2   2   6    0.90    8.40
  -3  -2   7    7.60   13.00
  -3  -2   6   17.00   12.50
  -3  -2   5   66.59   14.10
  -3  -2   4  125.39   15.10
   3   2  -4  121.19   12.50
  -3  -2   3  145.29   14.30
  -3  -2   3  157.68    7.70
   3   2  -3  177.78   12.50
  -3  -2   2  134.39   11.50
  -3  -2   2  134.79    7.10
   3   2  -2  168.68   10.70
  -3  -2   1  326.27   16.70
  -3  -2   1  330.27   13.50
   3   2  -1  368.06   17.10
   3   2   0    0.90    2.90
   3   2   1  353.26   18.50
  -3  -2  -2  178.18   14.10
  -3  -2  -3  199.08   16.50
  -3  -2  -4  111.59   14.30
  -3  -2  -5   66.99   13.30
   3   2   5   70.19   13.00
  -3  -2  -6   12.50   14.10
  -4  -2   6   75.39   18.80
  -4  -2   5   29.70   11.70
  -4  -2   4  117.49   16.30
   4   2  -4  110.99   13.60
  -4  -2   3   17.20    3.40
  -4  -2   3   23.10    8.20
   4   2  -3   14.10    5.90
  -4  -2   2  334.87   20.60
  -4  -2   2  333.97   14.90
   4   2  -2  415.06   20.60
  -4  -2   1  845.32   30.80
   4   2  -1  832.22   35.50
   4   2   0 3042.70  107.29
   4   2   1  808.82   35.80
   4   2   2  363.66   21.90
   4   2   3   19.10    7.60
  -4  -2  -4  125.79   16.10
  -4  -2  -5   20.00   10.10
  -4  -2  -6   59.49   16.00
  -5  -2   6  133.69   24.00
  -5  -2   5  224.98   24.50
  -5  -2   4  186.08   20.10
  -5  -2   3  181.08   17.00
   5   2  -3  131.39   13.80
  -5  -2   2  720.03   26.50
  -5  -2   2  678.53   32.30
   5   2  -2  600.44   31.80
   5   2  -1   57.79    9.00
   5   2   0  208.08   15.70
   5   2   1   61.29    9.80
   5   2   2  742.93   37.10
   5   2   3  188.78   18.10
   5   2   4  195.28   20.00
   5   2   5  254.57   25.10
   5   2   6  136.79   22.10
  -6  -2   5   11.30   11.60
  -6  -2   4   14.60    9.90
  -6  -2   3  304.57   23.30
   6   2  -3  361.96   24.30
   6   2  -2  152.38   16.00
   6   2  -1  730.63   36.40
   6   2   0  200.18   17.00
   6   2   1  667.53   35.10
   6   2   2  235.98   20.30
   6   2   3  346.77   26.30
   6   2   4   30.40   12.80
   6   2   5   14.70   12.50
  -7  -2   5   32.30   14.50
   7   2  -3  317.17   24.40
   7   2  -2   68.09   13.90
   7   2  -1   88.89   15.00
   7   2   0   19.80    9.50
   7   2   1   86.59   15.70
   7   2   2   68.59   15.30
   7   2   3  317.67   27.10
   7   2   4   99.99   19.90
   7   2   5   45.30   16.70
   8   2  -3   28.80   19.30
   8   2  -2   56.89   14.60
   8   2  -1   24.90   11.00
   8   2   0   73.99   15.10
   8   2   1   24.20   11.70
   8   2   2   52.69   15.60
   8   2   3   49.80   15.70
   8   2   4   10.10   12.60
   9   2  -2   42.60   14.80
   9   2  -1   14.00   11.30
   9   2   0    3.90   10.30
   9   2   1   11.30   12.90
   9   2   2   28.10   16.80
   9  -3   2  124.99   21.20
   9  -3   1   15.30   11.90
   9  -3   0   21.20   12.50
   9  -3  -1    7.80   10.90
   9  -3  -2  135.39   20.30
   8  -3   4   22.80   15.40
   8  -3   3  118.49   20.40
   8  -3   2  456.35   33.90
   8  -3   1  189.48   21.40
   8  -3   0  205.88   22.80
   8  -3  -1  153.68   20.80
   8  -3  -2  421.26   31.40
   8  -3  -3   90.09   18.00
   7  -3   5  248.88   27.30
   7  -3   4  176.98   22.00
   7  -3   3  171.18   20.60
   7  -3   2   44.10   12.60
   7  -3   1   51.19   12.20
   7  -3   0   18.60    8.90
   7  -3  -1   53.29   12.40
   7  -3  -2   22.20    9.70
   7  -3  -3  211.18   20.80
   6  -3   5   21.30   12.60
   6  -3   4  124.69   17.60
   6  -3   3   50.49   12.60
   6  -3   2   57.59   12.70
   6  -3   1   25.00    8.70
   6  -3   0  289.77   20.90
   6  -3  -1   34.20    9.90
   6  -3  -2   91.19   12.80
   6  -3  -3   70.39   13.00
   6  -3  -4   94.09   15.40
  -6   3   4  110.89   16.30
  -6   3   5   14.30   12.20
   5  -3   5   49.30   13.80
   5  -3   4  166.68   18.00
   5  -3   3  231.98   19.80
   5  -3   2  277.97   19.60
   5  -3   1  166.68   14.60
   5  -3   0  149.79   13.80
   5  -3  -1  186.48   15.60
   5  -3  -2  255.57   18.50
   5  -3  -3  257.47   19.30
  -5   3   3  235.28   19.80
   5  -3  -4  153.28   17.20
  -5   3   4  152.28   17.50
  -5   3   5   61.99   15.60
  -5   3   6   13.90   12.30
   4  -3   5   18.60    9.50
   4  -3   4    0.30    6.60
   4  -3   3  301.97   20.90
   4  -3   2  741.33   34.50
   4  -3   1 1400.06   54.79
   4  -3   0  809.22   34.40
   4  -3  -1 1666.93   63.39
   4  -3  -2  659.73   30.60
  -4   3   2  683.43   31.70
   4  -3  -3  318.97   20.20
  -4   3   3  276.17   20.20
   4  -3  -4    5.60    6.50
  -4   3   4    3.80    7.40
  -4   3   5   20.10   10.60
  -4   3   6   79.49   18.60
   3  -3   6  152.48   20.20
  -3   3  -5  571.14   33.50
  -3   3  -4  317.97   22.30
   3  -3   3  439.86   23.90
   3  -3   2  346.07   19.00
   3  -3   1  163.08   11.20
   3  -3   0   27.70    4.90
   3  -3  -1  184.08   12.10
   3  -3  -2  353.36   18.40
  -3   3   2  324.37   19.00
   3  -3  -3  335.77   20.80
  -3   3   3  395.96   14.30
  -3   3   3  387.66   23.20
   3  -3  -4  324.27   21.60
  -3   3   4  333.07   23.60
  -3   3   5  556.94   35.40
  -3   3   6  187.38   23.70
  -3   3   7  131.39   22.40
   2  -3   7  138.69   22.60
   2  -3   6    4.80    9.60
   2  -3   5   63.99    7.20
  -2   3  -5   67.59   11.60
  -2   3  -4  133.49   13.00
  -2   3  -3  958.80   40.20
  -2   3  -2  985.10   39.40
   2  -3   1  736.83   29.00
   2  -3   0 6340.67  208.38
   2  -3  -1  401.56   17.60
   2  -3  -2  967.40   35.70
  -2   3   2  839.32   36.50
  -2   3   2  867.01   29.80
   2  -3  -3  960.20   39.50
  -2   3   3  916.21   30.90
  -2   3   3  907.11   40.70
   2  -3  -4  144.29   13.30
  -2   3   4  105.69   14.10
   2  -3  -5   60.49   11.60
  -2   3   5   64.19   13.40
  -2   3   6    2.70    8.80
  -2   3   7  131.09   23.10
   1  -3   7   -1.40   10.50
   1  -3   6   75.49   16.60
   1  -3   5  226.88   20.50
   1  -3   4  419.86   17.20
  -1   3  -4  427.46   22.30
  -1   3  -3 1691.13   61.79
  -1   3  -2 1048.10   38.80
   1  -3   1 1710.53   58.29
   1  -3   0  162.18    7.50
   1  -3  -1 1857.71   61.89
  -1   3   1 1753.42   62.39
   1  -3  -2 1068.19   42.40
  -1   3   2 1179.88   37.30
  -1   3   2 1163.38   44.20
   1  -3  -3 1582.74   60.89
  -1   3   3 1634.64   63.49
  -1   3   3 1689.33   53.59
   1  -3  -4  430.26   23.50
  -1   3   4  432.56   26.40
   1  -3  -5  254.07   18.50
  -1   3   5  238.38   21.10
  -1   3   6   97.59   18.30
  -1   3   7    1.60   10.30
   0  -3   7   33.60   15.50
   0  -3   6   22.90   11.60
   0  -3   5   -0.30    6.40
   0  -3   4  213.28    9.90
   0  -3   4  237.18   19.10
   0   3  -4  220.68   14.10
   0  -3   3  488.65   17.70
   0  -3   3  477.35   25.00
   0   3  -3  468.05   20.80
   0  -3   2  137.69    6.10
   0   3  -2  138.99    7.60
   0  -3   1  284.17   10.20
   0   3   1  293.87   12.60
   0  -3  -2  132.89    8.90
   0   3   2  142.29    9.90
   0  -3  -3  452.45   22.20
   0   3   3  478.65   16.80
   0   3   3  496.85   24.70
   0  -3  -4  220.08   15.40
   0   3   4  212.28   17.20
   0  -3  -5    3.10    5.60
   0   3   5   -3.20    6.70
   0   3   6   31.20   11.20
   0   3   7   23.50   12.10
  -1  -3   7   -0.40   10.10
  -1  -3   6   51.99   14.20
  -1  -3   5  254.67   22.50
  -1  -3   4  421.26   16.20
  -1  -3   4  427.96   26.60
   1   3  -4  422.36   21.10
  -1  -3   3 1639.24   55.29
  -1  -3   3 1630.34   64.99
   1   3  -3 1700.13   59.59
  -1  -3   2 1096.19   37.40
  -1  -3   2 1066.79   43.70
   1   3  -2 1187.78   40.40
  -1  -3   1 1899.11   58.99
  -1  -3   1 1893.11   62.89
   1   3  -1 1621.54   59.79
  -1  -3  -1 1730.73   60.09
  -1  -3  -2 1150.18   43.30
  -1  -3  -3 1637.24   61.19
   1   3   3 1620.14   61.89
  -1  -3  -4  405.76   23.00
   1   3   4  424.86   25.00
  -1  -3  -5  237.08   18.90
   1   3   5  266.17   21.70
   1   3   6   67.59   14.90
   1   3   7    9.20   10.70
  -2  -3   7  160.38   23.70
  -2  -3   6    1.80   10.50
  -2  -3   5   47.20   12.20
  -2  -3   4  134.49   14.90
   2   3  -4  115.59   11.00
  -2  -3   3  978.60   32.50
  -2  -3   3  928.11   42.00
   2   3  -3  926.71   37.70
  -2  -3   2  998.20   32.30
  -2  -3   2  986.60   39.40
   2   3  -2  864.81   35.10
  -2  -3   1  394.36   14.50
  -2  -3   1  397.56   17.80
  -2  -3   0 6692.03  213.38
   2   3   0 6472.15  216.18
  -2  -3  -1  722.13   29.70
  -2  -3  -2  887.21   36.60
  -2  -3  -3  957.90   41.10
  -2  -3  -4  105.29   12.70
   2   3   4  144.19   13.70
  -2  -3  -5   55.79   11.80
   2   3   5   54.89   11.60
   2   3   6    1.00    8.20
  -3  -3   7  131.39   24.30
  -3  -3   6  224.48   25.60
  -3  -3   5  563.94   35.80
  -3  -3   4  320.07   24.40
   3   3  -4  350.16   20.70
  -3  -3   3  331.97   22.00
  -3  -3   3  327.47   13.90
   3   3  -3  409.06   19.80
  -3  -3   2  342.07   13.60
  -3  -3   2  360.16   19.70
   3   3  -2  327.87   17.00
  -3  -3   1  173.18    8.10
  -3  -3   1  181.98   11.30
   3   3  -1  161.98   10.60
  -3  -3   0   30.70    3.70
   3   3   0   32.20    5.20
   3   3   1  184.28   12.50
  -3  -3  -2  332.37   20.30
  -3  -3  -3  423.76   25.10
  -3  -3  -4  382.36   25.00
  -3  -3  -5  595.54   35.30
  -3  -3  -6  196.18   20.80
  -4  -3   6   65.89   17.70
  -4  -3   5   20.70   10.70
  -4  -3   4   -2.60    6.90
  -4  -3   3  322.67   13.40
  -4  -3   3  294.87   20.70
   4   3  -3  280.37   18.10
  -4  -3   2  703.03   32.60
  -4  -3   2  694.63   26.00
   4   3  -2  696.63   31.10
  -4  -3   1 1599.14   52.89
  -4  -3   1 1578.44   56.99
   4   3  -1 1391.16   57.09
   4   3   0  876.91   37.20
   4   3   1 1586.74   61.49
   4   3   2  740.73   35.40
  -4  -3  -4   -5.70    6.60
  -4  -3  -5   22.20   10.80
  -4  -3  -6   69.59   16.90
  -5  -3   6   13.50   12.10
  -5  -3   5   42.50   14.40
  -5  -3   4  135.69   17.70
  -5  -3   3  230.98   13.00
  -5  -3   3  268.17   20.00
   5   3  -3  222.28   17.40
  -5  -3   2  251.97   13.00
  -5  -3   2  256.17   18.30
   5   3  -2  289.67   19.00
   5   3  -1  171.88   14.50
   5   3   0  157.08   14.20
   5   3   1  169.58   15.30
   5   3   2  251.47   19.40
   5   3   3  265.27   21.50
   5   3   4  166.38   18.90
   5   3   5   48.50   14.50
   5   3   6   12.20   12.10
  -6  -3   5    5.00   10.20
  -6  -3   4  107.09   17.20
  -6  -3   3   63.09   12.20
   6   3  -3   54.49   11.40
   6   3  -2   74.89   13.00
   6   3  -1   17.90    7.40
   6   3   0  293.97   21.40
   6   3   1   36.60   10.00
   6   3   2   89.29   14.00
   6   3   3   67.89   13.90
   6   3   4  111.29   19.40
   6   3   5    4.20   11.90
  -7  -3   5  258.17   27.90
  -7  -3   4  137.19   19.80
   7   3  -3  159.38   18.70
   7   3  -2   42.50   11.80
   7   3  -1   57.99   12.80
   7   3   0   18.70    9.50
   7   3   1   58.09   13.90
   7   3   2   22.40   11.10
   7   3   3  207.18   23.90
   7   3   4  170.58   22.50
   7   3   5  295.47   29.60
   8   3  -2  458.65   32.50
   8   3  -1  191.78   21.90
   8   3   0  188.98   21.90
   8   3   1  145.89   19.30
   8   3   2  396.26   31.60
   8   3   3   98.89   20.60
   8   3   4   37.60   17.00
   9   3  -2  123.19   19.50
   9   3  -1   16.20   12.50
   9   3   0   19.60   13.00
   9   3   1    9.30   11.30
   9   3   2  135.69   22.20
   9  -4   2   19.90   14.80
   9  -4   1   39.90   14.30
   9  -4   0   16.80   13.20
   9  -4  -1   37.70   14.10
   9  -4  -2   17.30   13.20
   8  -4   4   16.60   14.60
   8  -4   3  173.48   24.00
   8  -4   2   44.10   13.40
   8  -4   1   26.30   11.60
   8  -4   0   16.50   10.30
   8  -4  -1   24.10   11.50
   8  -4  -2   36.00   12.10
   8  -4  -3  155.58   20.10
   7  -4   5   81.49   18.90
   7  -4   4   69.19   16.30
   7  -4   3   25.70   11.50
   7  -4   2   45.10   13.20
   7  -4   1   30.40   10.90
   7  -4   0  202.88   19.40
   7  -4  -1   26.70   10.10
   7  -4  -2   45.20   12.50
   7  -4  -3   31.90   11.60
   7  -4  -4   51.89   14.40
   6  -4   5    8.90   11.00
   6  -4   4   52.39   14.20
   6  -4   3   48.30   12.60
   6  -4   2  225.08   19.50
   6  -4   1  397.56   25.30
   6  -4   0  534.75   30.30
   6  -4  -1  357.36   23.90
   6  -4  -2  132.09   15.70
   6  -4  -3   90.99   14.60
   6  -4  -4   39.90   11.30
  -6   4   4   45.80   12.90
  -6   4   5   12.80   11.80
   5  -4   5  217.78   22.80
   5  -4   4  590.44   34.60
   5  -4   3  597.64   33.20
   5  -4   2  239.88   18.20
   5  -4   1  256.97   18.20
   5  -4   0  339.17   21.10
   5  -4  -1  209.38   16.30
   5  -4  -2  236.98   17.80
   5  -4  -3  494.35   28.90
  -5   4   3  556.04   30.80
   5  -4  -4  621.64   34.40
  -5   4   4  535.65   33.50
  -5   4   5  205.88   23.40
  -5   4   6  150.88   23.90
   4  -4   5   10.90    8.60
   4  -4   4  131.19   15.60
   4  -4   3  226.58   17.90
   4  -4   2  642.14   30.90
   4  -4   1 2042.80   75.69
   4  -4   0   86.19    9.60
   4  -4  -1 2259.97   82.69
   4  -4  -2  684.13   30.40
  -4   4   2  584.54   29.60
   4  -4  -3  192.48   15.50
  -4   4   3  199.58   17.10
   4  -4  -4  128.99   15.00
  -4   4   4  107.29   15.70
  -4   4   5    3.60    8.50
  -4   4   6  134.49   22.40
   3  -4   6   32.40   12.20
  -3   4  -5   19.30    8.70
   3  -4   3   91.59   10.70
   3  -4   2  422.46   21.70
   3  -4   1 1503.75   55.89
   3  -4   0   61.29    6.60
   3  -4  -1 1381.56   51.89
   3  -4  -2  445.86   21.10
  -3   4   2  383.06   21.40
   3  -4  -3  118.19   11.90
  -3   4   3   88.79   11.80
   3  -4  -4   47.80   10.00
  -3   4   4   49.50   10.80
   3  -4  -5   22.30    8.90
  -3   4   5   18.40    9.50
  -3   4   6   30.10   13.80
  -3   4   7   14.50   12.70
   2  -4   7    8.90   12.20
   2  -4   6   18.00   11.40
   2  -4   5   33.90    5.60
  -2   4  -5   37.00    9.40
  -2   4  -4   75.39   10.40
  -2   4  -3  516.05   25.30
   2  -4   2  265.97   14.50
   2  -4   1 4005.70  134.19
   2  -4   0    3.10    2.30
   2  -4  -1 4164.58  135.19
  -2   4   1 3904.51  135.29
   2  -4  -2  193.08   12.60
  -2   4   2  240.98    8.50
  -2   4   2  240.88   14.40
   2  -4  -3  503.65   25.60
  -2   4   3  543.75   27.40
  -2   4   3  519.25   17.80
   2  -4  -4   73.69   10.60
  -2   4   4   55.29   10.90
   2  -4  -5   37.70   10.20
  -2   4   5   32.90   11.20
  -2   4   6   17.70   11.60
  -2   4   7   23.60   14.10
   1  -4   7   95.99   20.20
   1  -4   6  259.17   24.60
   1  -4   5  196.68   20.00
   1  -4   4  920.71   31.50
  -1   4  -4  803.42   36.30
   1  -4   3  532.15   20.70
  -1   4  -3  575.44   24.80
  -1   4  -2  229.98   12.00
   1  -4   1 3162.08  104.79
   1  -4   0  477.15   18.00
   1  -4  -1 3408.86  110.19
  -1   4   1 3190.08  110.39
   1  -4  -2  222.18   12.90
  -1   4   2  232.48   13.80
   1  -4  -3  571.74   26.00
  -1   4   3  521.25   27.10
  -1   4   3  543.75   18.30
   1  -4  -4  800.82   37.80
  -1   4   4  912.91   41.50
   1  -4  -5  256.57   19.00
  -1   4   5  214.78   20.20
  -1   4   6  239.98   23.60
  -1   4   7   79.39   17.70
   0  -4   7   22.90   13.90
   0  -4   6  103.99   18.30
   0  -4   5   22.20   10.10
   0  -4   4  227.78   19.10
   0  -4   4  233.68   10.50
   0   4  -4  230.48   14.20
   0  -4   3    6.40    2.00
   0   4  -3    4.50    2.80
   0  -4   2 1169.08   39.50
   0   4  -2 1181.58   41.10
   0  -4   1 3295.97  106.99
   0  -4  -1 3208.78  109.19
   0   4   1 3362.16  108.89
   0  -4  -2 1169.78   43.80
   0   4   2 1186.18   44.50
   0  -4  -3    3.70    3.20
   0   4   3    6.50    4.30
   0   4   3    5.70    1.50
   0  -4  -4  230.98   16.10
   0   4   4  234.58   18.00
   0  -4  -5   24.70    7.90
   0   4   5   14.70    8.60
   0   4   6  105.79   17.60
   0   4   7   18.20   12.60
  -1  -4   7   98.69   19.90
  -1  -4   6  291.17   26.80
  -1  -4   5  262.87   22.90
  -1  -4   4  780.12   40.90
  -1  -4   4  811.32   29.70
   1   4  -4  910.71   35.10
  -1  -4   3  577.24   29.20
  -1  -4   3  593.04   20.60
   1   4  -3  533.45   23.50
  -1  -4   2  223.08   14.10
  -1  -4   2  222.98    9.00
   1   4  -2  232.98   10.90
  -1  -4   1 3457.85  107.99
  -1  -4   1 3467.65  111.89
   1   4  -1 3051.49  109.19
  -1  -4   0  471.75   16.30
  -1  -4   0  471.45   18.00
  -1  -4  -2  219.48   12.90
   1   4   2  227.28   12.30
  -1  -4  -3  523.25   25.60
   1   4   3  561.14   26.30
  -1  -4  -4  881.91   38.00
   1   4   4  780.22   38.50
  -1  -4  -5  217.08   18.20
   1   4   5  231.38   20.30
   1   4   6  271.37   23.90
   1   4   7   80.79   17.70
  -2  -4   7   24.30   14.70
  -2  -4   6   14.50   11.70
  -2  -4   5   32.00   10.90
  -2  -4   4   71.69   12.80
   2   4  -4   58.99    8.30
  -2  -4   3  487.25   27.30
  -2  -4   3  519.75   18.80
   2   4  -3  536.05   23.60
  -2  -4   2  191.98   13.60
  -2  -4   2  210.38    8.90
   2   4  -2  249.88   11.70
  -2  -4   1 4009.40  135.99
  -2  -4   1 4208.68  132.19
   2   4  -1 3958.20  134.49
  -2  -4   0    3.00    1.60
   2   4   0    5.60    2.70
  -2  -4  -1 3950.50  133.89
  -2  -4  -2  245.88   14.90
  -2  -4  -3  546.15   27.50
  -2  -4  -4   51.09    9.80
   2   4   4   78.59   10.80
  -2  -4  -5   33.50    9.80
   2   4   5   39.10   10.60
  -2  -4  -6   16.60    9.50
   2   4   6   12.60    9.30
  -3  -4   7   22.30   13.80
  -3  -4   6   42.70   15.00
  -3  -4   5   15.20    9.60
  -3  -4   4   33.80   10.10
  -3  -4   3  114.59   13.10
  -3  -4   3  123.19    6.50
   3   4  -3   96.29    9.30
  -3  -4   2  441.56   22.50
  -3  -4   2  451.25   16.40
   3   4  -2  382.06   19.30
  -3  -4   1 1427.76   48.30
  -3  -4   1 1409.76   52.19
   3   4  -1 1411.46   51.79
  -3  -4   0   66.99    5.10
   3   4   0   58.09    6.90
   3   4   1 1357.36   51.89
  -3  -4  -2  413.66   23.00
  -3  -4  -3   95.89   12.30
  -3  -4  -4   54.79   11.60
  -3  -4  -5   24.90   10.40
  -3  -4  -6   37.10   12.10
  -4  -4   6  162.08   22.40
  -4  -4   5    3.80    8.70
  -4  -4   4  107.69   14.90
  -4  -4   3  189.98   17.10
  -4  -4   3  185.68    9.70
   4   4  -3  206.68   14.50
  -4  -4   2  683.83   31.70
  -4  -4   2  717.13   25.30
   4   4  -2  606.94   29.50
  -4  -4   1 2237.88   73.09
  -4  -4   1 2181.98   76.79
   4   4  -1 2027.20   77.49
   4   4   0   90.29    9.30
   4   4   1 2252.07   83.29
   4   4   2  738.23   35.40
  -4  -4  -3  226.88   20.10
  -4  -4  -4  126.69   17.00
  -4  -4  -5    6.20    9.30
  -4  -4  -6  150.38   21.60
  -5  -4   6  158.88   24.80
  -5  -4   5  179.68   22.50
  -5  -4   4  611.94   36.30
  -5  -4   3  480.25   29.00
  -5  -4   3  492.05   21.00
   5   4  -3  565.84   28.50
  -5  -4   2  225.58   11.90
  -5  -4   2  218.08   16.80
   5   4  -2  245.58   17.50
  -5  -4   1  198.98   11.90
   5   4  -1  252.87   17.10
   5   4   0  332.87   20.60
   5   4   1  203.78   16.40
   5   4   2  219.18   18.30
   5   4   3  521.65   31.90
   5   4   4  629.54   37.00
   5   4   5  175.58   22.10
   5   4   6  160.08   23.20
  -6  -4   5    8.30   11.60
  -6  -4   4   50.19   13.20
   6   4  -3   53.69   11.00
   6   4  -2  241.18   19.60
   6   4  -1  399.56   24.90
   6   4   0  533.55   30.10
   6   4   1  332.77   23.70
   6   4   2  140.99   16.50
   6   4   3   96.69   15.80
   6   4   4   59.99   15.90
   6   4   5    4.50   10.50
  -7  -4   5   88.49   18.10
  -7  -4   4   68.09   15.80
   7   4  -3   14.20    9.20
   7   4  -2   49.10   12.40
   7   4  -1   26.30    9.70
   7   4   0  201.78   18.70
   7   4   1   25.60   10.30
   7   4   2   40.10   13.00
   7   4   3   44.30   14.40
   7   4   4   51.09   15.40
   7   4   5   87.79   21.00
   8   4  -2   38.80   12.90
   8   4  -1   37.40   11.80
   8   4   0   13.70    9.90
   8   4   1   31.50   13.20
   8   4   2   45.70   15.40
   8   4   3  164.58   22.90
   8   4   4   24.60   14.40
   9   4  -2   17.20   11.50
   9   4  -1   40.80   15.50
   9   4   0   25.30   12.50
   9   4   1   39.40   15.50
   9   4   2   21.00   16.40
   9  -5   2    8.50   14.50
   9  -5   1   47.60   15.90
   9  -5   0   21.90   12.70
   9  -5  -1   32.00   14.60
   9  -5  -2   11.50   12.30
   8  -5   4   14.20   12.90
   8  -5   3  153.78   23.20
   8  -5   2   36.00   12.60
   8  -5   1  203.08   22.00
   8  -5   0  333.67   26.90
   8  -5  -1  228.08   23.00
   8  -5  -2   91.39   17.30
   8  -5  -3  149.79   20.00
   7  -5   5   56.89   16.80
   7  -5   4   71.09   16.90
   7  -5   3  372.46   29.00
   7  -5   2  147.69   19.50
   7  -5   1   40.80   11.70
   7  -5   0   67.29   13.40
   7  -5  -1   66.29   13.80
   7  -5  -2  125.39   16.30
   7  -5  -3  378.86   28.90
   7  -5  -4   76.09   16.50
   6  -5   5   90.69   18.10
   6  -5   4    7.30    9.80
   6  -5   3    5.80    8.00
   6  -5   2  223.98   20.30
   6  -5   1  157.58   15.60
   6  -5   0    1.00    5.60
   6  -5  -1  156.18   15.90
   6  -5  -2  187.38   18.00
   6  -5  -3   14.10    8.10
   6  -5  -4   13.30    8.70
  -6   5   4    4.20    9.40
  -6   5   5   89.99   17.70
   5  -5   5   20.20   11.00
   5  -5   4   46.80   12.00
   5  -5   3   38.90   10.30
   5  -5   2   60.19   10.30
   5  -5   1   25.40    7.40
   5  -5   0  214.68   16.20
   5  -5  -1   48.70    9.80
   5  -5  -2   69.59   11.00
   5  -5  -3   46.90   10.50
  -5   5   3   33.90    9.20
   5  -5  -4   48.70   12.00
  -5   5   4   37.50   11.20
  -5   5   5   17.10   10.60
  -5   5   6   84.19   19.30
   4  -5   5   11.50    7.90
   4  -5   4  261.37   20.50
   4  -5   3  160.28   14.50
   4  -5   2  315.07   19.60
   4  -5   1  455.25   23.50
   4  -5   0  892.61   37.80
   4  -5  -1  285.87   17.60
   4  -5  -2  327.37   19.40
  -4   5   2  299.47   18.90
   4  -5  -3  144.09   14.10
  -4   5   3  155.78   14.80
   4  -5  -4  284.67   21.60
  -4   5   4  249.88   21.20
   4  -5  -5    1.30   12.40
  -4   5   5    9.90    9.00
  -4   5   6   28.30   13.90
   3  -5   4  603.34   30.90
   3  -5   3  959.70   41.10
   3  -5   2  423.36   21.40
   3  -5   1  801.92   33.00
   3  -5   0   25.00    5.00
   3  -5  -1  681.93   29.20
   3  -5  -2  458.65   22.00
  -3   5   2  410.46   22.20
   3  -5  -3  907.11   40.30
   3  -5  -4  541.45   30.00
  -3   5   4  549.05   31.50
   3  -5  -5  384.16   26.70
  -3   5   5  417.26   29.30
  -3   5   6  362.96   31.10
  -3   5   7   16.00   13.00
   2  -5   7   17.70   13.30
   2  -5   6   63.99   15.90
   2  -5   5   95.59    8.10
  -2   5  -4  200.28   15.50
  -2   5  -3  402.46   21.40
   2  -5   2 1355.76   50.19
   2  -5   1 3548.55  119.29
   2  -5   0 1982.10   68.59
   2  -5  -1 3868.41  123.19
  -2   5   1 3443.56  122.89
   2  -5  -2 1411.66   51.09
  -2   5   2 1284.87   51.59
   2  -5  -3  406.26   21.00
  -2   5   3  346.47   21.00
  -2   5   3  329.77   12.30
   2  -5  -4  196.68   15.80
  -2   5   4  189.98   17.00
   2  -5  -5   77.39   12.80
  -2   5   5   94.49   14.60
  -2   5   6   55.79   14.30
  -2   5   7   24.50   14.40
   1  -5   7   76.49   18.40
   1  -5   6   64.29   14.90
   1  -5   5  210.38   12.30
   1  -5   5  227.08   20.40
   1  -5   4  266.27   12.20
  -1   5  -4  264.37   16.20
   1  -5   3  123.19    7.40
  -1   5  -3  172.88   10.90
  -1   5  -2  702.83   27.50
   1  -5   1 2332.67   78.09
   1  -5   0  643.04   23.60
   1  -5  -1 2297.77   76.39
  -1   5   1 2175.68   76.29
   1  -5  -2  687.43   30.00
  -1   5   2  790.92   31.20
  -1   5   3  117.19   11.30
  -1   5   3  118.29    4.50
   1  -5  -4  252.77   17.40
  -1   5   4  257.37   19.70
   1  -5  -5  250.77   18.90
  -1   5   5  224.88   20.50
  -1   5   6   69.39   16.10
  -1   5   7   85.29   18.70
   0  -5   7   55.29   17.20
   0  -5   6   67.39   16.40
   0  -5   5  130.99   16.50
   0  -5   4   45.00    4.50
   0  -5   4   45.90   10.30
   0   5  -4   41.30    6.50
   0  -5   3  382.36   14.90
   0   5  -3  390.86   17.40
   0  -5   2 1456.95   48.80
   0   5  -2 1463.55   49.99
   0  -5   1 2660.53   86.69
   0  -5   0    1.20    0.80
   0  -5   0    0.00    0.50
   0  -5  -1 2688.13   91.79
   0   5   1 2779.02   91.09
   0  -5  -2 1476.95   53.19
   0   5   2 1431.76   53.09
   0  -5  -3  376.36   19.90
   0   5   3  395.06   14.00
   0   5   3  401.36   21.60
   0  -5  -4   42.60    8.40
   0   5   4   39.60    9.10
   0  -5  -5  119.49   13.10
   0   5   5  143.89   16.00
   0   5   6   52.49   14.00
   0   5   7   60.89   17.10
  -1  -5   7   82.49   20.20
  -1  -5   6   60.59   15.20
  -1  -5   5  260.37   23.50
  -1  -5   4  262.77   21.00
  -1  -5   4  268.27   11.50
   1   5  -4  261.47   14.70
  -1  -5   3  182.78   14.50
  -1  -5   3  179.08    7.70
   1   5  -3  127.59    9.20
  -1  -5   2  694.53   25.80
  -1  -5   2  709.33   31.80
   1   5  -2  836.12   27.90
  -1  -5   1 2333.57   79.99
  -1  -5   1 2341.17   76.29
   1   5  -1 2323.37   76.79
  -1  -5   0  611.14   22.50
  -1  -5   0  607.24   20.80
  -1  -5  -1 2314.77   79.59
  -1  -5  -1 2280.57   76.29
   1   5   1 2389.16   77.09
   1   5   2  719.33   28.70
  -1  -5  -3  120.39   10.80
   1   5   3  175.08   12.60
  -1  -5  -4  261.17   18.10
   1   5   4  264.77   18.90
  -1  -5  -5  226.18   19.00
   1   5   5  250.77   20.90
  -1  -5  -6   76.79   14.20
   1   5   6   58.19   13.80
   1   5   7   83.49   18.20
  -2  -5   7   13.30   13.80
  -2  -5   6   52.89   15.70
  -2  -5   5   89.29   16.60
  -2  -5   4  206.68   19.10
  -2  -5   4  200.08   10.00
  -2  -5   3  415.36   14.80
  -2  -5   3  387.46   23.10
   2   5  -3  345.97   18.10
  -2  -5   2 1468.25   46.70
  -2  -5   2 1408.36   53.89
   2   5  -2 1284.67   48.80
  -2  -5   1 4135.79  127.39
  -2  -5   1 4020.30  131.29
   2   5  -1 3557.84  129.09
  -2  -5   0 2023.30   65.19
  -2  -5   0 1919.01   65.29
   2   5   0 1944.01   67.89
  -2  -5  -1 3615.44  123.29
  -2  -5  -2 1302.47   50.49
  -2  -5  -3  360.26   21.20
  -2  -5  -4  190.18   16.60
   2   5   4  196.68   15.80
  -2  -5  -5   96.49   13.30
   2   5   5   95.49   13.80
  -2  -5  -6   58.09   13.70
   2   5   6   44.70   14.50
  -3  -5   7   48.60   18.00
  -3  -5   6  387.76   32.40
  -3  -5   5  341.07   27.50
  -3  -5   4  553.24   33.00
  -3  -5   3  865.51   40.90
  -3  -5   3  857.01   31.00
   3   5  -3  915.91   36.30
  -3  -5   2  437.06   22.60
  -3  -5   2  440.06   16.60
   3   5  -2  419.36   19.80
  -3  -5   1  663.53   28.40
  -3  -5   1  654.83   24.90
   3   5  -1  757.12   28.50
  -3  -5   0   27.30    3.60
   3   5   0   26.30    5.10
   3   5   1  683.93   30.10
  -3  -5  -2  432.86   23.80
  -3  -5  -3  905.21   41.80
  -3  -5  -4  587.94   32.90
  -3  -5  -5  420.26   29.50
  -3  -5  -6  338.27   27.40
  -4  -5   6   24.40   14.10
  -4  -5   5    2.20    8.20
  -4  -5   4  244.38   21.10
  -4  -5   3  147.09   14.60
  -4  -5   3  130.29    8.10
   4   5  -3  157.88   12.40
  -4  -5   2  299.57   19.00
  -4  -5   2  314.47   13.60
   4   5  -2  314.07   17.90
  -4  -5   1  310.07   13.70
  -4  -5   1  296.87   16.40
  -4  -5   0  890.31   33.00
   4   5   0  892.21   37.50
   4   5   1  264.47   17.30
   4   5   2  321.07   20.70
  -4  -5  -3  156.08   16.50
  -4  -5  -4  272.37   22.90
  -4  -5  -5    8.80    9.90
  -4  -5  -6   20.00   11.50
  -5  -5   6   65.49   17.40
  -5  -5   5   26.40   11.70
  -5  -5   4   46.30   11.80
  -5  -5   3   55.89    6.20
  -5  -5   3   54.29   11.30
   5   5  -3   36.00    8.60
  -5  -5   2   63.69   10.20
  -5  -5   2   66.99    6.80
   5   5  -2   72.99   10.40
  -5  -5   1   40.10    5.50
   5   5  -1   25.50    6.90
   5   5   0  213.88   16.10
   5   5   1   55.19   10.20
   5   5   2   76.89   12.60
   5   5   3   57.49   12.30
   5   5   4   43.10   12.40
   5   5   5   29.10   13.30
   5   5   6   73.29   16.90
  -6  -5   5   89.89   18.00
  -6  -5   4   12.50    9.70
  -6  -5   3   12.50    8.50
   6   5  -3    9.50    6.90
   6   5  -2  241.18   19.50
   6   5  -1  156.08   15.80
   6   5   0    7.90    7.10
   6   5   1  132.59   15.00
   6   5   2  184.98   18.60
   6   5   3    6.20    8.70
   6   5   4   12.30   10.50
   6   5   5   81.29   17.90
  -7  -5   5   82.39   19.00
  -7  -5   4   75.99   15.30
   7   5  -2  149.29   17.00
   7   5  -1   42.70   11.60
   7   5   0   57.09   12.00
   7   5   1   63.29   13.50
   7   5   2  123.59   17.60
   7   5   3  346.77   28.80
   7   5   4   79.39   18.80
   7   5   5   79.39   20.30
   8   5  -2   56.89   14.00
   8   5  -1  188.08   21.60
   8   5   0  336.97   28.10
   8   5   1  234.78   23.50
   8   5   2  102.69   19.10
   8   5   3  141.89   23.60
   8   5   4    7.80   15.70
   9   5  -2    8.90   11.40
   9   5  -1   42.60   15.30
   9   5   0   30.10   14.00
   9   5   1   24.70   13.70
   9   5   2   13.70   14.90
   9  -6   2   53.49   18.70
   9  -6   1   68.79   16.70
   9  -6   0  103.99   20.30
   9  -6  -1   60.29   16.00
   9  -6  -2   61.99   16.10
   8  -6   4   49.10   15.70
   8  -6   3   74.59   18.10
   8  -6   2   64.19   14.90
   8  -6   1   21.70   10.80
   8  -6   0    3.90   10.20
   8  -6  -1   27.10   12.50
   8  -6  -2   81.49   17.10
   8  -6  -3   78.59   17.10
   7  -6   5   92.79   18.70
   7  -6   4   63.59   16.40
   7  -6   3   33.70   12.30
   7  -6   2  199.98   21.40
   7  -6   1   50.79   12.30
   7  -6   0   25.90    9.80
   7  -6  -1   55.09   13.50
   7  -6  -2  193.98   20.60
   7  -6  -3   57.49   13.60
   7  -6  -4   61.79   15.40
   6  -6   5    4.00   10.60
   6  -6   4  186.88   19.90
   6  -6   3  152.68   18.40
   6  -6   2  677.03   36.40
   6  -6   1  895.41   42.10
   6  -6   0  354.66   23.50
   6  -6  -1 1093.99   49.80
   6  -6  -2  621.34   34.10
   6  -6  -3  130.89   16.60
   6  -6  -4  220.18   21.30
  -6   6   5    4.50    9.80
   5  -6   5  312.77   25.70
   5  -6   4  383.46   26.20
   5  -6   3  304.37   21.70
   5  -6   2  143.89   14.20
   5  -6   1  214.58   16.50
   5  -6   0   27.80    7.40
   5  -6  -1  223.08   17.00
   5  -6  -2   92.09   12.10
   5  -6  -3  334.97   22.60
  -5   6   3  285.77   21.40
   5  -6  -4  328.87   25.70
  -5   6   4  358.76   26.00
  -5   6   5  300.07   26.20
  -5   6   6   74.09   17.50
   4  -6   5   33.80   10.40
   4  -6   4  435.36   26.70
   4  -6   3  140.69   14.10
   4  -6   2  214.98   15.30
   4  -6   1  729.23   32.80
   4  -6   0 1172.48   47.10
   4  -6  -1  552.54   27.00
   4  -6  -2  255.17   17.00
   4  -6  -3   92.09   12.10
  -4   6   3  134.39   13.90
   4  -6  -4  403.86   26.60
  -4   6   4  421.16   28.20
   4  -6  -5   38.70   11.30
  -4   6   5   37.80   12.90
  -4   6   6   99.69   19.50
   3  -6   5   40.10    6.40
   3  -6   4  236.68   17.60
   3  -6   3  175.98   13.90
   3  -6   2 1110.09   44.20
   3  -6   1  296.07   16.00
   3  -6   0  290.27   15.50
   3  -6  -1  267.97   15.10
   3  -6  -2 1108.19   43.80
  -3   6   2 1064.29   44.30
   3  -6  -3  132.39   12.70
  -3   6   3  154.98   14.00
   3  -6  -4  238.68   19.10
  -3   6   4  231.48   20.00
   3  -6  -5   45.70   11.40
  -3   6   5   57.59   14.10
  -3   6   6  136.49   21.10
  -3   6   7   18.80   14.20
   2  -6   7   33.40   13.90
   2  -6   6   17.30   11.00
   2  -6   5  127.59    9.30
   2  -6   4   92.39    7.40
  -2   6  -4  102.89   11.70
  -2   6  -3  282.37   17.10
   2  -6   2  297.37   15.40
   2  -6   1  264.97   13.30
   2  -6   0  305.17   14.40
   2  -6  -1  152.08    9.50
   2  -6  -2  217.28   13.50
   2  -6  -3  280.97   17.20
  -2   6   3  204.48   16.00
   2  -6  -4  100.69   12.30
  -2   6   4   92.79   12.50
   2  -6  -5  129.89   15.20
  -2   6   5  125.59   17.10
  -2   6   6   20.90   11.00
  -2   6   7   38.40   15.80
   1  -6   7  145.69   22.00
   1  -6   6  116.09   17.90
   1  -6   5  360.26   15.90
   1  -6   5  332.87   25.90
   1  -6   4  308.77   14.20
  -1   6  -4  348.47   18.60
   1  -6   3 1176.28   41.00
  -1   6  -3 1175.98   44.60
  -1   6  -2  223.78   11.60
   1  -6   1 1754.32   59.39
   1  -6   0  541.35   20.30
   1  -6  -1 1766.02   60.89
  -1   6   1 1718.43   60.49
  -1   6   2  137.79   10.30
   1  -6  -3 1150.88   46.50
  -1   6   3 1154.18   47.50
   1  -6  -4  350.76   21.30
  -1   6   4  300.77   21.40
   1  -6  -5  332.57   22.50
  -1   6   5  315.47   24.30
  -1   6   6  122.29   17.90
  -1   6   7  140.79   22.00
   0  -6   7   63.39   16.90
   0  -6   6   41.70   13.90
   0  -6   5   41.30   12.10
   0  -6   4   60.19    5.10
   0   6  -4   65.59    7.60
   0  -6   3 1427.66   49.00
   0   6  -3 1453.25   51.29
   0  -6   2  495.95   18.00
   0   6  -2  494.95   18.60
   0  -6   1 3951.40  128.39
   0  -6   0 3280.87  107.69
   0  -6   0 3366.76  108.89
   0  -6  -1 3694.63  121.79
   0  -6  -1 3734.23  125.09
   0   6   1 3852.01  124.09
   0  -6  -2  489.85   22.20
   0   6   2  503.35   22.00
   0  -6  -3 1463.65   56.89
   0   6   3 1524.55   57.99
   0  -6  -4   66.59    9.80
   0   6   4   68.39   10.90
   0  -6  -5   36.10    9.70
   0   6   5   27.80    9.20
   0   6   6   28.20   10.80
   0   6   7   66.69   16.30
  -1  -6   7  118.19   23.00
  -1  -6   6   96.69   17.60
  -1  -6   5  325.17   25.80
  -1  -6   4  336.47   23.40
  -1  -6   4  357.96   14.00
   1   6  -4  300.07   18.20
  -1  -6   3 1165.18   49.90
  -1  -6   3 1191.38   40.60
   1   6  -3 1183.58   42.90
  -1  -6   2  223.68    9.20
  -1  -6   2  224.88   14.30
  -1  -6   1 1735.73   55.99
   1   6  -1 1651.53   56.09
  -1  -6   0  542.35   20.00
  -1  -6   0  516.05   18.20
  -1  -6  -1 1735.83   58.29
  -1  -6  -1 1772.12   61.89
   1   6   1 1790.92   58.89
   1   6   2  222.78   12.00
  -1  -6  -3 1115.29   45.70
   1   6   3 1152.18   45.60
  -1  -6  -4  285.57   19.60
   1   6   4  337.47   21.20
  -1  -6  -5  329.87   23.00
   1   6   5  345.67   24.60
  -1  -6  -6  127.29   16.50
   1   6   6   93.89   16.50
   1   6   7  125.09   20.60
  -2  -6   7   38.80   15.10
  -2  -6   6   34.00   12.90
  -2  -6   5  112.89   17.60
  -2  -6   4  108.29    6.30
  -2  -6   4  105.99   14.10
  -2  -6   3  266.77   18.60
  -2  -6   3  269.07   10.40
   2   6  -3  196.68   12.70
  -2  -6   2  230.68    9.50
  -2  -6   2  224.08   14.70
  -2  -6   1  156.78    9.80
  -2  -6   1  166.78    7.20
  -2  -6   0  306.47   12.00
  -2  -6   0  287.47   11.80
   2   6   0  314.47   14.40
  -2  -6  -1  248.98   10.60
  -2  -6  -1  264.27   14.50
  -2  -6  -2  304.77   17.40
  -2  -6  -3  207.48   15.90
   2   6   3  269.27   15.40
  -2  -6  -4   95.59   12.80
   2   6   4  101.89   12.00
  -2  -6  -5  122.69   14.90
   2   6   5  127.99   15.70
  -2  -6  -6   21.70   10.20
  -3  -6   7   17.30   14.60
  -3  -6   6   97.99   19.20
  -3  -6   5   38.90   12.30
  -3  -6   4  228.38   20.10
  -3  -6   3  125.19    7.20
  -3  -6   3  127.79   13.90
   3   6  -3  152.08   10.90
  -3  -6   2 1123.79   37.70
  -3  -6   2 1082.29   44.40
   3   6  -2 1043.80   40.90
  -3  -6   1  279.37   14.80
  -3  -6   1  273.17   11.70
   3   6  -1  278.77   14.50
  -3  -6   0  284.27   12.10
   3   6   0  275.67   15.10
  -3  -6  -1  284.27   17.30
  -3  -6  -2 1068.59   45.40
  -3  -6  -3  165.48   15.20
  -3  -6  -4  235.08   19.50
   3   6   4  213.98   16.70
  -3  -6  -5   55.79   13.00
  -3  -6  -6  125.59   19.00
  -4  -6   6   80.29   19.10
  -4  -6   5   43.10   12.90
  -4  -6   4  364.76   25.90
  -4  -6   3   83.59    6.60
  -4  -6   3   93.69   12.70
  -4  -6   2  262.27   17.10
  -4  -6   2  261.57   11.70
   4   6  -2  216.88   14.90
  -4  -6   1  520.35   21.00
  -4  -6   1  541.95   24.40
  -4  -6   0 1220.48   42.90
   4   6   0 1171.38   47.40
   4   6   1  538.55   27.20
   4   6   2  261.07   18.50
  -4  -6  -3  137.09   16.40
  -4  -6  -4  420.76   29.00
  -4  -6  -5   41.40   13.40
  -4  -6  -6   91.49   19.10
  -5  -6   6  107.49   22.10
  -5  -6   5  341.07   29.80
  -5  -6   4  276.07   23.10
  -5  -6   3  282.17   14.30
  -5  -6   3  288.07   21.60
   5   6  -3  285.17   19.50
  -5  -6   2   91.09    7.80
  -5  -6   2  101.49   11.90
   5   6  -2  128.09   12.60
  -5  -6   1  205.68   11.40
   5   6  -1  202.68   15.50
   5   6   0   31.00    8.10
   5   6   1  212.58   16.90
   5   6   2  109.39   13.60
   5   6   3  301.07   23.30
   5   6   4  306.47   25.20
  -6  -6   5    8.00   11.50
  -6  -6   4  197.28   21.30
  -6  -6   3  155.28   17.10
   6   6  -3  141.09   15.10
  -6  -6   2  658.33   27.90
   6   6  -2  687.03   35.10
   6   6  -1  998.10   45.50
   6   6   0  368.26   24.40
   6   6   1 1049.79   48.60
   6   6   2  660.73   36.90
   6   6   3  169.78   20.80
   6   6   4  221.28   23.50
   6   6   5    8.30   12.50
  -7  -6   5   57.79   17.10
  -7  -6   4   57.89   14.70
   7   6  -2  233.28   21.50
   7   6  -1   49.30   11.90
   7   6   0   37.00   11.40
   7   6   1   53.79   12.50
   7   6   2  200.28   21.00
   7   6   3   55.69   14.70
   7   6   4   63.59   16.60
   7   6   5   71.89   18.40
   8   6  -2   62.29   14.90
   8   6  -1   20.40   11.00
   8   6   0    3.00    8.70
   8   6   1   21.80   12.40
   8   6   2   65.89   17.10
   8   6   3   90.39   19.50
   9   6  -2   44.80   15.10
   9   6  -1   70.99   16.60
   9   6   0   93.79   19.20
   9   6   1   46.50   14.50
   9  -7   1   30.90   14.60
   9  -7   0   29.80   14.70
   9  -7  -1   32.50   14.90
   9  -7  -2   82.89   18.20
   8  -7   4   29.90   13.90
   8  -7   3   18.10   13.30
   8  -7   2   80.99   16.50
   8  -7   1  175.78   21.70
   8  -7   0   93.49   18.00
   8  -7  -1  139.39   19.20
   8  -7  -2   97.59   16.80
   8  -7  -3   37.00   14.00
   8  -7  -4   38.70   15.10
   7  -7   5   20.30   12.40
   7  -7   4   81.49   17.70
   7  -7   3   30.80   13.10
   7  -7   2   59.29   13.10
   7  -7   1   75.79   14.30
   7  -7   0    5.90    7.60
   7  -7  -1   75.29   15.00
   7  -7  -2   95.89   16.30
   7  -7  -3   11.70    9.20
   7  -7  -4   77.99   16.90
   6  -7   5   19.50   11.50
   6  -7   4  135.89   18.70
   6  -7   3  102.39   15.00
   6  -7   2  216.08   19.90
   6  -7   1  425.86   26.10
   6  -7   0    3.50    6.80
   6  -7  -1  485.15   28.90
   6  -7  -2  170.38   16.70
   6  -7  -3  127.49   15.90
   6  -7  -4  149.09   18.30
  -6   7   5   13.40   12.00
   5  -7   5   39.30   11.90
   5  -7   4  169.98   17.50
   5  -7   3  153.28   15.40
   5  -7   2   21.90    7.60
   5  -7   1  239.58   17.30
   5  -7   0  956.60   42.20
   5  -7  -1  191.98   16.30
   5  -7  -2    5.90    6.00
   5  -7  -3  112.09   14.60
   5  -7  -4  149.59   18.30
  -5   7   4  162.88   18.10
   5  -7  -5   37.20   19.10
  -5   7   5   36.90   12.90
  -5   7   6    5.20   10.90
   4  -7   5   91.69   18.30
   4  -7   4   66.69   11.20
   4  -7   3  162.48   14.40
   4  -7   2  303.87   18.70
   4  -7   1 1504.25   58.19
   4  -7   0  848.52   36.40
   4  -7  -1 1711.03   65.19
   4  -7  -2  318.67   19.50
   4  -7  -3  178.48   15.20
  -4   7   3  167.98   16.10
   4  -7  -4   27.10    9.00
   4  -7  -5   96.49   16.00
  -4   7   5  102.69   17.80
  -4   7   6   78.89   18.40
   3  -7   7   12.40   13.90
   3  -7   5   78.09    8.90
   3  -7   4 1392.46   56.69
   3  -7   3  505.65   25.40
   3  -7   2  372.76   19.60
   3  -7   1  405.46   19.90
   3  -7   0   46.90    6.20
   3  -7  -1  400.16   19.80
   3  -7  -2  333.07   19.00
  -3   7   2  365.16   19.90
   3  -7  -3  495.55   26.70
  -3   7   3  495.35   27.10
   3  -7  -4 1498.85   60.89
  -3   7   4 1337.37   60.39
   3  -7  -5   55.99   12.30
  -3   7   5   68.59   13.80
  -3   7   6  302.37   27.30
  -3   7   7   21.20   14.90
   2  -7   7   27.90   13.30
   2  -7   6   49.40   14.40
   2  -7   5   20.40    5.00
   2  -7   4  267.57   13.90
  -2   7  -4  315.37   19.30
   2  -7   3   69.29    8.00
   2  -7   2 1403.86   51.49
   2  -7   1 3251.27  109.89
   2  -7   0   28.60    4.20
   2  -7  -1 2963.10  101.39
   2  -7  -2 1309.97   51.79
  -2   7   2 1413.76   52.69
  -2   7   3   68.49    9.50
   2  -7  -4  324.07   21.20
  -2   7   4  258.77   20.30
   2  -7  -5   15.60    8.40
  -2   7   5   29.10   10.90
  -2   7   6   74.59   16.90
  -2   7   7   29.60   14.80
   1  -7   7   46.10   16.10
   1  -7   6  194.08   22.00
   1  -7   5   88.29    7.30
   1  -7   4  150.28    8.40
  -1   7  -4  122.39   10.90
   1  -7   3  642.64   23.50
  -1   7  -3  612.64   26.40
   1  -7   2  530.95   19.80
   1  -7   2  538.45   21.40
   1  -7   1 1386.96   47.60
   1  -7   0 3479.55  114.99
   1  -7  -1 1222.28   44.90
   1  -7  -1 1165.98   40.20
  -1   7   1 1306.37   44.20
   1  -7  -2  544.45   24.30
  -1   7   2  511.05   23.80
   1  -7  -3  560.84   27.70
  -1   7   3  612.74   28.60
   1  -7  -4  116.49   13.00
  -1   7   4  149.09   15.00
   1  -7  -5   94.19   13.00
  -1   7   5   84.09   13.70
  -1   7   6  196.28   22.00
  -1   7   7   44.90   15.40
   0  -7   7   19.00   12.40
   0  -7   6  446.76   34.20
   0  -7   5  170.48   19.50
   0  -7   4  414.06   16.80
   0  -7   4  409.86   25.90
   0   7  -4  416.96   19.70
   0  -7   3  961.00   34.10
   0   7  -3  986.10   36.00
   0  -7   2   58.19    3.90
   0   7  -2   57.39    4.10
   0  -7   1    0.70    1.20
   0  -7   0   -1.30    0.70
   0  -7  -1   -1.10    0.70
   0  -7  -1   -0.90    1.90
   0   7   1   -0.80    1.60
   0  -7  -2   54.29    6.60
   0   7   2   54.79    6.10
   0  -7  -3  980.90   40.30
   0   7   3  955.40   40.30
   0  -7  -4  414.56   23.90
   0   7   4  432.26   25.10
   0  -7  -5  189.38   16.70
   0   7   5  178.48   18.30
   0  -7  -6  462.45   30.60
   0   7   6  492.55   33.10
   0   7   7   16.60   12.30
  -1  -7   7   48.00   16.00
  -1  -7   6  220.08   24.00
  -1  -7   5   91.89   15.10
  -1  -7   4  122.59   14.40
  -1  -7   4  125.79    7.20
  -1  -7   3  597.34   22.30
  -1  -7   3  586.44   30.50
   1   7  -3  640.74   24.10
  -1  -7   2  547.95   19.60
   1   7  -2  533.75   20.10
  -1  -7   1 1157.78   39.80
   1   7  -1 1210.88   39.60
  -1  -7   0 3460.85  114.19
  -1  -7   0 3564.74  116.09
  -1  -7  -1 1333.27   42.20
  -1  -7  -1 1332.17   46.00
   1   7   1 1133.39   42.30
  -1  -7  -2  501.65   24.10
   1   7   2  589.94   23.20
  -1  -7  -3  627.94   29.20
   1   7   3  615.64   28.30
  -1  -7  -4  149.79   14.00
   1   7   4  119.59   12.90
  -1  -7  -5   82.99   12.90
   1   7   5   96.29   14.00
  -1  -7  -6  203.28   20.60
   1   7   6  212.98   21.60
  -2  -7   7   22.10   15.00
  -2  -7   6   45.00   14.00
  -2  -7   5   16.40    9.50
  -2  -7   4  293.77   23.30
  -2  -7   4  323.17   13.20
  -2  -7   3  107.59    6.00
  -2  -7   3  109.59   12.70
  -2  -7   2 1251.07   50.99
  -2  -7   2 1272.07   44.20
   2   7  -2 1389.96   46.40
  -2  -7   1 2912.61   99.09
  -2  -7   1 2938.61  102.99
   2   7  -1 3219.18  101.39
  -2  -7   0   32.30    3.00
  -2  -7   0   31.70    3.10
  -2  -7  -1 3115.09  107.79
  -2  -7  -1 3142.49  103.09
  -2  -7  -2 1430.56   55.19
  -2  -7  -3   77.89   10.60
   2   7   3  118.39   10.10
  -2  -7  -4  273.27   20.20
   2   7   4  313.37   20.00
  -2  -7  -5   28.00    9.40
   2   7   5   14.30    7.80
  -2  -7  -6   64.89   14.50
  -3  -7   7   15.80   14.50
  -3  -7   6  262.07   28.30
  -3  -7   5   57.99   14.30
  -3  -7   4 1429.06   62.99
  -3  -7   3  467.95   18.30
  -3  -7   3  465.25   26.80
   3   7  -3  491.75   22.40
  -3  -7   2  339.57   14.20
  -3  -7   2  347.87   20.10
   3   7  -2  378.16   17.50
  -3  -7   1  392.76   18.80
  -3  -7   1  401.16   15.60
   3   7  -1  388.36   18.40
  -3  -7   0   42.40    4.10
   3   7   0   45.20    6.00
  -3  -7  -1  394.86   16.20
  -3  -7  -1  388.96   21.30
  -3  -7  -2  358.36   21.30
  -3  -7  -3  510.25   28.50
  -3  -7  -4 1352.26   59.09
  -3  -7  -5   63.99   14.20
  -3  -7  -6  316.97   27.70
  -4  -7   6   57.49   16.20
  -4  -7   5   91.69   17.50
  -4  -7   4   26.30    9.80
  -4  -7   3  159.88   15.30
  -4  -7   3  168.88    9.10
   4   7  -3  160.38   12.40
  -4  -7   2  320.37   19.50
  -4  -7   2  316.87   14.10
   4   7  -2  326.97   18.20
  -4  -7   1 1670.43   59.19
  -4  -7   1 1621.54   55.29
   4   7  -1 1490.35   59.29
  -4  -7   0  854.11   31.90
   4   7   0  861.51   36.80
   4   7   1 1672.43   64.99
  -4  -7  -2  299.27   21.30
  -4  -7  -3  171.88   17.90
  -4  -7  -4   65.89   13.60
  -4  -7  -5   90.89   17.10
  -4  -7  -6   88.29   19.00
  -5  -7   6    0.20   11.00
  -5  -7   5   49.60   15.10
  -5  -7   4  152.08   17.70
  -5  -7   3  106.29   14.30
  -5  -7   3  108.79    8.50
   5   7  -3  136.29   12.90
  -5  -7   2    6.60    5.50
  -5  -7   2    2.60    3.30
   5   7  -2   25.80    7.40
  -5  -7   1  187.98   11.50
   5   7  -1  216.58   15.20
   5   7   0  966.70   42.40
   5   7   1  175.98   16.00
   5   7   2    1.40    5.90
   5   7   3  111.99   15.20
  -5  -7  -5   45.50   14.60
  -6  -7   5    6.30   10.20
  -6  -7   4  136.39   17.80
  -6  -7   3  108.39   15.20
  -6  -7   3  113.79   12.40
  -6  -7   2  205.98   13.00
   6   7  -2  227.68   18.60
   6   7  -1  441.86   26.50
   6   7   0    2.50    6.60
   6   7   1  487.15   29.00
   6   7   2  193.88   19.40
   6   7   3  132.79   19.20
   6   7   4  144.99   21.70
   6   7   5    5.40   11.20
  -7  -7   5   15.80   12.80
  -7  -7   4   61.69   15.20
   7   7  -2   53.69   12.40
   7   7  -1   72.09   13.20
   7   7   0    8.70    8.40
   7   7   1   77.19   15.30
   7   7   2  100.19   17.80
   7   7   3   16.20   11.90
   7   7   4   76.59   19.20
   7   7   5   23.10   15.50
   8   7  -2  100.59   17.80
   8   7  -1  170.98   19.50
   8   7   0   81.69   16.40
   8   7   1  145.09   19.60
   8   7   2  113.49   19.40
   8   7   3   23.50   14.80
   9   7  -1   19.60   11.80
   9   7   0   28.30   13.00
   9   7   1   34.10   14.80
   9  -8   1   20.60   13.80
   9  -8   0   13.20   12.00
   9  -8  -1   36.20   13.80
   9  -8  -2    6.60   12.40
   8  -8   3   80.99   17.90
   8  -8   2   65.99   15.40
   8  -8   1    0.00    9.90
   8  -8   0   93.99   17.40
   8  -8  -1    0.50    8.70
   8  -8  -2   70.59   16.10
   8  -8  -3   61.29   16.50
   7  -8   5   23.10   13.90
   7  -8   4   80.59   17.80
   7  -8   3  375.26   29.40
   7  -8   2  369.86   26.60
   7  -8   1   24.40    9.90
   7  -8   0  378.46   26.60
   7  -8  -1   43.70   12.40
   7  -8  -2  388.26   27.40
   7  -8  -3  338.07   27.40
   7  -8  -4   75.79   16.90
   6  -8   5    6.00   10.50
   6  -8   4   31.30   11.10
   6  -8   3   72.59   14.20
   6  -8   2  245.38   20.30
   6  -8   1  469.25   27.90
   6  -8   0 1291.57   55.79
   6  -8  -1  422.36   26.60
   6  -8  -2  253.87   20.20
   6  -8  -3   49.10   12.40
   6  -8  -4   36.60   11.90
  -6   8   5    5.90   11.10
   5  -8   6  133.49   13.80
   5  -8   5  288.77   27.90
   5  -8   4  261.07   21.60
   5  -8   3  468.75   27.60
   5  -8   2  201.88   16.70
   5  -8   1    8.50    5.50
   5  -8   0  174.08   14.70
   5  -8  -1    9.50    5.80
   5  -8  -2  250.57   18.60
   5  -8  -3  571.44   32.50
   5  -8  -4  285.77   24.10
  -5   8   4  246.98   22.70
   5  -8  -5  276.87   24.60
  -5   8   5  291.77   25.90
  -5   8   6  131.59   21.40
   4  -8   6   33.70    8.10
   4  -8   4   40.40   10.10
   4  -8   3  176.98   15.30
   4  -8   2  287.87   18.40
   4  -8   1  111.19   11.00
   4  -8   0   94.99    9.90
   4  -8  -1  116.29   11.40
   4  -8  -2  285.97   18.40
   4  -8  -3  177.38   16.00
  -4   8   3  168.08   15.60
  -4   8   4   46.20   11.70
   4  -8  -5  103.09   16.70
  -4   8   5  123.99   17.70
  -4   8   6   19.60   13.20
   3  -8   7   61.69   18.40
   3  -8   5    7.90    5.00
   3  -8   4   43.00    9.00
   3  -8   3  248.98   16.40
   3  -8   2  326.87   17.90
   3  -8   1 1007.70   39.80
   3  -8   0  129.69    9.80
   3  -8  -1 1011.10   40.30
   3  -8  -2  225.38   15.80
  -3   8   2  325.37   17.80
   3  -8  -3  292.47   19.50
  -3   8   3  243.48   18.50
   3  -8  -4   57.59   11.50
  -3   8   4   39.80   10.10
   3  -8  -5   22.50    9.70
  -3   8   5    2.70    8.90
  -3   8   6   20.80   11.40
  -3   8   7   80.59   19.70
   2  -8   7   99.69   21.70
   2  -8   6   34.00   13.30
   2  -8   5  361.66   17.30
   2  -8   4  986.20   36.60
   2  -8   3  135.39   10.70
   2  -8   2  604.64   25.40
   2  -8   1   49.70    5.50
   2  -8   0 1433.76   51.59
   2  -8  -1   15.20    3.90
   2  -8  -2  636.34   28.50
  -2   8   2  622.94   28.10
   2  -8  -3  133.39   12.20
  -2   8   3  129.19   12.80
   2  -8  -4  929.11   43.50
  -2   8   4  977.00   45.20
   2  -8  -5  407.86   26.70
  -2   8   5  351.16   26.30
  -2   8   6   39.90   12.90
  -2   8   7  105.69   21.00
   1  -8   7   47.60   16.90
   1  -8   6  114.69   18.40
   1  -8   5  318.47   15.10
   1  -8   4  291.37   13.00
  -1   8  -4  255.07   15.90
   1  -8   3  627.34   23.10
  -1   8  -3  601.34   25.80
   1  -8   2  944.01   34.30
   1  -8   2  935.31   32.90
   1  -8   1 1220.98   41.00
   1  -8   1 1199.88   41.90
   1  -8   0    8.10    1.40
   1  -8   0    7.10    2.00
   1  -8  -1 1098.89   36.50
   1  -8  -1 1125.69   41.30
   1  -8  -2  919.81   37.60
  -1   8   2  933.61   37.10
   1  -8  -3  586.34   28.70
  -1   8   3  616.64   29.20
   1  -8  -4  254.87   19.00
  -1   8   4  290.67   20.30
   1  -8  -5  306.37   22.60
  -1   8   5  310.37   23.40
   1  -8  -6  149.69   17.80
  -1   8   6  137.69   18.30
  -1   8   7   32.00   13.30
   0  -8   7   40.40   16.30
   0  -8   6  112.89   19.90
   0  -8   5    3.90    7.40
   0  -8   4   33.20    4.30
   0  -8   3  863.91   31.40
   0   8  -3  906.91   33.00
   0  -8   2  738.53   25.80
   0   8  -2  721.53   25.70
   0  -8   1 2668.53   87.49
   0  -8   0   70.69    3.50
   0  -8   0   69.79    4.50
   0  -8  -1 2537.15   82.69
   0  -8  -1 2564.64   87.09
   0   8   1 2552.34   85.09
   0  -8  -2  746.13   30.90
   0   8   2  723.23   29.40
   0  -8  -3  842.22   36.80
   0   8   3  871.61   36.90
   0  -8  -4   23.20    6.90
   0   8   4   29.80    7.70
   0  -8  -5    6.70    6.90
   0   8   5    9.50    7.70
   0  -8  -6  120.09   16.50
   0   8   6  109.09   17.80
   0   8   7   33.70   13.30
  -1  -8   7   37.80   16.70
  -1  -8   6  140.99   20.30
  -1  -8   5  288.27   24.60
  -1  -8   4  252.37   20.80
  -1  -8   4  259.77   11.70
  -1  -8   3  600.94   30.80
  -1  -8   3  601.24   22.60
   1   8  -3  637.74   23.80
  -1  -8   2  892.11   31.40
   1   8  -2  914.91   31.40
  -1  -8   1 1095.59   38.10
   1   8  -1 1157.28   37.90
  -1  -8   0    7.80    1.50
  -1  -8  -1 1197.08   43.10
  -1  -8  -1 1191.68   39.10
   1   8   1 1114.89   39.20
  -1  -8  -2  919.01   37.30
   1   8   2  933.91   35.00
  -1  -8  -3  599.34   28.70
   1   8   3  612.14   27.80
  -1  -8  -4  306.17   19.70
   1   8   4  251.97   18.50
  -1  -8  -5  302.47   22.60
   1   8   5  312.17   22.70
  -1  -8  -6  126.19   17.20
   1   8   6  153.38   18.80
  -2  -8   7   68.69   18.50
  -2  -8   6   12.90   10.70
  -2  -8   5  378.66   28.80
  -2  -8   4  889.51   44.80
  -2  -8   4  918.01   32.40
  -2  -8   3  122.19    6.60
  -2  -8   3  114.99   13.00
   2   8  -3  122.99    8.70
  -2  -8   2  638.64   22.40
  -2  -8   2  623.54   29.00
   2   8  -2  597.64   23.60
  -2  -8   1   14.90    3.70
  -2  -8   1   20.60    2.60
  -2  -8   0 1356.66   49.30
  -2  -8   0 1307.17   45.60
  -2  -8   0 1387.26   45.80
  -2  -8  -1   48.50    3.80
  -2  -8  -1   49.60    6.20
  -2  -8  -2  658.73   29.90
   2   8   2  650.23   25.50
  -2  -8  -3  125.59   12.30
   2   8   3  129.89   10.50
  -2  -8  -4  995.60   45.20
   2   8   4  946.11   42.30
  -2  -8  -5  359.46   26.30
   2   8   5  394.56   25.40
  -2  -8  -6   57.29   14.40
  -3  -8   7   68.89   20.10
  -3  -8   6   14.40   12.50
  -3  -8   5   13.90    9.90
  -3  -8   4   47.40   11.90
  -3  -8   3  285.57   11.80
  -3  -8   3  279.37   19.60
   3   8  -3  231.18   14.20
  -3  -8   2  226.88   16.40
   3   8  -2  337.17   15.40
  -3  -8   1 1021.10   39.20
  -3  -8   1 1028.30   35.80
   3   8  -1 1005.20   38.90
  -3  -8   0  116.79    6.90
   3   8   0  116.49    9.20
  -3  -8  -1 1012.10   42.20
  -3  -8  -1 1009.50   36.20
  -3  -8  -2  319.87   20.00
  -3  -8  -3  245.98   19.30
   3   8   3  275.17   15.40
  -3  -8  -4   42.50   10.50
  -3  -8  -5   13.70    9.40
  -3  -8  -6   18.50   11.40
  -4  -8   6   44.60   16.20
  -4  -8   5  112.39   18.80
  -4  -8   4   99.59   15.40
  -4  -8   3  182.98   16.60
  -4  -8   3  187.48    9.90
   4   8  -3  166.68   12.60
  -4  -8   2  286.87   18.50
  -4  -8   2  299.57   13.40
   4   8  -2  290.67   17.10
  -4  -8   1  119.69    9.60
  -4  -8   1  116.19    7.60
   4   8  -1  101.39    9.90
  -4  -8   0   88.79    7.10
   4   8   0   98.69   10.20
   4   8   1  114.19   11.60
  -4  -8  -2  304.37   21.50
  -4  -8  -3  186.58   18.10
  -4  -8  -4   45.40   11.90
  -4  -8  -5  131.69   18.30
  -4  -8  -6   36.90   14.90
  -5  -8   6  131.79   23.60
  -5  -8   5  267.77   25.70
  -5  -8   4  263.07   23.50
  -5  -8   3  554.64   30.70
  -5  -8   3  532.35   21.80
   5   8  -3  450.55   29.20
  -5  -8   2  256.67   17.60
  -5  -8   2  247.78   12.50
   5   8  -2  206.08   16.30
  -5  -8   1    0.90    3.40
   5   8  -1   10.70    5.20
  -5  -8   0  171.58   11.00
   5   8   0  171.68   14.40
   5   8   1    2.50    5.40
   5   8   2  280.67   21.40
   5   8   3  556.04   33.20
  -5  -8  -4  264.67   25.30
  -5  -8  -5  290.27   28.30
  -5  -8  -6  122.39   23.80
  -6  -8   5    9.20   11.90
  -6  -8   4   31.90   12.10
  -6  -8   3   48.60    7.20
  -6  -8   3   47.20   11.10
  -6  -8   2  250.67   14.20
  -6  -8   2  254.27   19.10
   6   8  -2  241.08   19.30
  -6  -8   1  391.56   20.10
   6   8  -1  487.95   27.10
   6   8   0 1367.56   58.59
   6   8   1  404.06   26.20
   6   8   2  262.17   22.20
   6   8   3   54.59   13.70
   6   8   4   28.90   12.60
   6   8   5    3.30   12.30
  -7  -8   5   33.60   14.90
  -7  -8   4   59.59   14.80
   7   8  -2  436.56   28.90
   7   8  -1   19.90    9.60
   7   8   0  383.46   26.60
   7   8   1   31.10   10.90
   7   8   2  402.36   29.60
   7   8   3  342.57   29.10
   7   8   4   55.29   16.50
   7   8   5   31.80   15.10
   8   8  -2   70.49   15.60
   8   8  -1    1.20    9.40
   8   8   0   78.09   15.30
   8   8   1    9.80   11.30
   8   8   2   66.09   17.50
   8   8   3   53.39   15.80
   9   8  -1   22.50   12.80
   9   8   0    6.50   10.60
   9   8   1   39.40   15.50
   9  -9   1   61.79   16.30
   9  -9   0   -1.30   11.30
   9  -9  -1   57.39   16.90
   9  -9  -2   22.00   12.60
   8  -9   3   32.70   13.90
   8  -9   2  196.78   22.60
   8  -9   1  111.19   19.10
   8  -9   0   82.09   16.40
   8  -9  -1  134.19   20.20
   8  -9  -2  193.98   21.60
   8  -9  -3   29.80   12.70
   7  -9   5    7.10   13.00
   7  -9   4   89.89   17.50
   7  -9   3   49.80   13.60
   7  -9   2   70.09   14.70
   7  -9   1   84.59   14.40
   7  -9   0   74.29   14.20
   7  -9  -1   84.29   14.50
   7  -9  -2   63.59   14.10
   7  -9  -3   73.09   15.30
   7  -9  -4  107.89   19.60
   6  -9   4   64.69   14.70
   6  -9   3  100.39   16.40
   6  -9   2   19.60    8.60
   6  -9   1  263.67   20.40
   6  -9   0   66.79   11.60
   6  -9  -1  232.88   20.00
   6  -9  -2   30.40    9.30
   6  -9  -3   58.19   13.50
   6  -9  -4   64.19   14.60
   5  -9   6    7.90    7.40
   5  -9   4   13.60    8.60
   5  -9   3    4.40    6.90
   5  -9   2  791.72   37.80
   5  -9   1  628.14   31.20
   5  -9   0  255.97   18.40
   5  -9  -1  624.34   31.90
   5  -9  -2  786.52   38.10
   5  -9  -3    2.40    6.30
   5  -9  -4   12.90    9.60
  -5   9   4   11.60    9.30
   5  -9  -5    1.70    9.50
  -5   9   5    6.80    9.10
  -5   9   6   10.70   12.50
   4  -9   6   92.19   11.30
   4  -9   4  178.38   16.60
   4  -9   3  312.77   20.30
   4  -9   2  403.86   22.50
   4  -9   1  217.68   14.60
   4  -9   0  192.68   13.90
   4  -9  -1  181.78   14.10
   4  -9  -2  433.06   23.80
   4  -9  -3  372.26   22.60
  -4   9   3  301.77   21.30
   4  -9  -4  205.68   19.50
  -4   9   4  177.58   18.00
   4  -9  -5  106.29   16.90
  -4   9   5   74.39   15.20
  -4   9   6   90.89   19.20
   3  -9   7   95.89   21.40
   3  -9   5  512.15   23.30
   3  -9   4  363.36   21.80
   3  -9   3  456.85   23.50
   3  -9   2  221.18   13.90
   3  -9   1  781.12   32.20
   3  -9   0  419.96   20.60
   3  -9  -1  821.72   34.20
  -3   9   2  200.18   14.20
   3  -9  -3  422.06   25.20
  -3   9   3  458.95   25.50
   3  -9  -4  337.87   23.60
  -3   9   4  335.87   23.60
   3  -9  -5  482.25   31.10
  -3   9   5  480.95   31.60
  -3   9   6  221.48   24.70
  -3   9   7   95.99   21.00
   2  -9   7  123.39   23.30
   2  -9   5   64.09    7.40
   2  -9   4  497.45   21.10
   2  -9   4  499.45   24.90
   2  -9   3  233.28   14.20
   2  -9   2 1258.87   46.50
   2  -9   1 1950.60   67.89
   2  -9   0 2204.38   76.59
   2  -9  -1 1964.50   69.59
   2  -9  -2 1239.48   49.20
  -2   9   2 1269.37   49.00
   2  -9  -3  217.28   16.10
  -2   9   3  240.18   17.00
   2  -9  -4  436.36   26.70
  -2   9   4  503.65   28.70
   2  -9  -5   89.59   14.10
  -2   9   5   57.99   12.90
  -2   9   6  212.28   23.90
  -2   9   7  106.29   20.60
   1  -9   7   52.09   17.10
   1  -9   6   10.50   10.30
   1  -9   5    0.90    3.50
   1  -9   4  242.98   12.10
  -1   9  -4  254.37   15.50
   1  -9   3  463.85   17.30
  -1   9  -3  384.56   19.00
   1  -9   2  383.36   15.10
   1  -9   2  385.06   16.10
   1  -9   1  448.46   17.30
   1  -9   1  437.46   16.40
   1  -9   0 3622.44  118.19
   1  -9   0 3642.54  120.49
   1  -9  -1  366.86   12.60
   1  -9  -1  364.66   17.10
   1  -9  -2  450.35   21.30
  -1   9   2  390.76   19.80
   1  -9  -3  370.56   21.60
  -1   9   3  432.36   22.40
   1  -9  -4  262.87   19.30
  -1   9   4  241.58   18.40
   1  -9  -5    4.00    6.20
  -1   9   5    0.50    6.30
   1  -9  -6    3.50    8.20
  -1   9   6   11.30   10.30
  -1   9   7   61.39   16.70
   0  -9   7   16.80   12.50
   0  -9   6   50.79   15.00
   0  -9   5  497.35   25.40
   0  -9   5  514.55   33.10
   0  -9   4   11.20    3.20
   0  -9   3  377.96   15.10
   0   9  -3  370.66   15.90
   0  -9   2  108.99    5.80
   0  -9   1  543.25   19.40
   0  -9   0    0.30    1.20
   0  -9   0    0.50    1.00
   0  -9  -1  541.05   18.20
   0  -9  -1  536.25   22.30
   0  -9  -2  104.89    9.10
   0   9   2  121.09    8.60
   0  -9  -3  369.16   20.70
   0   9   3  380.76   20.40
   0  -9  -4    7.50    5.30
   0   9   4    9.20    6.10
   0  -9  -5  545.85   31.50
   0   9   5  546.75   32.20
   0  -9  -6   57.29   13.10
   0   9   6   44.30   13.20
   0   9   7   15.90   12.00
  -1  -9   7   71.49   19.80
  -1  -9   6    1.70   10.00
  -1  -9   5    8.20    8.30
  -1  -9   4  251.77   20.50
  -1  -9   4  252.77   11.70
  -1  -9   3  377.76   16.00
   1   9  -3  435.86   16.70
  -1  -9   2  452.35   15.80
   1   9  -2  376.76   14.90
  -1  -9   1  368.96   14.70
   1   9  -1  427.26   14.60
  -1  -9   0 3485.55  114.59
  -1  -9   0 3423.76  112.49
  -1  -9  -1  425.36   18.40
  -1  -9  -1  444.36   14.70
   1   9   1  344.77   14.30
  -1  -9  -2  355.66   19.60
   1   9   2  458.25   18.40
  -1  -9  -3  431.86   22.60
   1   9   3  370.96   20.10
  -1  -9  -4  238.98   18.40
   1   9   4  264.37   18.30
  -1  -9  -5    1.80    6.00
   1   9   5    4.40    6.90
  -1  -9  -6   12.90    8.50
   1   9   6    6.40    8.40
  -2  -9   7   96.39   21.90
  -2  -9   6  199.88   24.90
  -2  -9   5   86.49   15.50
  -2  -9   4  453.55   29.00
  -2  -9   4  462.25   18.30
  -2  -9   3  223.88   17.80
  -2  -9   3  227.58   10.30
   2   9  -3  243.48   12.40
  -2  -9   2 1145.29   40.70
  -2  -9   2 1205.08   47.90
   2   9  -2 1211.78   41.80
  -2  -9   1 2018.20   67.59
  -2  -9   1 2072.69   71.59
   2   9  -1 2003.80   69.19
  -2  -9   0 2071.99   71.79
  -2  -9   0 1991.60   67.99
  -2  -9   0 2071.19   68.09
  -2  -9  -1 2016.80   71.89
  -2  -9  -1 1980.90   66.79
  -2  -9  -2 1300.87   50.49
   2   9   2 1234.88   44.90
  -2  -9  -3  236.58   16.90
   2   9   3  234.98   14.30
  -2  -9  -4  469.55   27.60
   2   9   4  439.16   24.70
  -2  -9  -5   67.29   13.80
   2   9   5   85.59   14.20
  -2  -9  -6  210.88   21.40
  -3  -9   7   64.39   20.70
  -3  -9   6  180.08   23.20
  -3  -9   5  444.76   31.90
  -3  -9   4  333.17   25.00
  -3  -9   4  309.27   14.10
  -3  -9   3  390.46   24.70
  -3  -9   3  401.16   16.30
   3   9  -3  418.56   19.80
  -3  -9   2  311.97   12.90
  -3  -9   2  294.07   18.10
  -3  -9   1  826.42   32.50
  -3  -9   1  830.82   29.20
   3   9  -1  781.12   32.10
  -3  -9   0  408.96   16.30
   3   9   0  400.16   19.70
  -3  -9  -1  810.12   35.60
  -3  -9  -1  813.92   29.80
  -3  -9  -2  223.48   16.70
  -3  -9  -3  451.15   26.30
   3   9   3  406.46   20.80
  -3  -9  -4  361.46   25.00
  -3  -9  -5  496.05   32.10
  -3  -9  -6  232.18   23.50
  -4  -9   6   56.19   16.10
  -4  -9   5   94.99   18.20
  -4  -9   4  189.88   19.90
  -4  -9   3  372.36   15.40
  -4  -9   3  371.16   23.20
   4   9  -3  292.87   18.30
  -4  -9   2  421.76   17.30
  -4  -9   2  433.06   23.20
   4   9  -2  383.46   20.80
  -4  -9   1  187.98   12.70
  -4  -9   1  188.28   10.10
   4   9  -1  224.18   14.10
  -4  -9   0  186.48   10.20
   4   9   0  190.58   14.00
   4   9   1  193.78   14.90
  -4  -9  -2  398.46   25.50
  -4  -9  -3  326.97   24.00
  -4  -9  -4  185.78   19.50
  -4  -9  -5   95.39   18.80
  -4  -9  -6   86.19   19.00
  -5  -9   6    7.70   11.60
  -5  -9   5   -1.20   10.00
  -5  -9   4    9.50    9.20
  -5  -9   3    1.20    3.50
  -5  -9   3    5.60    6.90
  -5  -9   2  766.12   30.40
  -5  -9   2  804.22   36.70
   5   9  -2  795.42   36.00
  -5  -9   1  600.34   25.40
   5   9  -1  652.73   30.70
  -5  -9   0  270.47   14.20
   5   9   0  263.17   18.50
   5   9   1  616.14   32.20
   5   9   2  806.82   40.40
   5   9   3    5.70    8.40
  -5  -9  -4   15.40   10.40
  -5  -9  -5   -0.30   10.90
  -5  -9  -6    4.40   12.60
  -6  -9   5   57.39   16.20
  -6  -9   4   53.59   13.90
  -6  -9   3   54.79   12.10
  -6  -9   3   47.00    7.30
  -6  -9   2   27.30    8.10
  -6  -9   2   23.50    5.30
   6   9  -2   13.30    7.80
  -6  -9   1  237.58   14.60
   6   9  -1  259.17   19.50
   6   9   0   73.79   12.60
   6   9   1  238.58   20.70
   6   9   2   33.00   11.50
   6   9   3   62.19   14.40
   6   9   4   66.79   16.00
   6   9   5   69.19   17.50
  -7  -9   5   13.10   12.90
  -7  -9   4  109.59   28.10
   7   9  -2   69.39   13.60
   7   9  -1   82.19   13.30
   7   9   0   77.39   14.70
   7   9   1   81.49   15.10
   7   9   2   50.49   13.80
   7   9   3   90.59   18.70
   7   9   4  112.99   22.60
   7   9   5   16.30   15.00
   8   9  -2  194.78   22.10
   8   9  -1  105.39   17.50
   8   9   0   83.39   16.00
   8   9   1  127.79   19.20
   8   9   2  188.88   23.00
   8   9   3   34.80   16.10
   9   9  -1   62.49   16.70
   9   9   0    6.00   11.60
   9   9   1   54.69   15.70
   9 -10   1   57.39   16.10
   9 -10   0   29.20   13.40
   9 -10  -1   59.69   16.00
   8 -10   3   55.89   15.90
   8 -10   2   58.09   14.70
   8 -10   1   36.30   13.90
   8 -10   0  129.49   18.90
   8 -10  -1   24.10   11.40
   8 -10  -2   81.39   17.50
   8 -10  -3   63.49   16.00
   7 -10   4   76.59   17.70
   7 -10   3   57.29   14.60
   7 -10   2    9.90    9.60
   7 -10   1   42.80   12.40
   7 -10   0  426.26   29.60
   7 -10  -1   39.50   11.40
   7 -10  -2    9.30    8.70
   7 -10  -3   34.70   12.10
   7 -10  -4  104.89   19.40
   6 -10   4   50.59   13.70
   6 -10   3  141.39   16.90
   6 -10   2  314.97   23.20
   6 -10   1  120.89   14.50
   6 -10   0   41.70   10.20
   6 -10  -1  101.69   14.50
   6 -10  -2  334.87   24.60
   6 -10  -3  157.98   18.20
   6 -10  -4   52.39   13.80
   6 -10  -5   76.19   18.10
   5 -10   6  143.49   14.20
   5 -10   4  254.67   21.10
   5 -10   3  344.07   23.40
   5 -10   2  288.67   20.50
   5 -10   1  171.48   14.90
   5 -10   0    0.00    5.20
   5 -10  -1  194.98   16.00
   5 -10  -2  235.08   18.50
   5 -10  -3  295.07   23.00
   5 -10  -4  242.58   23.00
  -5  10   4  250.97   22.60
   5 -10  -5   52.79   13.80
  -5  10   5   45.30   13.30
  -5  10   6  153.98   23.90
   4 -10   6   73.69   10.60
   4 -10   5  151.48   11.80
   4 -10   4   87.19   12.50
   4 -10   3  369.36   21.80
   4 -10   2  149.69   13.20
   4 -10   1  701.93   31.70
   4 -10   0  261.57   16.70
   4 -10  -1  783.92   35.10
   4 -10  -2  121.29   12.50
   4 -10  -3  377.06   24.10
  -4  10   3  360.86   23.50
   4 -10  -4  139.99   16.80
  -4  10   4   92.89   14.10
   4 -10  -5  155.78   18.50
  -4  10   5  140.69   18.40
  -4  10   6   65.29   17.20
   3 -10   7   16.70   12.20
   3 -10   5    0.20    4.60
   3 -10   4   57.49    9.70
   3 -10   3  682.03   31.00
   3 -10   2  731.13   31.40
   3 -10   1   25.20    5.20
   3 -10   0 1688.83   62.39
   3 -10  -1   84.69    8.70
   3 -10  -2  859.11   37.60
   3 -10  -3  703.43   34.20
  -3  10   3  651.73   33.30
   3 -10  -4   54.49   11.10
  -3  10   4   53.59   11.30
   3 -10  -5   -1.30    6.60
  -3  10   5    2.10    8.40
  -3  10   6   20.80   12.20
  -3  10   7   12.90   13.20
   2 -10   7   27.70   13.80
   2 -10   5  518.75   22.70
   2 -10   4  503.85   24.90
   2 -10   4  514.65   21.50
   2 -10   3  310.37   14.20
   2 -10   3  312.67   16.70
   2 -10   2 1035.40   39.10
   2 -10   1  246.78   12.70
   2 -10   0 1370.76   49.80
   2 -10  -1  185.68   11.60
   2 -10  -2 1064.89   43.30
  -2  10   2 1054.59   42.40
   2 -10  -3  304.07   19.80
  -2  10   3  301.87   19.20
   2 -10  -4  423.96   26.40
  -2  10   4  478.35   27.50
   2 -10  -5  472.35   30.30
  -2  10   5  489.85   31.00
   2 -10  -6  139.59   18.50
  -2  10   6  129.49   18.70
  -2  10   7   38.00   14.10
   1 -10   7   46.60   16.80
   1 -10   6  255.67   26.50
   1 -10   5   93.19    7.80
   1 -10   4  441.56   18.60
   1 -10   3  588.44   23.10
   1 -10   3  627.34   24.90
   1 -10   2  173.98    8.90
   1 -10   2  168.68    8.20
   1 -10   1 3737.33  121.09
   1 -10   1 3597.84  120.09
   1 -10   0 1029.20   37.10
   1 -10   0 1037.60   34.80
   1 -10  -1 3516.75  114.79
   1 -10  -1 3572.44  120.29
   1 -10  -2  167.78   12.00
  -1  10   2  165.38   11.40
   1 -10  -3  507.85   27.00
  -1  10   3  582.94   27.40
   1 -10  -4  569.14   29.50
  -1  10   4  449.56   27.20
  -1  10   5   81.49   13.40
   1 -10  -6  228.18   22.00
  -1  10   6  254.07   24.40
  -1  10   7   68.19   17.20
   0 -10   7   -1.70   11.50
   0 -10   6    2.80    8.90
   0 -10   5  235.28   11.90
   0 -10   5  212.58   20.90
   0 -10   4   60.69    5.60
   0 -10   3  290.07   12.60
   0  10  -3  299.67   13.20
   0 -10   2  179.88    8.40
   0 -10   1 1267.97   42.80
   0 -10   0   36.20    2.60
   0 -10   0   31.30    3.40
   0 -10  -1 1207.08   39.60
   0 -10  -1 1192.98   44.20
   0 -10  -2  172.08   12.10
   0  10   2  188.58   11.10
   0 -10  -3  284.27   17.90
   0  10   3  298.27   17.30
   0 -10  -4   57.39    9.50
   0  10   4   63.29   10.40
   0 -10  -5  240.38   20.20
   0  10   5  224.48   19.90
   0 -10  -6    2.20    7.90
   0  10   6    3.40    8.60
   0  10   7    9.40   10.10
  -1 -10   7   97.09   20.50
  -1 -10   6  212.28   25.00
  -1 -10   5  117.59   16.70
  -1 -10   4  547.95   32.00
  -1 -10   4  540.75   21.20
  -1 -10   3  516.45   20.90
   1  10  -3  586.24   21.00
  -1 -10   2  168.58    7.90
  -1 -10   1 3435.06  114.49
   1  10  -1 3561.24  114.19
  -1 -10   0 1007.80   34.20
  -1 -10   0 1015.70   36.30
  -1 -10  -1 3559.04  116.49
  -1 -10  -1 3586.54  120.89
  -1 -10  -2  173.78   12.00
   1  10   2  172.98    9.80
  -1 -10  -3  571.84   27.40
   1  10   3  500.85   24.50
  -1 -10  -4  422.56   26.10
   1  10   4  539.95   26.80
  -1 -10  -5   96.99   14.40
   1  10   5  129.79   15.10
  -1 -10  -6  236.58   22.90
   1  10   6  226.88   21.90
  -2 -10   7   65.09   18.20
  -2 -10   6  126.69   20.20
  -2 -10   5  441.16   31.50
  -2 -10   4  422.16   17.30
  -2 -10   4  421.46   28.40
  -2 -10   3  288.07   12.50
  -2 -10   3  291.57   20.60
   2  10  -3  301.47   14.20
  -2 -10   2  997.30   41.70
  -2 -10   2  969.10   34.70
   2  10  -2 1015.70   35.50
  -2 -10   1  203.48   12.10
  -2 -10   1  192.38    9.10
   2  10  -1  249.18   10.90
  -2 -10   0 1347.97   48.70
  -2 -10   0 1312.37   45.10
  -2 -10   0 1326.37   45.10
  -2 -10  -1  251.17   14.40
  -2 -10  -1  232.08   10.30
  -2 -10  -2 1075.29   44.30
   2  10   2 1067.89   38.50
  -2 -10  -3  291.97   19.50
   2  10   3  315.17   16.80
  -2 -10  -4  511.55   28.80
   2  10   4  430.76   24.40
  -2 -10  -5  531.75   32.40
  -2 -10  -6  128.89   18.90
  -3 -10   7   15.50   13.40
  -3 -10   6   10.80   12.10
  -3 -10   5    3.00    8.10
  -3 -10   4   62.09   12.80
  -3 -10   4   60.19    5.60
  -3 -10   3  691.13   24.80
  -3 -10   3  679.33   34.40
   3  10  -3  610.04   27.70
  -3 -10   2  807.82   35.30
  -3 -10   2  814.52   28.60
   3  10  -2  739.93   30.90
  -3 -10   1   86.49    7.70
  -3 -10   1   84.09    5.80
  -3 -10   0 1625.24   55.69
  -3 -10   0 1660.83   55.99
   3  10   0 1631.94   60.29
  -3 -10  -1   26.70    6.50
  -3 -10  -1   27.60    4.20
  -3 -10  -2  747.83   36.40
   3  10   2  839.72   29.40
  -3 -10  -3  634.54   33.20
  -3 -10  -4   48.80   11.30
  -3 -10  -5    2.10    8.30
  -3 -10  -6   21.70   11.90
  -4 -10   6   53.79   17.50
  -4 -10   5  148.99   19.90
  -4 -10   4  122.19   17.10
  -4 -10   3  339.57   15.30
  -4 -10   3  355.06   23.50
  -4 -10   2  119.99    8.00
  -4 -10   2  123.79   12.10
   4  10  -2  146.29   11.10
  -4 -10   1  802.62   32.60
  -4 -10   1  815.42   29.40
   4  10  -1  730.63   33.10
  -4 -10   0  299.57   13.60
   4  10   0  280.97   17.60
  -4 -10  -1  693.83   29.00
   4  10   1  820.12   36.00
  -4 -10  -2  166.78   16.00
  -4 -10  -3  363.06   25.50
  -4 -10  -4   99.99   16.50
  -4 -10  -5  146.99   19.60
  -4 -10  -6   74.19   18.80
  -5 -10   6  134.09   23.50
  -5 -10   5   56.19   14.90
  -5 -10   4  221.68   22.00
  -5 -10   3  295.87   21.80
  -5 -10   3  268.47   14.30
  -5 -10   2  217.38   12.70
  -5 -10   2  235.98   17.40
   5  10  -2  287.57   17.90
  -5 -10   1  188.98   13.00
  -5 -10   1  209.28   11.60
   5  10  -1  174.28   14.70
  -5 -10   0    3.60    3.90
   5  10   0    0.40    4.40
   5  10   1  189.78   16.50
   5  10   2  225.88   19.30
  -5 -10  -4  230.38   24.80
  -5 -10  -5   45.10   14.90
  -5 -10  -6  144.39   23.00
  -6 -10   5   72.49   17.50
  -6 -10   4   40.20   12.80
  -6 -10   3  143.69   16.30
  -6 -10   3  119.79   10.20
  -6 -10   2  314.97   16.90
   6  10  -2  333.07   22.40
  -6 -10   1  104.29    9.40
   6  10  -1  130.59   13.40
   6  10   0   46.20   10.90
   6  10   1   93.09   14.60
   6  10   2  316.37   24.90
   6  10   3  148.39   20.30
   6  10   4   54.19   16.10
   6  10   5   85.89   20.70
  -7 -10   5   49.60   16.30
  -7 -10   2   11.70    5.80
   7  10  -2    6.50    7.90
   7  10  -1   48.70   12.10
   7  10   0  432.26   28.60
   7  10   1   47.40   13.00
   7  10   2   13.80   10.00
   7  10   3   53.59   15.30
   7  10   4   87.59   19.30
   7  10   5   46.50   21.00
   8  10  -1   42.50   12.00
   8  10   0  143.69   19.60
   8  10   1   25.70   12.90
   8  10   2   86.69   19.40
   8  10   3   67.49   18.50
   9  10  -1   61.99   17.00
   9  10   0   30.80   14.10
   9  10   1   55.19   16.10
   9 -11   1   25.10   14.40
   9 -11   0   90.89   18.90
   9 -11  -1   22.50   13.70
   8 -11   3   18.10   13.00
   8 -11   2   77.39   16.30
   8 -11   1   54.59   15.10
   8 -11   0  329.77   27.80
   8 -11  -1   67.99   15.50
   8 -11  -2  127.99   19.30
   8 -11  -3    9.70   12.00
   7 -11   4   49.90   14.90
   7 -11   3   53.49   13.80
   7 -11   2  298.97   24.50
   7 -11   1   73.99   14.40
   7 -11   0  242.78   22.80
   7 -11  -1   70.09   13.80
   7 -11  -2  312.07   25.20
   7 -11  -3   45.60   14.30
   7 -11  -4   48.00   15.70
   6 -11   4  132.39   17.40
   6 -11   3   66.29   13.60
   6 -11   2  533.65   30.30
   6 -11   1   51.89   11.50
   6 -11   0   40.40   10.20
   6 -11  -1   27.80    9.20
   6 -11  -2  622.74   35.40
   6 -11  -3   76.89   15.70
   6 -11  -4  173.38   20.90
   6 -11  -5   99.79   20.00
   5 -11   6   33.80    9.00
   5 -11   4   30.20    9.90
   5 -11   3  521.65   29.80
   5 -11   2   85.99   12.30
   5 -11   1  641.04   32.00
   5 -11   0  332.57   21.40
   5 -11  -1  751.32   36.10
   5 -11  -2   49.50   10.10
   5 -11  -3  543.15   31.60
   5 -11  -4   48.00   13.40
   5 -11  -5   29.90   13.00
  -5  11   5   30.20   11.70
  -5  11   6   31.80   15.00
   4 -11   6    9.70    6.90
   4 -11   5  247.38   15.80
   4 -11   4  396.36   24.30
   4 -11   3  180.78   14.70
   4 -11   2  483.25   25.20
   4 -11   1  302.27   18.20
   4 -11   0  255.67   16.80
   4 -11  -1  329.17   19.60
   4 -11  -2  437.16   24.50
   4 -11  -3  167.58   16.10
  -4  11   3  193.88   16.50
   4 -11  -4  365.86   26.80
  -4  11   4  384.36   26.10
   4 -11  -5  204.58   22.20
  -4  11   5  248.78   23.90
  -4  11   6    4.00   11.30
   3 -11   7  103.29   22.30
   3 -11   6   14.60    9.90
   3 -11   5   90.39    9.70
   3 -11   4   22.60    5.20
   3 -11   4   25.10    7.30
   3 -11   3  170.38   13.00
   3 -11   2  729.03   31.40
   3 -11   1   14.30    4.80
   3 -11   0  226.28   14.00
   3 -11  -1    0.90    3.20
   3 -11  -2  715.63   33.10
  -3  11   3  152.78   14.10
   3 -11  -4   71.99   13.40
   3 -11  -5   36.40   11.10
  -3  11   5   75.39   14.60
  -3  11   6    7.00   10.60
  -3  11   7  127.59   23.20
   2 -11   7   -0.70   11.80
   2 -11   5  181.58   11.60
   2 -11   4  148.39    9.60
   2 -11   4  162.88   14.00
   2 -11   3  263.17   12.70
   2 -11   3  268.97   14.90
   2 -11   2  439.36   19.70
   2 -11   1 1077.89   40.10
   2 -11   0 2059.39   72.09
   2 -11  -1 1039.10   40.60
   2 -11  -2  353.86   20.50
   2 -11  -2  355.16   13.00
  -2  11   2  432.56   20.40
   2 -11  -3  284.87   19.30
  -2  11   3  277.87   18.40
   2 -11  -4  119.59   14.60
  -2  11   4  160.88   15.40
   2 -11  -5  204.48   19.90
  -2  11   5  187.48   19.90
   2 -11  -6   16.30    9.50
  -2  11   6   15.80   11.10
  -2  11   7    4.50   11.40
   1 -11   7  121.69   23.60
   1 -11   6   59.39   15.90
   1 -11   5 1210.18   44.30
   1 -11   4  102.49    7.50
   1 -11   3  275.77   13.60
   1 -11   3  274.07   12.40
   1 -11   2 1019.90   36.40
   1 -11   2 1053.89   37.00
   1 -11   1 1083.49   38.70
   1 -11   1 1178.08   40.00
   1 -11   0 1599.14   56.09
   1 -11   0 1621.04   53.49
   1 -11  -1 1130.49   36.60
   1 -11  -1 1074.39   41.70
   1 -11  -2  975.70   40.60
  -1  11   2 1007.60   39.10
   1 -11  -3  238.28   16.90
  -1  11   3  265.37   17.00
   1 -11  -4   70.29   11.70
  -1  11   4   97.19   12.60
   1 -11  -5 1177.78   54.19
  -1  11   5 1188.68   54.59
   1 -11  -6   76.19   15.00
  -1  11   6   53.09   13.70
  -1  11   7  103.29   19.40
   0 -11   7  166.88   25.80
   0 -11   6   77.49   17.50
   0 -11   5  123.19    8.50
   0 -11   5  125.99   16.80
   0 -11   4  644.34   24.90
   0 -11   3  208.48   10.10
   0  11  -3  225.68   10.40
   0 -11   1   19.40    2.20
   0 -11   1   18.80    2.40
   0 -11   0    2.70    1.30
   0 -11   0    1.60    1.60
   0 -11  -1   25.90    2.00
   0 -11  -1   23.90    4.20
   0 -11  -2  180.68   12.70
   0  11   2  188.48   11.10
   0 -11  -3  225.58   16.00
   0  11   3  227.48   14.80
   0 -11  -4  640.54   33.10
   0  11   4  682.43   32.90
   0 -11  -5  123.89   15.50
   0  11   5  124.39   15.20
   0 -11  -6   91.29   15.60
   0  11   6   79.89   15.60
   0  11   7  158.58   22.10
  -1 -11   7  116.79   23.40
  -1 -11   6   63.59   16.20
  -1 -11   5 1130.99   56.09
  -1 -11   4   72.39   12.90
  -1 -11   4   70.19    6.10
  -1 -11   3  241.38   11.50
   1  11  -3  270.87   10.90
  -1 -11   2  955.40   33.50
  -1 -11   1 1105.19   37.60
   1  11  -1 1094.69   37.20
  -1 -11   0 1653.53   55.89
  -1 -11   0 1563.74   53.49
  -1 -11  -1 1086.59   36.60
  -1 -11  -1 1081.19   41.00
  -1 -11  -2 1009.80   34.20
  -1 -11  -2 1017.40   40.80
   1  11   2  974.70   36.80
  -1 -11  -3  270.77   17.80
   1  11   3  246.78   15.20
  -1 -11  -4   92.39   12.40
   1  11   4   85.79   10.80
  -1 -11  -5 1177.28   54.29
   1  11   5 1183.58   52.69
  -1 -11  -6   52.19   13.40
   1  11   6   71.29   14.70
  -2 -11   7    8.90   13.60
  -2 -11   6   19.30   11.90
  -2 -11   5  180.98   21.60
  -2 -11   4  112.69    7.40
  -2 -11   4  113.59   14.80
  -2 -11   3  257.47   19.10
  -2 -11   3  280.07   12.00
  -2 -11   2  325.17   19.10
  -2 -11   2  324.77   13.20
  -2 -11   1  996.50   35.50
  -2 -11   1  979.50   39.00
   2  11  -1 1094.19   37.20
  -2 -11   0 1921.01   67.39
  -2 -11   0 2082.09   67.69
  -2 -11   0 2063.59   71.29
  -2 -11  -1 1074.09   37.70
  -2 -11  -1 1104.59   42.90
  -2 -11  -2  443.86   21.80
   2  11   2  331.67   15.30
  -2 -11  -3  256.77   18.30
   2  11   3  287.77   15.50
  -2 -11  -4  157.08   15.40
   2  11   4  111.89   12.00
  -2 -11  -5  197.68   20.00
  -2 -11  -6    9.40    9.10
  -3 -11   7  138.69   26.30
  -3 -11   6    8.20   11.00
  -3 -11   5   27.50   12.30
  -3 -11   4   53.29   12.20
  -3 -11   4   59.49    5.70
  -3 -11   3  217.48   18.00
  -3 -11   3  244.58   11.20
  -3 -11   2  668.93   31.60
  -3 -11   2  667.83   25.20
   3  11  -2  701.53   27.80
  -3 -11   1    3.70    2.30
  -3 -11   1    1.50    2.80
   3  11  -1   10.40    3.60
  -3 -11   0  217.48    9.90
  -3 -11   0  215.38   10.30
   3  11   0  210.88   13.30
  -3 -11  -1   12.10    5.00
  -3 -11  -1   12.70    3.40
  -3 -11  -2  701.23   33.70
   3  11   2  698.33   25.60
  -3 -11  -3  165.68   16.20
  -3 -11  -4   24.60    9.60
  -3 -11  -5   87.69   16.20
  -3 -11  -6    4.80    9.00
  -3 -11  -7  115.29   23.80
  -4 -11   6   20.00   12.70
  -4 -11   5  191.18   23.50
  -4 -11   4  369.16   27.60
  -4 -11   3  167.28    9.70
  -4 -11   3  165.78   16.40
  -4 -11   2  441.16   19.10
  -4 -11   2  462.25   24.70
   4  11  -2  499.45   23.00
  -4 -11   1  349.57   14.90
  -4 -11   1  336.37   17.50
   4  11  -1  304.17   18.00
  -4 -11   0  223.68   11.50
   4  11   0  230.98   15.40
  -4 -11  -1  300.17   14.60
   4  11   1  313.47   19.70
  -4 -11  -2  508.45   29.40
  -4 -11  -3  206.68   19.10
  -4 -11  -4  401.56   29.00
  -4 -11  -5  259.97   26.20
  -4 -11  -6    6.30   11.70
  -5 -11   6   40.60   16.50
  -5 -11   5   36.20   13.90
  -5 -11   4   49.40   12.40
  -5 -11   3  537.85   30.90
  -5 -11   3  524.85   22.50
  -5 -11   2   48.60    9.30
  -5 -11   1  734.53   28.30
  -5 -11   1  723.23   30.70
   5  11  -1  656.93   32.60
  -5 -11   0  301.47   15.10
   5  11   0  300.97   19.60
   5  11   1  730.73   36.40
   5  11   2   40.90   10.20
  -5 -11  -3  529.55   35.20
  -5 -11  -4   27.00   12.20
  -5 -11  -5   43.30   15.60
  -5 -11  -6   42.50   17.30
  -6 -11   5   88.29   18.90
  -6 -11   4  169.78   20.50
  -6 -11   3   71.69    8.70
  -6 -11   3   58.29   12.20
  -6 -11   2  625.94   26.00
   6  11  -2  572.74   31.10
  -6 -11   1   22.00    5.90
   6  11  -1   39.40    8.90
   6  11   0   49.80   11.00
   6  11   1   36.60   10.30
   6  11   2  638.04   37.10
   6  11   3   57.99   14.20
   6  11   4  172.48   22.00
   6  11   5   99.09   20.10
  -7 -11   2  298.07   17.20
   7  11  -2  292.27   23.30
   7  11  -1   74.69   12.90
   7  11   0  220.48   21.30
   7  11   1   57.89   13.30
   7  11   2  331.77   27.80
   7  11   3   31.90   14.20
   7  11   4   50.29   17.10
   8  11  -1   44.50   12.90
   8  11   0  296.17   25.20
   8  11   1   59.39   16.00
   8  11   2  121.79   21.70
   8  11   3    7.40   11.40
   9  11  -1   22.40   13.40
   9  11   0   72.69   18.10
   9  11   1   27.20   14.30
   9 -12   1  138.19   23.70
   9 -12   0  115.19   21.60
   9 -12  -1  120.79   20.50
   8 -12   3  116.99   20.80
   8 -12   2    9.20   10.00
   8 -12   1   46.40   14.60
   8 -12   0   14.70   11.70
   8 -12  -1   52.19   15.10
   8 -12  -2    2.80   11.30
   8 -12  -3  151.18   23.40
   7 -12   4   43.70   13.50
   7 -12   3   75.79   14.60
   7 -12   2  153.98   19.70
   7 -12   1   46.10   12.10
   7 -12   0   87.19   16.20
   7 -12  -1   54.59   13.00
   7 -12  -2  162.38   20.30
   7 -12  -3   67.49   15.30
   7 -12  -4   34.40   13.40
   6 -12   4   63.89   14.50
   6 -12   3  268.67   22.80
   6 -12   2  169.18   16.90
   6 -12   1   91.59   13.10
   6 -12   0  314.27   23.30
   6 -12  -1  110.09   14.10
   6 -12  -2  155.38   17.10
   6 -12  -3  258.37   22.90
   6 -12  -4   31.00   12.30
   6 -12  -5   53.79   15.40
   5 -12   6   36.10    8.60
   5 -12   4  119.59   14.70
   5 -12   3   78.19   12.90
   5 -12   2   73.99   10.70
   5 -12   1   54.29   10.10
   5 -12   0    4.80    5.60
   5 -12  -1   41.30    9.30
   5 -12  -2   75.79   11.60
   5 -12  -3   78.59   13.80
   5 -12  -4  104.39   17.20
   5 -12  -5  150.78   20.80
  -5  12   5  106.09   17.70
  -5  12   6   31.40   13.80
   4 -12   6   44.20    9.00
   4 -12   5  117.89   11.50
   4 -12   4  151.48   14.80
   4 -12   3  210.48   16.30
   4 -12   2  232.88   16.40
   4 -12   1  415.76   22.50
   4 -12   0    9.20    5.10
   4 -12  -1  367.76   21.10
   4 -12  -2  309.17   20.50
   4 -12  -3  237.38   19.80
   4 -12  -4  111.69   16.30
  -4  12   4  142.19   16.20
   4 -12  -5   61.29   14.10
  -4  12   6   49.30   15.60
   3 -12   7   45.60   17.40
   3 -12   6   29.00    7.40
   3 -12   5   89.89    9.90
   3 -12   4  185.38   14.60
   3 -12   4  175.58   11.70
   3 -12   3  313.17   18.10
   3 -12   2 1056.89   42.10
   3 -12   1 1326.67   50.39
   3 -12   0 2144.19   77.29
   3 -12  -1 1338.87   51.99
   3 -12  -2 1181.68   48.40
   3 -12  -3  288.97   20.80
  -3  12   3  296.77   19.80
   3 -12  -4  144.59   15.90
  -3  12   4  163.68   17.00
   3 -12  -5   67.99   14.60
  -3  12   5   85.49   16.00
   3 -12  -6   19.90   11.70
  -3  12   6   22.90   11.60
  -3  12   7   48.20   15.90
   2 -12   7   66.89   18.00
   2 -12   5  833.72   33.10
   2 -12   4  439.26   19.30
   2 -12   3  879.91   32.20
   2 -12   3  835.52   34.20
   2 -12   2 1973.20   65.99
   2 -12   2 1899.71   68.19
   2 -12   1  144.19    9.30
   2 -12   0  139.59    9.30
   2 -12  -1  109.49    9.30
   2 -12  -2 1904.01   60.99
   2 -12  -2 1869.21   70.39
  -2  12   2 1830.72   68.59
   2 -12  -3  819.02   38.50
  -2  12   3  826.12   37.30
   2 -12  -4  483.25   28.70
  -2  12   4  445.06   27.50
   2 -12  -5  944.11   45.80
  -2  12   5  792.62   43.80
   2 -12  -6  270.07   24.80
  -2  12   6  239.48   23.80
  -2  12   7   84.49   19.20
   1 -12   7   41.10   15.70
   1 -12   6   28.80   12.20
   1 -12   5  162.48   10.50
   1 -12   4  522.45   21.40
   1 -12   3  180.48   10.10
   1 -12   3  176.48    9.50
   1 -12   2  144.69    7.80
   1 -12   2  135.39    7.60
   1 -12   1  345.87   14.10
   1 -12   1  313.67   13.00
   1 -12   0  933.51   32.10
   1 -12   0  945.71   34.80
   1 -12  -1  304.97   11.10
   1 -12  -1  303.17   15.90
   1 -12  -2  126.19   10.90
  -1  12   2  136.69   10.20
   1 -12  -3  187.58   14.80
  -1  12   3  177.68   13.60
   1 -12  -4  524.75   30.20
  -1  12   4  547.15   29.50
   1 -12  -5  204.78   19.50
  -1  12   5  179.38   18.90
   1 -12  -6   45.70   13.20
  -1  12   6   35.20   11.60
  -1  12   7   46.00   15.40
   0 -12   7   12.80   13.40
   0 -12   6   23.40   12.90
   0 -12   5  327.07   26.70
   0 -12   5  313.67   15.00
   0 -12   4   66.59    6.00
   0 -12   3   10.80    2.90
   0 -12   2  389.06   15.40
   0 -12   1  962.30   31.80
   0 -12   1  870.01   31.20
   0 -12   0  903.91   33.30
   0 -12   0  922.91   31.20
   0 -12  -1  930.01   36.20
   0 -12  -1  938.21   31.30
   0 -12  -2  387.16   20.20
   0 -12  -2  390.46   13.60
   0  12   2  383.66   17.90
   0 -12  -3    8.40    5.00
   0  12   3   10.90    4.80
   0 -12  -4   63.29   10.30
   0  12   4   76.39   10.80
   0 -12  -5  346.97   25.00
   0  12   5  332.67   23.90
   0 -12  -6   18.80   10.30
   0  12   6   24.50   11.00
   0  12   7   12.00   11.10
  -1 -12   7   40.20   17.00
  -1 -12   6   40.90   14.00
  -1 -12   5  190.28   20.50
  -1 -12   4  504.65   31.30
  -1 -12   4  528.65   20.80
  -1 -12   3  210.08   10.20
  -1 -12   2  128.19    6.80
  -1 -12   1  284.57   11.40
  -1 -12   1  285.47   11.50
  -1 -12   0  907.61   31.60
  -1 -12   0  934.21   33.90
  -1 -12  -1  309.57   11.90
  -1 -12  -1  316.87   15.90
  -1 -12  -2  140.99    6.60
  -1 -12  -2  141.49   11.10
   1  12   2  124.99    8.20
  -1 -12  -3  166.38   14.00
   1  12   3  193.58   12.60
  -1 -12  -4  514.05   29.20
   1  12   4  530.75   27.20
  -1 -12  -5  191.98   19.10
   1  12   5  191.38   17.70
  -1 -12  -6   34.90   12.00
  -2 -12   7   70.89   19.20
  -2 -12   6  267.27   28.50
  -2 -12   5  880.11   48.80
  -2 -12   4  435.46   29.00
  -2 -12   4  467.75   18.70
  -2 -12   3  818.62   29.60
  -2 -12   3  803.32   38.90
  -2 -12   2 1830.72   68.89
  -2 -12   2 1789.82   61.39
   2  12  -2 1829.82   61.49
  -2 -12   1  104.79    6.20
  -2 -12   1  106.99    8.80
   2  12  -1  142.89    7.90
  -2 -12   0  138.49    9.40
  -2 -12   0  140.69    7.10
  -2 -12   0  131.99    6.80
  -2 -12  -1  134.49   10.40
  -2 -12  -1  132.79    6.90
  -2 -12  -2 1896.41   63.99
  -2 -12  -2 1886.61   71.19
   2  12   2 1891.61   64.09
  -2 -12  -3  858.81   39.40
   2  12   3  816.22   33.60
  -2 -12  -4  457.55   28.20
   2  12   4  447.66   24.00
  -2 -12  -5  788.92   43.20
  -2 -12  -6  268.47   24.90
  -2 -12  -7   77.99   20.30
  -3 -12   7   66.99   18.70
  -3 -12   6   11.90   12.40
  -3 -12   5   77.59   17.00
  -3 -12   4  140.89   16.90
  -3 -12   4  152.58    8.90
  -3 -12   3  283.07   12.90
  -3 -12   3  275.87   20.70
  -3 -12   2 1127.49   45.80
  -3 -12   2 1124.09   38.60
   3  12  -2 1014.50   40.20
  -3 -12   1 1276.27   48.00
  -3 -12   1 1318.17   44.70
   3  12  -1 1245.68   47.20
  -3 -12   0 2079.89   68.49
  -3 -12   0 2042.90   68.89
   3  12   0 1972.60   73.09
  -3 -12  -1 1298.57   51.79
  -3 -12  -1 1284.07   45.30
  -3 -12  -2 1070.09   46.40
  -3 -12  -3  306.37   22.00
  -3 -12  -4  160.58   17.20
  -3 -12  -5   85.59   16.30
  -3 -12  -6   21.30   11.50
  -3 -12  -7   43.40   15.20
  -4 -12   6   24.70   14.80
  -4 -12   5   54.99   15.50
  -4 -12   4  106.09   15.40
  -4 -12   3  222.98   11.50
  -4 -12   3  210.48   18.00
  -4 -12   2  307.17   14.00
  -4 -12   2  308.47   19.10
  -4 -12   1  376.86   19.30
  -4 -12   1  378.66   17.00
   4  12  -1  422.26   20.90
  -4 -12   0    6.80    3.10
   4  12   0    6.20    4.90
  -4 -12  -1  451.25   19.40
  -4 -12  -2  249.38   19.60
  -4 -12  -3  218.68   20.50
  -4 -12  -4  130.59   17.40
  -4 -12  -5  104.19   17.60
  -4 -12  -6   40.70   14.70
  -5 -12   6   12.40   12.20
  -5 -12   5  145.19   20.00
  -5 -12   4  103.69   16.70
  -5 -12   3   80.09    7.80
  -5 -12   3   79.79   13.20
  -5 -12   2   79.39   10.70
  -5 -12   2   73.09    7.50
   5  12  -2   75.09   10.00
  -5 -12   1   38.40    6.10
   5  12  -1   59.39    9.00
  -5 -12   0    3.50    3.80
   5  12   0    1.90    4.90
   5  12   1   37.70    9.30
   5  12   2   77.89   12.60
  -5 -12  -3   80.19   15.70
  -5 -12  -4  117.19   20.70
  -5 -12  -5  127.99   20.60
  -5 -12  -6   34.10   15.30
  -6 -12   5   65.09   17.00
  -6 -12   4   34.50   12.60
  -6 -12   3  236.98   20.70
  -6 -12   3  240.18   14.50
  -6 -12   2  153.08   11.50
   6  12  -2  157.68   15.20
  -6 -12   1  108.69    9.50
   6  12  -1   82.59   12.30
  -6 -12   0  288.37   16.30
   6  12   0  312.47   21.80
   6  12   1  109.49   14.50
   6  12   2  183.08   20.50
   6  12   3  268.87   25.90
   6  12   4   30.60   13.30
   6  12   5   63.49   18.40
  -7 -12   3   59.89   13.10
  -7 -12   2  144.89   13.30
   7  12  -1   49.20   12.30
   7  12   0   76.49   14.60
   7  12   1   63.09   14.70
   7  12   2  156.38   20.20
   7  12   3   76.49   17.20
   7  12   4   37.20   16.70
   8  12  -1   51.69   13.90
   8  12   0    8.50   10.30
   8  12   1   57.19   14.90
   8  12   2   12.90   11.60
   8  12   3  134.19   22.10
   9  12  -1  140.59   21.70
   9  12   0  103.79   20.30
   9  12   1  135.49   24.30
   9 -13   1   45.40   15.60
   9 -13   0   81.79   18.00
   9 -13  -1   33.30   17.10
   8 -13   3   12.20   11.70
   8 -13   2   38.20   13.40
   8 -13   1   83.59   17.70
   8 -13   0   31.50   13.10
   8 -13  -1   64.09   15.00
   8 -13  -2   41.10   13.70
   8 -13  -3    5.90   11.00
   7 -13   4   38.60   13.90
   7 -13   3   26.10   11.80
   7 -13   2  227.78   21.70
   7 -13   1  130.19   17.00
   7 -13   0   56.29   13.20
   7 -13  -1  130.49   17.30
   7 -13  -2  188.48   20.60
   7 -13  -3   35.20   13.30
   7 -13  -4   53.19   15.70
   6 -13   4  297.97   24.90
   6 -13   3  243.58   21.50
   6 -13   2  277.57   22.10
   6 -13   1    2.80    6.50
   6 -13   0  120.39   14.90
   6 -13  -1    3.80    6.80
   6 -13  -2  230.38   20.50
   6 -13  -3  272.67   24.40
   6 -13  -4  307.27   27.30
   6 -13  -5  345.07   31.70
   5 -13   6   14.90    7.80
   5 -13   4   26.90    9.80
   5 -13   3  244.48   18.90
   5 -13   2  467.45   26.00
   5 -13   1  750.92   35.90
   5 -13   0 1154.98   49.90
   5 -13  -1  780.82   37.50
   5 -13  -2  580.14   31.50
   5 -13  -3  241.38   20.40
   5 -13  -4   35.20   12.30
   5 -13  -5   13.50   10.30
  -5  13   5   10.70   10.00
  -5  13   6    5.40   11.00
   4 -13   6  120.99   12.70
   4 -13   5   21.20    6.90
   4 -13   4  152.38   14.80
   4 -13   3   90.69   11.50
   4 -13   2  126.39   12.00
   4 -13   1  229.38   15.90
   4 -13   0  386.26   22.00
   4 -13  -1  211.18   15.70
   4 -13  -2  165.28   14.80
   4 -13  -3   93.79   13.10
   4 -13  -4  130.99   16.50
  -4  13   4  153.98   17.30
   4 -13  -5   42.50   13.40
  -4  13   5    5.90    8.80
  -4  13   6  116.19   20.80
   3 -13   7   12.40   13.50
   3 -13   6   63.59    9.30
   3 -13   5  309.07   17.00
   3 -13   4   79.49    8.00
   3 -13   3  131.59   11.40
   3 -13   2   93.59    9.20
   3 -13   1  256.27   15.20
   3 -13   0  188.68   12.70
   3 -13  -1  319.67   18.10
   3 -13  -2   75.89    9.50
   3 -13  -3  134.49   14.00
  -3  13   3  127.79   13.00
   3 -13  -4   92.19   13.50
  -3  13   4   76.49   12.50
   3 -13  -5  303.77   25.30
  -3  13   5  268.77   23.30
   3 -13  -6   59.99   15.50
  -3  13   6   71.49   17.20
  -3  13   7    2.10   11.00
   2 -13   7   64.89   19.60
   2 -13   5   15.60    5.30
   2 -13   4   38.20    5.70
   2 -13   3  283.57   15.10
   2 -13   3  280.47   13.60
   2 -13   2   95.59    7.90
   2 -13   2   96.09    6.60
   2 -13   1  609.44   25.20
   2 -13   0  840.32   33.00
   2 -13  -1  755.72   25.80
   2 -13  -1  732.93   31.40
   2 -13  -2   49.20    7.80
   2 -13  -2   45.70    2.70
   2 -13  -3  332.27   21.30
  -2  13   3  291.37   19.40
   2 -13  -4   15.60    7.60
  -2  13   4   35.60    9.50
   2 -13  -5   34.90   10.60
  -2  13   5   16.50    9.60
   2 -13  -6   11.50   10.60
  -2  13   6    1.40    9.60
  -2  13   7   54.29   16.50
   1 -13   7   31.00   15.50
   1 -13   6  145.69   22.10
   1 -13   5   75.39    7.60
   1 -13   4    0.50    3.20
   1 -13   3  567.74   22.80
   1 -13   3  582.04   22.60
   1 -13   2  933.81   33.00
   1 -13   2  915.31   33.00
   1 -13   1  775.62   27.90
   1 -13   1  797.92   28.90
   1 -13   0 1385.96   46.80
   1 -13   0 1403.16   49.70
   1 -13  -1  952.70   32.20
   1 -13  -1  957.70   37.80
   1 -13  -2  758.32   34.20
   1 -13  -2  732.73   26.00
  -1  13   2  887.21   33.10
   1 -13  -3  581.94   29.60
  -1  13   3  565.74   27.90
   1 -13  -4   -0.10    5.90
  -1  13   4    2.50    5.10
   1 -13  -5   74.79   13.00
  -1  13   5   82.89   14.10
   1 -13  -6  180.88   20.90
  -1  13   6  173.38   20.90
  -1  13   7   29.00   12.60
   0 -13   7   49.20   16.60
   0 -13   6  346.37   30.30
   0 -13   5  850.61   32.40
   0 -13   4  712.93   27.40
   0 -13   3 1199.68   42.40
   0 -13   3 1205.28   41.20
   0 -13   2  662.73   24.40
   0 -13   1 1104.69   37.00
   0 -13   1 1042.50   36.60
   0 -13   0    5.10    1.60
   0 -13   0    5.70    2.30
   0 -13  -1 1104.19   36.90
   0 -13  -2  669.13   30.10
   0  13   2  657.83   27.00
   0 -13  -3 1165.48   49.30
   0  13   3 1195.28   46.90
   0 -13  -4  662.03   34.80
   0  13   4  701.43   33.60
   0 -13  -5  909.91   45.20
   0  13   5  913.21   44.10
   0 -13  -6  369.06   28.60
   0  13   6  350.36   27.30
  -1 -13   7   15.10   12.90
  -1 -13   6  160.68   23.30
  -1 -13   5   78.09   15.50
  -1 -13   4    3.90    3.10
  -1 -13   4    1.80    6.00
  -1 -13   3  580.34   22.40
  -1 -13   2  754.62   27.30
  -1 -13   1  889.51   30.70
  -1 -13   1  869.81   30.80
  -1 -13   0 1381.36   48.40
  -1 -13   0 1338.87   45.80
  -1 -13  -1  783.72   27.10
  -1 -13  -1  775.72   31.70
  -1 -13  -2  919.71   37.10
  -1 -13  -2  905.21   30.00
   1  13   2  773.42   31.80
  -1 -13  -3  563.24   28.90
   1  13   3  575.34   25.70
  -1 -13  -4    3.70    6.10
   1  13   4    1.60    4.60
  -1 -13  -5   79.69   14.40
   1  13   5   81.79   12.60
  -1 -13  -6  148.09   19.60
  -2 -13   7   57.39   19.30
  -2 -13   6    6.70   10.50
  -2 -13   5   21.10   10.50
  -2 -13   4   16.40    8.30
  -2 -13   4   12.50    3.60
  -2 -13   3  317.77   22.00
  -2 -13   3  332.17   14.10
  -2 -13   2   52.39    8.30
  -2 -13   2   44.00    4.10
  -2 -13   1  708.03   24.90
  -2 -13   1  718.53   28.80
   2  13  -1  629.94   25.90
  -2 -13   0  876.41   30.50
  -2 -13   0  854.91   33.60
  -2 -13   0  817.02   29.90
  -2 -13  -1  634.74   28.00
  -2 -13  -1  610.04   22.90
  -2 -13  -2   99.39   10.30
  -2 -13  -2   93.89    6.10
  -2 -13  -3  271.77   19.70
   2  13   3  337.47   16.40
  -2 -13  -4   29.60    9.20
  -2 -13  -5   10.00    8.30
  -2 -13  -6    6.90    9.90
  -2 -13  -7   65.39   17.60
  -3 -13   7    5.30   12.30
  -3 -13   6   49.60   15.50
  -3 -13   5  282.67   26.10
  -3 -13   4  104.49   15.10
  -3 -13   4   98.29    7.30
  -3 -13   3  135.09   14.30
  -3 -13   3  133.09    8.20
  -3 -13   2   73.39    6.00
  -3 -13   2   82.89   10.10
   3  13  -2   88.49    7.30
  -3 -13   1  322.37   12.90
  -3 -13   1  303.87   15.70
   3  13  -1  241.18   14.30
  -3 -13   0  182.68    9.30
  -3 -13   0  188.08    9.00
  -3 -13  -1  249.88   12.00
  -3 -13  -1  254.37   16.90
  -3 -13  -2   85.89   11.40
  -3 -13  -2   93.19    6.90
  -3 -13  -3  131.19   14.40
  -3 -13  -4   88.89   14.60
  -3 -13  -5  304.47   25.60
  -3 -13  -6   62.79   16.00
  -3 -13  -7    9.50   12.30
  -4 -13   6   99.59   21.80
  -4 -13   5   33.70   12.90
  -4 -13   4  123.89   16.40
  -4 -13   4  128.29    9.20
  -4 -13   3   70.79    6.40
  -4 -13   3   80.89   12.70
  -4 -13   2  159.88    9.30
  -4 -13   2  151.08   13.40
   4  13  -2  124.09   10.50
  -4 -13   1  229.48   13.80
  -4 -13   1  212.78   11.40
   4  13  -1  238.98   15.00
  -4 -13   0  362.46   16.20
   4  13   0  358.76   20.60
  -4 -13  -1  251.87   13.10
  -4 -13  -1  248.08   18.90
  -4 -13  -2  122.49   14.20
  -4 -13  -3   85.69   13.50
  -4 -13  -4  149.79   18.50
  -4 -13  -5    8.70   11.10
  -4 -13  -6  124.39   22.90
  -5 -13   6   10.40   13.30
  -5 -13   5    9.30   11.30
  -5 -13   4   38.40   12.20
  -5 -13   3  241.08   20.00
  -5 -13   3  221.98   13.10
  -5 -13   2  558.74   22.40
  -5 -13   2  534.75   27.50
   5  13  -2  455.85   25.60
  -5 -13   1  759.12   30.10
   5  13  -1  755.82   35.10
  -5 -13   0 1122.89   41.70
   5  13   0 1095.99   48.00
  -5 -13  -1  771.12   31.10
   5  13   1  761.02   38.00
   5  13   2  587.24   34.10
  -5 -13  -3  264.47   24.10
  -5 -13  -4   29.50   12.50
  -5 -13  -5   12.60   11.80
  -5 -13  -6   15.00   13.30
  -6 -13   5  294.37   28.90
  -6 -13   4  275.47   25.00
  -6 -13   3  237.68   14.50
  -6 -13   2  245.38   15.00
   6  13  -2  270.97   19.60
  -6 -13   1    2.60    4.20
   6  13  -1    1.40    6.10
  -6 -13   0  117.39   10.80
   6  13   0  112.59   13.80
   6  13   1    3.80    7.50
   6  13   2  266.67   23.30
   6  13   3  272.77   25.20
   6  13   4  308.67   30.50
   6  13   5  324.87   33.40
  -7 -13   3   17.80    7.00
  -7 -13   2  174.28   13.80
  -7 -13   1  147.29   12.20
   7  13  -1  134.19   15.80
   7  13   0   59.09   13.60
   7  13   1  125.59   17.00
   7  13   2  196.28   23.20
   7  13   3   29.90   13.40
   7  13   4   33.30   14.90
   8  13  -1   78.49   15.90
   8  13   0   31.60   12.80
   8  13   1   67.19   16.50
   8  13   2   34.00   14.00
   8  13   3    7.90   12.90
   9  13  -1   46.00   15.20
   9  13   0   62.79   16.90
   9  13   1   31.40   15.40
   9 -14   0   88.99   18.70
   8 -14   3  123.39   19.80
   8 -14   2   20.60   12.30
   8 -14   1   56.39   15.60
   8 -14   0   11.00   11.40
   8 -14  -1   52.29   14.20
   8 -14  -2   36.10   14.30
   8 -14  -3   85.99   19.50
   7 -14   4   24.40   11.00
   7 -14   3  141.19   18.60
   7 -14   2   83.19   15.30
   7 -14   1  400.36   28.90
   7 -14   0   69.79   14.40
   7 -14  -1  382.66   27.60
   7 -14  -2   62.29   14.40
   7 -14  -3  159.38   22.20
   7 -14  -4   49.80   15.60
   6 -14   4   25.50   11.40
   6 -14   3   42.60   10.80
   6 -14   2  183.18   18.60
   6 -14   1   15.40    8.70
   6 -14   0  111.79   15.60
   6 -14  -1   17.20    8.30
   6 -14  -2  162.78   17.60
   6 -14  -3   53.69   13.30
   6 -14  -4   28.10   13.20
   6 -14  -5   49.70   16.50
   5 -14   6  117.09   13.90
   5 -14   5   97.79   11.70
   5 -14   4  174.38   18.00
   5 -14   3   30.80    9.50
   5 -14   2   83.89   12.10
   5 -14   1    9.70    6.70
   5 -14   0   49.40   10.10
   5 -14  -1    7.10    6.40
   5 -14  -2  103.09   13.20
   5 -14  -3   59.69   13.10
   5 -14  -4  172.58   19.80
   5 -14  -5   80.99   17.70
  -5  14   6   69.59   17.00
   4 -14   6  319.17   18.80
   4 -14   5  181.88   13.40
   4 -14   4  134.59   14.20
   4 -14   3  173.28   14.70
   4 -14   2  109.89   11.30
   4 -14   1   28.30    6.90
   4 -14   0   39.90    8.00
   4 -14  -1   13.50    5.70
   4 -14  -2  144.99   14.10
   4 -14  -3  207.18   19.10
   4 -14  -4  153.18   17.60
  -4  14   4  123.19   15.60
   4 -14  -5  205.48   21.60
  -4  14   5  178.58   21.60
   4 -14  -6  263.57   27.20
  -4  14   6  286.97   28.30
   3 -14   6  195.88   13.90
   3 -14   5  111.89   10.40
   3 -14   4   15.10    5.20
   3 -14   3   65.29    8.50
   3 -14   2  798.42   33.20
   3 -14   1 1279.87   49.10
   3 -14   0 1872.91   68.69
   3 -14  -1 1501.85   57.59
   3 -14  -2  673.33   32.00
   3 -14  -3  101.39   12.60
  -3  14   3   75.69   10.80
   3 -14  -4   29.30   10.40
   3 -14  -5  100.59   15.60
  -3  14   5  107.49   16.90
   3 -14  -6  168.18   22.00
  -3  14   6  179.08   22.60
  -3  14   7   80.89   18.20
   2 -14   7   49.50   18.10
   2 -14   5  326.67   17.00
   2 -14   4 1119.89   41.70
   2 -14   3  403.36   19.30
   2 -14   3  421.86   18.00
   2 -14   2  611.74   23.10
   2 -14   2  577.24   24.40
   2 -14   1  481.25   21.00
   2 -14   1  460.45   18.40
   2 -14   0    6.30    2.10
   2 -14   0    7.80    3.20
   2 -14  -1  504.55   23.90
   2 -14  -1  528.05   18.60
   2 -14  -2  692.73   32.70
   2 -14  -2  723.83   24.00
   2 -14  -3  397.66   24.10
  -2  14   3  400.46   22.70
   2 -14  -4 1101.99   50.29
  -2  14   4 1036.70   47.80
   2 -14  -5  210.88   20.70
  -2  14   5  302.87   23.80
   2 -14  -6  112.99   17.20
  -2  14   6   69.89   15.30
  -2  14   7   72.69   17.00
   1 -14   7   70.19   20.30
   1 -14   6   22.80   11.80
   1 -14   5  308.77   15.60
   1 -14   4  303.57   14.60
   1 -14   3  166.98    9.40
   1 -14   3  183.88    9.50
   1 -14   2 1357.26   46.80
   1 -14   2 1332.57   46.70
   1 -14   1  781.02   27.70
   1 -14   1  766.42   28.50
   1 -14   0  324.87   12.20
   1 -14   0  297.37   14.50
   1 -14  -1  676.63   23.20
   1 -14  -1  669.63   28.90
   1 -14  -2 1312.97   52.19
   1 -14  -2 1322.87   43.10
   1 -14  -3  146.89   13.60
  -1  14   3  161.98   12.70
   1 -14  -4  248.38   20.20
  -1  14   4  301.57   20.00
   1 -14  -5  304.87   24.30
  -1  14   5  304.27   22.80
   1 -14  -6   19.60   11.10
  -1  14   6   26.30   11.60
  -1  14   7   97.79   19.30
   0 -14   7   50.89   18.20
   0 -14   6   -0.70   10.00
   0 -14   5  111.69    8.50
   0 -14   4    6.30    3.40
   0 -14   3  266.47   12.40
   0 -14   2 1811.22   61.49
   0 -14   1  354.36   14.00
   0 -14   1  355.46   13.90
   0 -14   0 1339.67   48.00
   0 -14   0 1356.76   45.60
   0 -14  -1  354.96   13.00
   0 -14  -1  352.86   17.70
   0 -14  -2 1694.23   65.59
   0 -14  -2 1772.52   57.39
   0  14   2 1765.22   62.09
   0 -14  -3  232.68   17.00
   0  14   3  252.47   15.50
   0 -14  -4    8.70    6.30
   0  14   4    3.50    5.20
   0 -14  -5  119.89   16.10
   0  14   5  122.99   14.90
   0 -14  -6    0.80    8.90
   0  14   6   -3.10    8.10
  -1 -14   7   74.29   20.80
  -1 -14   6   20.40   11.60
  -1 -14   5  305.27   14.60
  -1 -14   5  299.37   26.70
  -1 -14   4  272.47   22.40
  -1 -14   4  264.57   12.90
  -1 -14   3  149.69    8.30
  -1 -14   2 1365.16   47.10
  -1 -14   1  638.74   23.10
  -1 -14   1  637.74   23.20
  -1 -14   0  309.87   14.30
  -1 -14   0  299.17   12.00
  -1 -14  -1  785.72   31.80
  -1 -14  -1  753.52   26.80
  -1 -14  -2 1327.27   44.90
  -1 -14  -2 1313.37   52.29
   1  14   2 1346.77   47.20
  -1 -14  -3  163.98   14.00
   1  14   3  150.08   11.20
  -1 -14  -4  316.97   22.00
   1  14   4  259.87   18.00
  -1 -14  -5  325.17   24.80
   1  14   5  295.97   21.40
  -1 -14  -6   22.80   11.20
  -1 -14  -7   92.29   18.40
  -2 -14   7   65.59   20.00
  -2 -14   6  116.99   22.20
  -2 -14   5  215.28   22.60
  -2 -14   4 1047.50   38.10
  -2 -14   4 1046.70   50.89
  -2 -14   3  382.86   24.20
  -2 -14   3  371.26   15.90
  -2 -14   2  665.13   23.80
  -2 -14   2  666.23   30.50
   2  14  -2  573.54   23.00
  -2 -14   1  476.85   18.00
   2  14  -1  453.15   19.10
  -2 -14   0    7.10    3.20
  -2 -14   0    7.70    2.10
  -2 -14  -1  437.86   21.80
  -2 -14  -1  443.46   17.10
  -2 -14  -2  581.44   29.70
  -2 -14  -2  586.04   23.30
   2  14   2  697.43   23.20
  -2 -14  -3  386.86   23.80
   2  14   3  374.26   18.10
  -2 -14  -4 1089.39   50.59
  -2 -14  -5  301.87   24.50
  -2 -14  -6   69.29   16.30
  -2 -14  -7   66.99   18.30
  -3 -14   7   92.29   26.90
  -3 -14   6  141.29   23.10
  -3 -14   5  105.39   18.90
  -3 -14   4   23.10    9.60
  -3 -14   4   23.50    4.40
  -3 -14   3  100.29    7.20
  -3 -14   3   98.89   13.30
  -3 -14   2  670.03   26.70
  -3 -14   2  658.23   32.80
   3  14  -2  809.02   29.00
  -3 -14   1 1418.36   51.49
  -3 -14   1 1402.66   47.90
   3  14  -1 1300.07   50.29
  -3 -14   0 1815.62   62.79
  -3 -14   0 1864.81   62.29
  -3 -14   0 1837.82   68.59
  -3 -14  -1 1309.67   52.49
  -3 -14  -1 1288.47   45.70
  -3 -14  -2  847.32   39.20
  -3 -14  -2  826.42   31.40
  -3 -14  -3   75.49   11.80
  -3 -14  -4   13.40    8.10
  -3 -14  -5  119.19   18.30
  -3 -14  -6  204.78   24.50
  -3 -14  -7   84.49   20.40
  -4 -14   6  274.97   29.10
  -4 -14   5  180.28   23.20
  -4 -14   4  133.79    9.40
  -4 -14   4  162.28   19.10
  -4 -14   3  195.88   10.80
  -4 -14   3  202.28   18.10
  -4 -14   2  122.19   12.30
  -4 -14   2  141.69    8.80
   4  14  -2  121.29   10.50
  -4 -14   1   14.40    4.70
  -4 -14   1    9.10    3.60
   4  14  -1   20.80    5.80
  -4 -14   0   35.00    5.10
   4  14   0   34.70    7.20
  -4 -14  -1   27.40    8.50
  -4 -14  -1   30.50    5.30
  -4 -14  -2  129.79   14.60
  -4 -14  -3  178.28   18.30
  -4 -14  -4  145.99   18.30
  -4 -14  -5  172.78   21.50
  -4 -14  -6  286.77   30.60
  -5 -14   6  111.69   22.70
  -5 -14   5   82.49   16.80
  -5 -14   4  138.39   17.50
  -5 -14   3   33.90    6.10
  -5 -14   3   52.89   11.60
  -5 -14   2   93.99   11.50
  -5 -14   2   92.89    8.50
   5  14  -2   85.89   10.80
  -5 -14   1   12.60    4.20
   5  14  -1    8.80    5.80
  -5 -14   0   44.40    6.60
   5  14   0   42.60    9.40
  -5 -14  -1   12.70    5.10
   5  14   1    6.80    6.50
   5  14   2   90.69   13.50
  -5 -14  -3   26.10   11.80
  -5 -14  -4  172.08   21.40
  -5 -14  -5   84.19   20.10
  -5 -14  -6   84.79   22.00
  -6 -14   5   51.59   16.20
  -6 -14   4   37.40   12.60
  -6 -14   3   56.49    8.10
  -6 -14   2  168.98   12.20
  -6 -14   1   27.70    6.00
   6  14  -1   13.00    7.00
  -6 -14   0  124.49   11.00
   6  14   0  108.49   14.50
   6  14   1   25.70    9.50
   6  14   2  177.28   19.30
   6  14   3   58.29   15.40
   6  14   4   34.10   14.00
   6  14   5   56.49   16.80
  -7 -14   3  138.39   13.30
  -7 -14   2   56.39    9.20
  -7 -14   1  371.46   20.30
   7  14  -1  361.86   25.60
   7  14   0   70.39   13.80
   7  14   1  381.36   29.00
   7  14   2   58.69   14.90
   7  14   3  165.38   24.40
   7  14   4   32.30   15.20
   8  14  -1   55.39   13.90
   8  14   0   16.10   11.20
   8  14   1   66.09   16.60
   8  14   2   31.40   14.90
   8  14   3  100.89   21.80
   9  14   0   94.29   18.80
   9  14   1   60.19   17.80
   9 -15   0   28.70   22.50
   8 -15   3   58.99   15.40
   8 -15   2   16.10   12.00
   8 -15   1  117.49   20.40
   8 -15   0   13.30   11.50
   8 -15  -1  105.79   19.10
   8 -15  -2    6.50   10.00
   8 -15  -3   65.99   18.20
   7 -15   4   39.20   13.10
   7 -15   3  110.79   18.60
   7 -15   2  112.19   17.90
   7 -15   1   73.39   14.50
   7 -15   0  120.09   16.90
   7 -15  -1   83.49   15.50
   7 -15  -2  111.59   18.70
   7 -15  -3  124.59   19.40
   7 -15  -4   55.99   16.70
   6 -15   4  212.88   21.40
   6 -15   3  317.87   23.30
   6 -15   2   54.99   12.20
   6 -15   1   47.70   11.10
   6 -15   0    6.20    7.10
   6 -15  -1   33.30    9.80
   6 -15  -2   70.39   14.00
   6 -15  -3  351.16   28.00
   6 -15  -4  228.98   25.40
   6 -15  -5  164.78   24.30
   5 -15   6   14.70    8.30
   5 -15   5   78.69   10.60
   5 -15   4   24.50    9.20
   5 -15   3   49.70   10.60
   5 -15   2  312.37   21.30
   5 -15   1  869.01   40.20
   5 -15   0  683.23   34.50
   5 -15  -1  800.32   38.30
   5 -15  -2  301.87   21.80
   5 -15  -3   26.60    9.90
   5 -15  -4   20.20   10.40
   5 -15  -5  102.89   19.30
  -5  15   6   13.00   12.00
   4 -15   6  129.59   13.40
   4 -15   5  317.77   18.20
   4 -15   4  160.38   11.70
   4 -15   3  374.06   22.00
   4 -15   2  444.26   23.90
   4 -15   1   33.00    7.30
   4 -15   0  393.16   22.10
   4 -15  -1   50.39    8.80
   4 -15  -2  387.16   23.90
   4 -15  -3  406.26   26.60
   4 -15  -4  136.99   17.10
   4 -15  -5  372.96   29.30
  -4  15   5  291.07   26.40
   4 -15  -6   96.39   19.70
  -4  15   6  139.49   20.70
   3 -15   6  141.79   12.80
   3 -15   5   32.90    6.60
   3 -15   4  222.18   13.10
   3 -15   3  145.69   10.10
   3 -15   3  160.68   12.30
   3 -15   2  965.40   39.10
   3 -15   1   69.99    8.40
   3 -15   0  105.29    9.60
   3 -15  -1   82.39    9.60
   3 -15  -2  948.51   41.70
   3 -15  -3  166.88   16.40
   3 -15  -4  176.18   18.90
  -3  15   4  198.78   17.90
   3 -15  -5   45.90   13.10
  -3  15   5   27.00   11.30
   3 -15  -6  132.79   20.70
  -3  15   6  126.69   19.10
  -3  15   7   52.49   16.90
   2 -15   7   26.80   13.90
   2 -15   6  119.89   16.90
   2 -15   5  428.06   20.40
   2 -15   4   76.69    7.30
   2 -15   3  263.27   12.60
   2 -15   3  239.58   13.70
   2 -15   2   11.70    3.80
   2 -15   2   15.00    3.30
   2 -15   1  137.89    9.50
   2 -15   1  132.49    7.50
   2 -15   0  209.08    9.50
   2 -15   0  207.88   12.60
   2 -15  -1  121.89   10.20
   2 -15  -1  133.89    6.20
   2 -15  -2   13.20    5.90
   2 -15  -2    9.70    1.60
   2 -15  -3  224.68   18.00
  -2  15   3  260.57   17.70
   2 -15  -4   71.99   12.10
  -2  15   4   74.39   11.40
   2 -15  -5  445.56   30.40
  -2  15   5  409.86   28.20
   2 -15  -6  110.09   18.70
  -2  15   6  107.69   18.80
  -2  15   7   38.50   15.30
   1 -15   7   10.40   12.50
   1 -15   5   51.19    6.80
   1 -15   4  219.88   12.00
   1 -15   3  383.76   16.70
   1 -15   3  384.06   16.40
   1 -15   2 1519.25   52.19
   1 -15   2 1501.75   52.09
   1 -15   1 1284.47   45.10
   1 -15   1 1338.57   46.30
   1 -15   0 1086.59   41.70
   1 -15   0 1164.88   38.60
   1 -15  -1 1305.77   42.90
   1 -15  -1 1250.67   48.80
   1 -15  -2 1824.12   58.99
   1 -15  -2 1789.72   68.29
   1 -15  -3  442.76   24.70
  -1  15   3  377.96   21.60
   1 -15  -4  226.08   19.00
  -1  15   4  216.18   17.60
   1 -15  -5   44.30   12.40
  -1  15   5   49.90   11.60
   1 -15  -6   38.50   12.50
  -1  15   6   68.59   15.20
  -1  15   7   18.30   12.10
   0 -15   7   38.20   15.40
   0 -15   6   72.29   16.80
   0 -15   5  154.58   10.10
   0 -15   4  342.87   15.60
   0 -15   3 1301.87   45.90
   0 -15   2  710.43   26.20
   0 -15   1  108.39    6.10
   0 -15   1  119.79    6.30
   0 -15   0    2.70    1.50
   0 -15  -1  114.89    5.50
   0 -15  -1  118.09    9.20
   0 -15  -2  707.63   32.30
   0 -15  -2  724.93   24.50
   0 -15  -3 1235.68   52.99
   0  15   3 1315.97   50.09
   0 -15  -4  363.36   24.30
   0  15   4  356.36   21.80
   0 -15  -5  177.98   19.00
   0  15   5  165.98   17.00
   0 -15  -6   80.59   16.10
   0  15   6   76.69   14.60
   0 -15  -7   41.20   16.10
  -1 -15   7   21.70   14.90
  -1 -15   6   41.70   14.20
  -1 -15   5   35.80   12.00
  -1 -15   5   37.60    5.60
  -1 -15   4  226.58   11.70
  -1 -15   3  451.65   18.50
  -1 -15   2 1804.52   61.39
  -1 -15   1 1218.78   42.60
  -1 -15   1 1252.97   42.60
  -1 -15   0 1108.29   38.60
  -1 -15   0 1144.99   41.40
  -1 -15  -1 1285.17   48.70
  -1 -15  -1 1277.47   43.40
  -1 -15  -2 1470.15   52.29
  -1 -15  -2 1455.65   59.49
   1  15   2 1738.93   54.79
  -1 -15  -3  372.76   23.20
   1  15   3  442.46   20.40
  -1 -15  -4  211.08   18.70
   1  15   4  229.98   16.30
  -1 -15  -5   59.69   13.60
   1  15   5   46.70   10.30
  -1 -15  -6   71.39   15.90
  -1 -15  -7   20.60   12.00
  -2 -15   7   29.90   15.30
  -2 -15   6   99.09   19.80
  -2 -15   5  419.66   32.40
  -2 -15   4   64.69    6.20
  -2 -15   4   58.29   12.60
  -2 -15   3  204.38   10.40
  -2 -15   3  195.48   17.40
  -2 -15   2    9.00    5.00
  -2 -15   2   10.00    2.70
   2  15  -2   14.50    2.60
  -2 -15   1  124.09    7.20
   2  15  -1  139.29    8.30
  -2 -15   0  205.68    9.40
  -2 -15   0  196.38   12.00
  -2 -15  -1  125.39    6.80
  -2 -15  -1  122.39   10.50
  -2 -15  -2   12.30    3.00
  -2 -15  -2   11.60    5.20
  -2 -15  -3  238.98   17.80
   2  15   3  208.18   12.40
  -2 -15  -4   88.49   13.10
  -2 -15  -5  411.56   29.20
  -2 -15  -6  122.59   19.70
  -2 -15  -7   47.90   16.60
  -3 -15   6  130.39   21.20
  -3 -15   5   51.19   15.20
  -3 -15   4  146.19   18.30
  -3 -15   4  157.98    9.50
  -3 -15   3  139.19   15.40
  -3 -15   3  149.88    8.90
  -3 -15   2  997.40   42.40
  -3 -15   2  996.50   35.40
   3  15  -2  928.81   36.40
  -3 -15   1   89.49    6.20
  -3 -15   1   82.29    8.10
   3  15  -1   64.29    7.20
  -3 -15   0   99.29    9.90
  -3 -15   0   99.29    6.80
  -3 -15   0  102.49    6.20
  -3 -15  -1   55.19    5.60
  -3 -15  -1   55.99    8.40
  -3 -15  -2  990.90   44.50
  -3 -15  -2  994.00   36.50
  -3 -15  -3  155.38   15.80
  -3 -15  -4  207.18   19.90
  -3 -15  -5   35.00   12.60
  -3 -15  -6  139.99   21.70
  -3 -15  -7   47.70   17.10
  -4 -15   6  112.89   22.80
  -4 -15   5  331.77   28.70
  -4 -15   4  109.79   17.10
  -4 -15   4  120.39    8.90
  -4 -15   3  408.86   17.90
  -4 -15   3  389.16   25.80
  -4 -15   2  371.76   22.40
  -4 -15   2  370.86   17.30
   4  15  -2  447.16   20.70
  -4 -15   1   50.39    7.00
  -4 -15   1   49.20    5.70
   4  15  -1   44.50    7.70
  -4 -15   0  399.66   17.20
   4  15   0  369.76   21.50
  -4 -15  -1   38.10    5.50
  -4 -15  -1   50.79   10.20
  -4 -15  -2  471.65   29.00
  -4 -15  -3  383.46   26.90
  -4 -15  -4  142.29   18.40
  -4 -15  -5  308.17   28.00
  -4 -15  -6  117.59   22.50
  -5 -15   6   24.20   14.90
  -5 -15   5   81.49   18.10
  -5 -15   4   18.40   10.30
  -5 -15   3   29.30    6.00
  -5 -15   3   37.00   10.50
  -5 -15   2  303.27   15.20
  -5 -15   2  272.87   19.20
   5  15  -2  314.07   20.50
  -5 -15   1  823.92   33.40
   5  15  -1  874.91   38.60
  -5 -15   0  647.14   26.30
   5  15   0  617.94   32.10
  -5 -15  -1  872.01   34.20
   5  15   1  840.82   41.30
  -5 -15  -3   57.59   13.90
  -5 -15  -4   24.90   12.90
  -5 -15  -5   96.19   21.00
  -5 -15  -6   14.30   14.80
  -6 -15   5  161.98   23.20
  -6 -15   4  204.28   22.10
  -6 -15   3  312.97   17.30
  -6 -15   2   64.59    8.50
  -6 -15   1   33.40    6.60
   6  15  -1   54.29   11.10
  -6 -15   0   18.00    6.00
   6  15   0   13.40    7.40
   6  15   1   34.00   10.40
   6  15   2   73.19   14.80
   6  15   3  346.57   28.40
   6  15   4  216.08   24.80
  -7 -15   3  130.99   14.90
  -7 -15   2  100.29   11.30
  -7 -15   1   83.39   10.20
   7  15  -1   64.99   12.80
   7  15   0  121.59   17.20
   7  15   1   85.59   16.40
   7  15   2   95.79   17.90
   7  15   3  127.19   22.20
   7  15   4   53.89   18.30
   8  15  -1  109.39   16.50
   8  15   0   17.50   10.50
   8  15   1  109.79   19.60
   8  15   2    4.90   12.20
   8  15   3   77.39   19.30
   9  15   0   27.20   12.60
   9  15   1   45.60   16.50
   8 -16   3   71.49   17.40
   8 -16   2  124.69   20.60
   8 -16   1   64.29   16.40
   8 -16   0   11.50   11.20
   8 -16  -1   40.00   14.10
   8 -16  -2  137.99   20.30
   8 -16  -3  105.09   20.70
   7 -16   4   11.40   10.80
   7 -16   3   25.80   11.10
   7 -16   2   21.70   10.30
   7 -16   1  349.17   26.80
   7 -16   0  343.07   26.30
   7 -16  -1  309.27   25.70
   7 -16  -2   18.30   10.40
   7 -16  -3   19.40   12.90
   7 -16  -4   26.30   14.50
   6 -16   5   11.80    7.10
   6 -16   4  118.89   16.80
   6 -16   3   90.99   14.90
   6 -16   2   17.50    8.40
   6 -16   1   21.50    8.90
   6 -16   0    4.90    7.90
   6 -16  -1   29.70   10.00
   6 -16  -2   10.30    8.80
   6 -16  -3   82.69   15.70
   6 -16  -4  127.09   21.30
   6 -16  -5   14.80   13.10
   5 -16   6   60.19   11.00
   5 -16   5   27.20    7.60
   5 -16   3   22.20    8.20
   5 -16   2   13.30    6.70
   5 -16   1   66.29   11.50
   5 -16   0  216.78   17.90
   5 -16  -1   81.89   12.30
   5 -16  -2    6.50    6.80
   5 -16  -3   21.60   10.20
   5 -16  -4   11.90    9.80
   5 -16  -5   39.00   13.50
   5 -16  -6   23.80   15.20
   4 -16   6   36.90    8.80
   4 -16   5  170.18   13.20
   4 -16   4  388.86   19.90
   4 -16   3  195.58   15.40
   4 -16   2   55.89    9.30
   4 -16   1   41.10    8.50
   4 -16   0   14.70    5.70
   4 -16  -1   61.49   10.20
   4 -16  -2   66.39   10.70
   4 -16  -3  238.18   20.30
   4 -16  -4  366.46   27.40
   4 -16  -5  188.68   21.30
  -4  16   5  172.18   19.70
   4 -16  -6   62.89   17.10
  -4  16   6   34.00   13.30
   3 -16   6   34.20    8.20
   3 -16   5   30.80    6.50
   3 -16   4  109.09    9.80
   3 -16   3  293.87   17.40
   3 -16   3  301.17   15.00
   3 -16   2  723.33   31.20
   3 -16   1 1945.01   71.29
   3 -16   0  783.62   33.70
   3 -16  -1 1843.82   69.59
   3 -16  -2  735.03   25.40
   3 -16  -2  701.13   34.30
   3 -16  -3  291.87   21.90
   3 -16  -4   78.09   14.40
  -3  16   4   96.29   14.20
   3 -16  -5   29.80   12.30
  -3  16   5   28.40   10.70
   3 -16  -6   40.40   14.60
  -3  16   6   35.60   13.80
   2 -16   7   74.19   21.20
   2 -16   6  433.06   22.00
   2 -16   5  311.37   16.90
   2 -16   4  559.44   23.90
   2 -16   3  572.84   23.10
   2 -16   3  566.14   24.50
   2 -16   2  626.24   25.80
   2 -16   2  617.24   24.10
   2 -16   1 1139.09   40.70
   2 -16   1 1173.18   43.40
   2 -16   0   41.70    4.00
   2 -16   0   40.20    6.00
   2 -16  -1 1121.29   37.70
   2 -16  -1 1088.19   44.00
   2 -16  -2  681.83   23.00
   2 -16  -2  659.73   32.00
   2 -16  -3  478.55   28.40
  -2  16   3  545.95   27.20
   2 -16  -4  585.84   33.40
  -2  16   4  524.95   30.40
   2 -16  -5  207.18   22.00
  -2  16   5  295.37   22.70
   2 -16  -6  361.06   30.40
  -2  16   6  388.26   29.40
  -2  16   7   69.39   17.40
   1 -16   7   58.79   19.20
   1 -16   5   76.49    8.20
   1 -16   4   79.69    7.40
   1 -16   3  113.89    7.60
   1 -16   2  808.02   29.90
   1 -16   2  822.52   30.00
   1 -16   1  203.88    9.70
   1 -16   1  219.28   10.70
   1 -16   0  918.91   36.10
   1 -16   0  962.50   32.80
   1 -16  -1  178.78    7.60
   1 -16  -1  174.68   12.10
   1 -16  -2  743.13   33.80
   1 -16  -2  733.63   24.80
   1 -16  -3  128.49   13.00
  -1  16   3   99.99   10.90
   1 -16  -4   80.89   12.50
  -1  16   4   77.99   11.90
   1 -16  -5   85.49   14.10
  -1  16   5   80.59   14.00
   1 -16  -6  197.88   22.60
  -1  16   6  164.98   20.40
  -1  16   7   53.89   15.60
   0 -16   7   12.10   12.60
   0 -16   6   38.40   13.90
   0 -16   5  165.58   10.60
   0 -16   4    1.00    3.20
   0 -16   3  296.47   13.70
   0 -16   2   16.90    3.10
   0 -16   1  213.88    9.80
   0 -16   1  227.58   10.10
   0 -16   0  152.18    7.20
   0 -16   0  142.69    9.10
   0 -16  -1  233.68   13.80
   0 -16  -1  221.78    9.20
   0 -16  -2   20.60    5.90
   0 -16  -2   23.80    2.40
   0 -16  -3  268.77   19.10
   0  16   3  279.37   16.30
   0 -16  -4    6.30    6.20
   0  16   4    0.40    5.10
   0 -16  -5  169.28   18.20
   0  16   5  170.08   17.00
   0 -16  -6   52.69   14.10
   0  16   6   44.40   12.20
   0 -16  -7    9.10   11.40
  -1 -16   7   50.39   17.20
  -1 -16   6  167.98   24.30
  -1 -16   5   74.49    7.20
  -1 -16   5   67.59   15.80
  -1 -16   4   80.89    6.60
  -1 -16   3  131.39    8.20
  -1 -16   2  714.63   26.40
  -1 -16   1  173.28    8.40
  -1 -16   1  169.68    8.40
  -1 -16   0  898.21   31.80
  -1 -16   0  922.71   34.70
  -1 -16  -1  196.98   12.60
  -1 -16  -1  205.98    8.80
  -1 -16  -2  790.82   35.00
  -1 -16  -2  775.22   27.60
  -1 -16  -3  100.89   11.80
   1  16   3  131.79   10.10
  -1 -16  -4   71.69   11.80
   1  16   4   80.99   10.10
  -1 -16  -5   81.19   15.20
  -1 -16  -6  171.98   21.80
  -1 -16  -7   57.39   16.80
  -2 -16   7   75.29   20.30
  -2 -16   6  355.76   31.90
  -2 -16   5  182.28   21.30
  -2 -16   4  564.54   34.00
  -2 -16   4  557.64   22.80
  -2 -16   3  468.85   28.10
  -2 -16   3  490.55   19.60
  -2 -16   2  629.64   23.50
   2  16  -2  603.24   22.50
  -2 -16   1 1074.79   38.20
   2  16  -1 1090.09   39.50
  -2 -16   0   43.90    5.90
  -2 -16   0   36.60    3.80
  -2 -16  -1 1101.89   44.30
  -2 -16  -1 1097.29   38.40
  -2 -16  -2  605.34   29.80
  -2 -16  -2  594.64   22.60
  -2 -16  -3  510.55   28.50
  -2 -16  -4  528.55   31.40
  -2 -16  -5  301.47   25.10
  -2 -16  -6  422.46   33.50
  -2 -16  -7   83.49   20.10
  -3 -16   6   47.20   15.80
  -3 -16   5   35.50   12.80
  -3 -16   4   80.29    7.20
  -3 -16   4   78.39   15.50
  -3 -16   3  289.07   13.70
  -3 -16   3  296.67   21.90
  -3 -16   2  689.23   33.20
  -3 -16   2  710.63   26.90
   3  16  -2  707.43   27.80
  -3 -16   1 1780.32   61.39
  -3 -16   1 1809.02   65.19
   3  16  -1 1774.82   64.29
  -3 -16   0  763.02   27.80
  -3 -16   0  758.32   33.60
  -3 -16   0  767.82   28.40
  -3 -16  -1 1817.62   62.39
  -3 -16  -1 1804.12   69.39
  -3 -16  -2  713.53   27.70
  -3 -16  -2  725.73   35.60
  -3 -16  -3  304.57   22.70
  -3 -16  -4   95.79   15.60
  -3 -16  -5   32.70   12.90
  -3 -16  -6   28.70   12.90
  -3 -16  -7    7.20   13.00
  -4 -16   6   64.09   19.00
  -4 -16   5  172.98   22.70
  -4 -16   4  341.17   27.20
  -4 -16   4  376.86   17.40
  -4 -16   3  226.88   12.20
  -4 -16   3  212.58   19.00
  -4 -16   2   64.49    6.90
  -4 -16   2   57.79    9.80
   4  16  -2   53.59    7.50
  -4 -16   1   55.19    7.40
  -4 -16   1   58.99    5.90
   4  16  -1   41.40    7.20
  -4 -16   0   19.90    4.20
   4  16   0   17.50    6.50
  -4 -16  -1   39.70    5.80
  -4 -16  -1   36.80    9.40
  -4 -16  -2   65.49    7.70
  -4 -16  -2   65.59   11.40
  -4 -16  -3  195.08   19.30
  -4 -16  -4  356.06   28.80
  -4 -16  -5  169.48   21.60
  -4 -16  -6   28.00   13.50
  -5 -16   6   37.90   16.00
  -5 -16   5   43.80   15.00
  -5 -16   4   13.30    9.40
  -5 -16   3   16.60    8.30
  -5 -16   3   24.20    5.70
  -5 -16   2    5.50    3.90
  -5 -16   1   92.09    8.40
   5  16  -1   62.59   10.10
  -5 -16   0  218.68   12.50
   5  16   0  190.28   16.60
  -5 -16  -1   57.79    7.60
   5  16   1   92.49   13.50
  -5 -16  -2    9.30    8.30
  -5 -16  -3   35.50   12.00
  -5 -16  -4    4.50    9.80
  -5 -16  -5   38.50   14.60
  -5 -16  -6   54.59   19.30
  -6 -16   5   18.90   13.00
  -6 -16   3   68.69    9.00
  -6 -16   2   10.30    5.30
  -6 -16   1   33.50    6.60
   6  16  -1   22.30    8.20
  -6 -16   0    4.50    5.10
   6  16   0    8.00    7.30
   6  16   1   35.00   11.20
   6  16   2    4.50    9.40
   6  16   3   54.99   14.40
  -7 -16   3   19.90    6.80
  -7 -16   2   22.30    6.80
  -7 -16   1  330.37   20.00
   7  16  -1  347.67   24.80
   7  16   0  343.37   26.30
   7  16   1  327.37   26.60
   7  16   2   33.10   14.00
   7  16   3   15.80   12.30
   7  16   4   31.20   16.40
  -8 -16   2  128.19   14.40
   8  16  -1   60.29   13.80
   8  16   0   15.90   10.20
   8  16   1   45.50   14.20
   8  16   2  127.69   22.30
   8  16   3   89.29   20.50
   9  16   0   64.49   16.60
   8 -17   3   22.50   13.20
   8 -17   2   55.09   15.70
   8 -17   1   18.80   12.70
   8 -17   0   17.10   10.90
   8 -17  -1   11.50   10.40
   8 -17  -2   50.49   15.50
   8 -17  -3   20.20   14.00
   7 -17   3   16.90   11.30
   7 -17   2  100.89   17.40
   7 -17   1  144.59   19.60
   7 -17   0   85.89   16.00
   7 -17  -1  124.59   18.30
   7 -17  -2   87.59   16.40
   7 -17  -3   10.30   10.70
   7 -17  -4   47.80   16.90
   6 -17   5  143.69   14.40
   6 -17   3   70.89   13.70
   6 -17   2   55.99   11.80
   6 -17   1   48.40   12.00
   6 -17   0   15.30    8.10
   6 -17  -1   69.59   13.40
   6 -17  -2   22.40    9.60
   6 -17  -3   61.99   14.80
   6 -17  -4  118.59   21.00
   6 -17  -5  155.78   22.60
   5 -17   6  100.89   12.80
   5 -17   5   52.29    9.40
   5 -17   3  296.07   21.10
   5 -17   2  479.65   27.40
   5 -17   1  812.22   38.90
   5 -17   0  426.96   25.30
   5 -17  -1  786.02   38.50
   5 -17  -2  506.85   30.30
   5 -17  -3  340.77   25.90
   5 -17  -4  230.48   23.20
   5 -17  -5   80.09   18.00
   5 -17  -6  104.59   21.50
   4 -17   6   56.59   10.20
   4 -17   5  184.38   14.40
   4 -17   4  499.75   23.40
   4 -17   3  573.74   28.40
   4 -17   2  157.58   13.50
   4 -17   1  281.27   18.60
   4 -17   0  124.29   12.40
   4 -17  -1  241.88   17.40
   4 -17  -2  149.59   14.80
   4 -17  -3  675.83   37.10
   4 -17  -4  480.05   32.00
   4 -17  -5  119.39   19.70
  -4  17   5  181.48   21.10
   4 -17  -6   67.69   17.80
  -4  17   6   35.70   13.20
   3 -17   6   22.00    7.50
   3 -17   5  148.39   11.60
   3 -17   4   16.50    5.00
   3 -17   3    2.50    4.00
   3 -17   3    3.20    3.60
   3 -17   2   20.40    4.30
   3 -17   2   14.50    4.90
   3 -17   1  132.49   11.30
   3 -17   0   64.99    8.00
   3 -17  -1  141.69   12.40
   3 -17  -1  146.69    7.60
   3 -17  -2   12.10    6.00
   3 -17  -3    1.80    6.10
   3 -17  -4   13.70    8.70
  -3  17   4   12.30    8.30
   3 -17  -5  150.08   18.90
  -3  17   5  144.09   18.80
   3 -17  -6   21.70   13.20
  -3  17   6   16.80   11.60
   2 -17   7   10.20   13.90
   2 -17   6    4.20    5.60
   2 -17   5   66.59    8.30
   2 -17   4  201.78   12.30
   2 -17   3  347.57   15.50
   2 -17   3  305.77   15.80
   2 -17   2  236.58   11.60
   2 -17   2  234.78   13.00
   2 -17   1  380.56   15.90
   2 -17   1  392.16   18.40
   2 -17   0  126.39    9.70
   2 -17   0  127.69    6.90
   2 -17  -1  360.36   19.80
   2 -17  -1  350.56   13.70
   2 -17  -2  287.67   18.90
   2 -17  -2  290.07   10.90
   2 -17  -3  316.07   21.90
   2 -17  -4  166.18   17.30
  -2  17   4  180.18   17.00
   2 -17  -5   78.29   15.80
  -2  17   5   56.79   12.20
   2 -17  -6   18.90   11.80
  -2  17   6    1.90    9.10
  -2  17   7    4.50   11.60
   1 -17   7   40.90   18.40
   1 -17   5   28.80    6.00
   1 -17   4  103.89    8.40
   1 -17   3  226.48   11.80
   1 -17   2 1441.66   49.99
   1 -17   2 1429.06   49.80
   1 -17   1 1074.89   38.20
   1 -17   1 1098.99   39.60
   1 -17   0 1984.90   69.19
   1 -17   0 1900.51   64.99
   1 -17  -1 1157.98   45.90
   1 -17  -1 1178.38   39.60
   1 -17  -2 1245.68   50.09
   1 -17  -2 1196.48   40.40
   1 -17  -3  254.77   18.40
  -1  17   3  216.38   15.20
   1 -17  -4  122.69   15.50
  -1  17   4  107.19   13.00
   1 -17  -5   25.40   10.00
  -1  17   5   25.40    9.60
   1 -17  -6   47.10   14.00
  -1  17   6   32.50   11.90
   1 -17  -7   48.10   16.00
  -1  17   7   46.70   15.40
   0 -17   7   47.60   17.80
   0 -17   6  737.23   47.40
   0 -17   5  295.17   15.00
   0 -17   4  922.61   34.70
   0 -17   3  548.15   21.80
   0 -17   2  225.68   10.80
   0 -17   1   73.59    5.30
   0 -17   0    3.40    2.60
   0 -17   0    3.90    1.80
   0 -17  -1   69.59    7.40
   0 -17  -1   64.29    4.10
   0 -17  -2  235.58   15.90
   0 -17  -2  229.48    9.20
   0 -17  -3  548.55   29.30
   0  17   3  538.35   25.50
   0 -17  -4  911.81   44.40
   0  17   4  941.61   41.20
   0 -17  -5  310.17   25.30
   0  17   5  291.47   21.90
   0 -17  -6  768.22   44.60
   0  17   6  747.13   41.60
   0 -17  -7   46.30   15.90
  -1 -17   7   42.70   16.70
  -1 -17   6   30.80   13.10
  -1 -17   5   24.20    5.00
  -1 -17   5   28.80   11.20
  -1 -17   4  123.99    8.60
  -1 -17   3  252.17   12.10
  -1 -17   2 1223.38   43.00
  -1 -17   1 1167.58   40.90
  -1 -17   1 1170.18   40.70
  -1 -17   0 1868.51   65.09
  -1 -17   0 1818.92   61.99
  -1 -17  -1 1084.79   37.10
  -1 -17  -1 1068.09   42.60
  -1 -17  -2 1406.26   55.69
  -1 -17  -2 1392.66   47.50
  -1 -17  -3  212.38   17.40
   1  17   3  234.88   13.60
  -1 -17  -4  100.29   13.50
   1  17   4  107.59   11.20
  -1 -17  -5   29.20   10.40
  -1 -17  -6   46.40   14.40
  -1 -17  -7   49.00   16.70
  -2 -17   7    5.10   14.00
  -2 -17   6   12.90   13.00
  -2 -17   5   66.79   16.70
  -2 -17   4  150.08   18.20
  -2 -17   4  159.38    9.80
  -2 -17   3  277.57   21.00
  -2 -17   3  290.77   13.50
  -2 -17   2  274.07   11.90
   2  17  -2  223.28   10.20
  -2 -17   1  327.47   15.70
  -2 -17   1  335.77   14.10
  -2 -17   0  132.39    9.80
  -2 -17   0  127.49    7.20
  -2 -17  -1  353.96   19.50
  -2 -17  -1  363.56   14.80
  -2 -17  -2  236.38   11.10
  -2 -17  -2  247.18   17.00
  -2 -17  -3  336.97   22.30
  -2 -17  -4  175.88   17.70
  -2 -17  -5   71.59   14.80
  -2 -17  -6    6.90   11.10
  -2 -17  -7    7.50   12.90
  -3 -17   6   23.20   14.70
  -3 -17   5  130.89   20.40
  -3 -17   4   12.00    4.20
  -3 -17   4   11.60    9.10
  -3 -17   3    2.90    3.10
  -3 -17   3    2.20    5.40
  -3 -17   2    8.50    3.20
  -3 -17   2    8.70    5.30
   3  17  -2   16.50    4.60
  -3 -17   1  122.89    7.60
  -3 -17   1  131.39   10.40
   3  17  -1  113.49    9.40
  -3 -17   0   66.89    5.30
  -3 -17   0   73.09    8.90
  -3 -17   0   66.99    5.60
  -3 -17  -1  111.19    7.40
  -3 -17  -1  108.69   11.20
  -3 -17  -2   19.10    7.50
  -3 -17  -2   16.00    4.20
  -3 -17  -3    1.90    6.10
  -3 -17  -4   12.70    9.40
  -3 -17  -5  154.98   20.80
  -3 -17  -6   19.50   11.90
  -4 -17   6   63.29   17.90
  -4 -17   5  135.39   21.00
  -4 -17   4  449.76   30.90
  -4 -17   4  476.75   20.70
  -4 -17   3  652.13   35.00
  -4 -17   3  622.64   25.60
  -4 -17   2  152.68    9.50
  -4 -17   2  153.58   13.80
  -4 -17   1  239.48   12.50
  -4 -17   1  246.78   14.60
   4  17  -1  258.07   15.80
  -4 -17   0  116.39    8.30
   4  17   0  129.09   12.30
  -4 -17  -1  250.47   19.40
  -4 -17  -1  263.47   13.40
  -4 -17  -2  143.39   10.00
  -4 -17  -2  155.08   16.00
  -4 -17  -3  617.64   36.20
  -4 -17  -4  491.85   34.20
  -4 -17  -5  183.68   22.60
  -4 -17  -6   53.49   16.60
  -5 -17   6   72.89   18.60
  -5 -17   5   54.19   15.50
  -5 -17   4  226.48   22.50
  -5 -17   3  281.47   15.50
  -5 -17   3  298.97   22.50
  -5 -17   2  462.45   20.80
  -5 -17   1  736.63   29.80
   5  17  -1  750.32   34.90
  -5 -17   0  445.06   20.50
   5  17   0  453.15   26.10
  -5 -17  -1  770.62   31.70
   5  17   1  786.32   39.20
  -5 -17  -2  474.35   32.10
  -5 -17  -3  323.77   27.80
  -5 -17  -4  212.88   23.90
  -5 -17  -5   54.19   16.60
  -5 -17  -6  105.09   24.20
  -6 -17   5  161.88   22.10
  -6 -17   3   53.99    8.30
  -6 -17   2   38.50    7.60
  -6 -17   1   53.59    8.00
   6  17  -1   45.20   10.30
  -6 -17   0    9.30    5.70
   6  17   0   12.30    7.90
  -6 -17  -1   44.50    7.80
   6  17   1   57.79   12.50
   6  17   2   40.10   12.10
   6  17   3   48.20   14.20
  -6 -17  -5  152.18   28.20
  -7 -17   3   14.50    6.50
  -7 -17   2   78.49   10.50
  -7 -17   1  127.59   13.40
   7  17  -1  135.59   16.60
  -7 -17   0   87.69   11.00
   7  17   0   86.39   14.40
   7  17   1  123.39   17.60
   7  17   2   83.29   17.90
   7  17   3    9.00   11.30
   7  17   4   50.39   18.60
  -8 -17   2   44.10   10.50
   8  17   0   12.80    9.90
   8  17   1   25.50   12.30
   8  17   2   41.40   14.90
   8  17   3   17.30   13.70
   8 -18   3  199.88   23.30
   8 -18   2   97.39   18.30
   8 -18   1   41.70   13.80
   8 -18   0   -4.80    8.50
   8 -18  -1   50.69   14.20
   8 -18  -2   81.09   17.60
   8 -18  -3  219.68   28.00
   7 -18   3   19.50   10.40
   7 -18   2  139.29   18.00
   7 -18   1  314.87   25.70
   7 -18   0  273.47   24.50
   7 -18  -1  313.17   26.20
   7 -18  -2  143.39   20.40
   7 -18  -3   23.60   13.30
   7 -18  -4   29.00   15.60
   6 -18   5   16.80    7.80
   6 -18   3   50.09   12.10
   6 -18   2   45.80   11.00
   6 -18   1   35.70   10.30
   6 -18   0   30.30    9.70
   6 -18  -1   36.70   10.50
   6 -18  -2   61.99   13.50
   6 -18  -3   41.50   12.50
   6 -18  -4   40.40   14.00
   6 -18  -5   10.30   11.70
   5 -18   6   67.99   11.00
   5 -18   5   54.59    9.60
   5 -18   4   11.00    6.10
   5 -18   3   80.69   11.80
   5 -18   2   30.80    8.90
   5 -18   1  136.89   14.30
   5 -18   0   53.29   10.40
   5 -18  -1  161.18   15.90
   5 -18  -2   42.80   10.90
   5 -18  -3  102.19   17.60
   5 -18  -4   13.10   10.40
   5 -18  -5   44.10   15.60
   5 -18  -6   83.79   20.00
   4 -18   6  246.98   17.80
   4 -18   5  338.87   19.50
   4 -18   4  116.49   11.20
   4 -18   3  309.67   16.40
   4 -18   3  305.37   19.50
   4 -18   2  222.18   16.20
   4 -18   1  146.89   13.10
   4 -18   0   27.50    7.50
   4 -18  -1  148.79   13.80
   4 -18  -2  229.38   18.30
   4 -18  -3  322.97   24.20
   4 -18  -4  145.59   18.20
   4 -18  -5  272.87   26.80
   4 -18  -6  175.18   24.70
  -4  18   6  202.08   24.70
   3 -18   6   91.19   10.80
   3 -18   5  174.68   12.70
   3 -18   4  167.28   11.90
   3 -18   3  325.97   18.20
   3 -18   3  329.37   16.20
   3 -18   2  325.97   18.10
   3 -18   2  325.27   15.40
   3 -18   1 1742.83   63.99
   3 -18   1 1666.13   59.19
   3 -18   0 1005.00   42.40
   3 -18   0 1079.29   37.40
   3 -18  -1 1646.64   64.79
   3 -18  -1 1711.03   57.09
   3 -18  -2  298.07   20.80
   3 -18  -3  320.17   23.10
   3 -18  -4  155.98   17.90
   3 -18  -5  159.08   21.00
  -3  18   5  140.69   17.60
   3 -18  -6   99.89   20.20
  -3  18   6  108.19   18.20
   2 -18   7  109.49   24.10
   2 -18   6  159.08   13.10
   2 -18   5  433.06   20.70
   2 -18   4  258.07   14.00
   2 -18   3  935.01   35.40
   2 -18   2  194.48   11.90
   2 -18   2  193.98   10.30
   2 -18   1  252.87   13.80
   2 -18   1  244.68   11.50
   2 -18   0   35.80    4.00
   2 -18   0   38.10    6.40
   2 -18  -1  296.57   17.80
   2 -18  -1  299.07   12.00
   2 -18  -2  255.07   18.40
   2 -18  -2  269.67   10.20
   2 -18  -3  891.21   42.70
   2 -18  -4  338.87   25.30
  -2  18   4  279.07   20.70
   2 -18  -5  507.95   33.10
  -2  18   5  393.86   27.90
   2 -18  -6  180.58   22.90
  -2  18   6  158.18   20.80
  -2  18   7  129.79   22.10
   1 -18   7   15.00   15.00
   1 -18   5   44.40    6.60
   1 -18   4   76.39    7.50
   1 -18   3   81.29    7.00
   1 -18   2  611.44   23.40
   1 -18   2  618.54   23.70
   1 -18   1  665.33   26.10
   1 -18   1  664.83   24.70
   1 -18   0 1052.29   36.70
   1 -18   0 1055.09   40.80
   1 -18  -1  646.34   29.00
   1 -18  -1  641.24   22.90
   1 -18  -2  592.84   28.90
   1 -18  -2  561.54   19.90
   1 -18  -3  121.59   13.00
  -1  18   3   83.49   10.10
   1 -18  -4   79.79   14.20
  -1  18   4   72.49   10.80
   1 -18  -5   48.20   12.40
  -1  18   5   49.90   11.00
   1 -18  -6   13.40   10.10
  -1  18   6   12.10    9.90
   1 -18  -7   33.50   14.10
  -1  18   7   27.10   12.70
   0 -18   7    1.70   12.80
   0 -18   6    4.90   10.10
   0 -18   5   79.99    7.90
   0 -18   4  176.78   10.40
   0 -18   3    9.70    3.20
   0 -18   2   47.20    4.90
   0 -18   1  684.13   25.70
   0 -18   1  675.13   25.20
   0 -18   0  341.87   16.40
   0 -18   0  345.17   13.80
   0 -18  -1  655.93   29.10
   0 -18  -1  679.63   23.80
   0 -18  -2   43.30    3.20
   0 -18  -2   45.00    7.80
   0 -18  -3    8.70    5.80
   0  18   3   10.50    4.70
   0 -18  -4  180.38   17.40
   0  18   4  190.78   15.40
   0 -18  -5   87.39   16.00
   0  18   5   93.89   13.50
   0 -18  -6   11.20   10.90
   0 -18  -7    6.10   11.80
  -1 -18   7   28.80   16.80
  -1 -18   6    0.80    9.40
  -1 -18   5   51.39   14.60
  -1 -18   5   49.90    6.50
  -1 -18   4   71.29    6.90
  -1 -18   3  112.39    7.80
  -1 -18   2  570.54   22.10
  -1 -18   1  631.04   23.60
  -1 -18   1  610.04   23.20
  -1 -18   0  980.20   34.90
  -1 -18   0 1012.00   38.10
  -1 -18  -1  657.03   23.40
  -1 -18  -1  628.84   28.50
  -1 -18  -2  564.44   28.70
  -1 -18  -2  609.54   21.70
  -1 -18  -3   89.29   11.60
   1  18   3  117.29    9.40
  -1 -18  -4   82.09   13.50
   1  18   4   77.39   10.20
  -1 -18  -5   57.29   13.90
  -1 -18  -6   11.10    9.90
  -1 -18  -7   33.60   15.30
  -2 -18   7  126.39   26.50
  -2 -18   6  162.08   22.90
  -2 -18   5  496.55   35.20
  -2 -18   5  517.05   23.40
  -2 -18   4  333.97   15.70
  -2 -18   4  333.47   25.70
  -2 -18   3  878.61   42.70
  -2 -18   3  885.81   32.90
  -2 -18   2  251.67   11.90
  -2 -18   1  283.17   12.50
  -2 -18   1  273.87   13.90
  -2 -18   0   36.60    5.90
  -2 -18   0   35.70    4.30
  -2 -18  -1  228.18   10.70
  -2 -18  -1  235.58   15.40
  -2 -18  -2  186.98   14.90
  -2 -18  -2  199.68    9.80
  -2 -18  -3  896.61   42.30
  -2 -18  -4  278.47   22.20
  -2 -18  -5  420.26   30.30
  -2 -18  -6  151.48   21.30
  -2 -18  -7  124.09   23.20
  -3 -18   6   77.79   20.20
  -3 -18   5  151.38   21.80
  -3 -18   4  150.68    9.90
  -3 -18   4  152.88   18.10
  -3 -18   3  310.17   14.70
  -3 -18   3  309.27   22.30
  -3 -18   2  288.67   19.20
  -3 -18   2  300.37   13.80
  -3 -18   1 1569.54   55.69
  -3 -18   1 1610.14   59.69
   3  18  -1 1631.44   58.79
  -3 -18   0  975.70   40.30
  -3 -18   0  955.40   34.20
  -3 -18   0  926.31   34.70
  -3 -18  -1 1654.33   56.79
  -3 -18  -1 1602.04   63.69
  -3 -18  -2  330.77   15.40
  -3 -18  -2  329.17   21.80
  -3 -18  -3  333.67   23.90
  -3 -18  -4  173.98   19.80
  -3 -18  -5  150.78   20.80
  -3 -18  -6   93.89   20.20
  -4 -18   6  170.78   24.30
  -4 -18   5  241.38   25.10
  -4 -18   4  152.48   19.10
  -4 -18   4  152.68   10.60
  -4 -18   3  302.97   22.90
  -4 -18   3  317.97   15.40
  -4 -18   2  205.68   16.30
  -4 -18   2  216.08   11.90
  -4 -18   1  158.48    9.90
   4  18  -1  143.89   11.80
  -4 -18   0   14.40    4.00
   4  18   0   14.50    6.10
  -4 -18  -1  143.19   14.50
  -4 -18  -1  147.69    9.60
  -4 -18  -2  231.88   13.30
  -4 -18  -2  216.98   19.10
  -4 -18  -3  294.07   23.80
  -4 -18  -4  109.99   18.10
  -4 -18  -5  336.27   30.40
  -4 -18  -6  212.78   26.10
  -5 -18   6   52.29   16.80
  -5 -18   5   53.19   15.60
  -5 -18   4   18.00    5.70
  -5 -18   4   16.10    9.40
  -5 -18   3   80.99   13.40
  -5 -18   3   93.89    9.00
  -5 -18   2   43.50    6.80
  -5 -18   1  145.49   10.20
   5  18  -1  136.99   13.70
  -5 -18   0   41.90    6.40
   5  18   0   39.70    9.50
  -5 -18  -1  144.09   10.90
   5  18   1  149.69   15.60
  -5 -18  -2   32.90   11.00
  -5 -18  -3   91.69   17.20
  -5 -18  -4   17.90   11.50
  -5 -18  -5   59.69   17.10
  -5 -18  -6   62.79   20.80
  -6 -18   5   10.70   12.80
  -6 -18   3   31.90    6.70
  -6 -18   2   71.19    9.10
  -6 -18   1   40.20    7.20
   6  18  -1   34.30    9.50
  -6 -18   0   27.40    6.60
   6  18   0   33.00   10.10
  -6 -18  -1   35.70    7.70
   6  18   1   38.60   11.30
   6  18   2   67.09   14.60
   6  18   3   42.80   15.00
  -6 -18  -4   26.10   14.10
  -6 -18  -5    7.90   14.80
  -7 -18   3   19.30    7.30
  -7 -18   2  141.09   14.80
  -7 -18   1  283.67   17.90
   7  18  -1  298.47   23.30
  -7 -18   0  284.37   17.90
   7  18   0  256.17   23.20
   7  18   1  298.47   26.50
   7  18   2  162.58   21.20
   7  18   3   28.10   13.80
   7  18   4   29.50   16.30
  -8 -18   2   72.99   11.40
   8  18   0    4.10    9.70
   8  18   1   52.99   15.00
   8  18   2   93.39   19.20
   8  18   3  186.18   25.80
   8 -19   3   30.00   13.80
   8 -19   2   16.10   11.40
   8 -19   1   26.80   12.60
   8 -19   0    8.00   10.10
   8 -19  -1   18.30   11.50
   8 -19  -2   13.70   12.70
   8 -19  -3   16.10   13.10
   7 -19   3  121.49   18.70
   7 -19   2   66.79   15.30
   7 -19   1  129.29   19.30
   7 -19   0   93.49   15.90
   7 -19  -1  121.99   18.80
   7 -19  -2   65.89   15.40
   7 -19  -3   97.39   18.50
   7 -19  -4   16.60   14.60
   6 -19   5  148.59   14.80
   6 -19   3  252.47   21.80
   6 -19   2  117.49   16.00
   6 -19   1    6.70    7.50
   6 -19   0   21.00    9.10
   6 -19  -1   10.90    8.30
   6 -19  -2  107.49   16.20
   6 -19  -3  271.37   25.70
   6 -19  -4  295.17   28.00
   6 -19  -5  146.19   24.20
   5 -19   6   19.10    8.40
   5 -19   5  195.88   15.30
   5 -19   4    7.40    6.40
   5 -19   3   69.39   12.10
   5 -19   2  446.26   26.00
   5 -19   1  471.35   27.40
   5 -19   0  465.45   27.10
   5 -19  -1  495.95   29.40
   5 -19  -2  510.85   30.90
   5 -19  -3   96.79   15.90
   5 -19  -4    3.40   10.20
   5 -19  -5  190.98   25.60
   5 -19  -6   14.60   13.80
   4 -19   6  126.19   12.80
   4 -19   5  167.98   13.90
   4 -19   4  366.76   19.60
   4 -19   3  101.79    9.20
   4 -19   3  108.19   12.00
   4 -19   2   71.59   10.20
   4 -19   1  196.78   15.60
   4 -19   0    0.40    4.90
   4 -19  -1  155.48   14.10
   4 -19  -2   93.49   12.30
   4 -19  -3  116.99   15.40
   4 -19  -4  378.66   28.60
   4 -19  -5  184.98   22.00
   4 -19  -6  108.99   21.70
   3 -19   6   35.90    8.60
   3 -19   5  133.09   11.50
   3 -19   4   28.90    6.10
   3 -19   3  140.59   11.80
   3 -19   3  137.59    9.80
   3 -19   2  126.49   11.20
   3 -19   2  124.19    9.00
   3 -19   1  350.36   19.20
   3 -19   1  349.27   15.70
   3 -19   0    2.30    3.90
   3 -19   0    1.80    2.70
   3 -19  -1  336.97   14.10
   3 -19  -2  102.49   13.10
   3 -19  -3  144.49   16.60
   3 -19  -4   25.40   10.30
   3 -19  -5  134.79   18.70
  -3  19   5  108.99   17.20
   3 -19  -6   34.40   14.80
  -3  19   6   44.40   14.40
   2 -19   6   78.49   10.20
   2 -19   5   97.49    9.80
   2 -19   4  104.99    8.80
   2 -19   3   32.20    5.30
   2 -19   2   23.60    5.00
   2 -19   2   29.90    4.80
   2 -19   1   49.00    6.30
   2 -19   1   50.09    4.80
   2 -19   0   16.80    2.90
   2 -19   0   22.00    5.30
   2 -19  -1   40.00    3.70
   2 -19  -1   45.80    8.40
   2 -19  -2   30.80    7.70
   2 -19  -2   32.70    2.80
   2 -19  -3   36.90    9.60
   2 -19  -4  119.39   15.50
  -2  19   4  102.09   13.80
   2 -19  -5  101.49   16.40
  -2  19   5  100.79   15.90
   2 -19  -6   77.89   18.00
  -2  19   6   83.89   16.20
   2 -19  -7   20.00   14.00
  -2  19   7   31.90   13.40
   1 -19   7   53.39   19.50
   1 -19   5   11.80    5.20
   1 -19   4   83.59    7.50
   1 -19   3  417.06   18.10
   1 -19   2 1498.25   52.39
   1 -19   2 1515.15   52.69
   1 -19   1 2489.95   82.19
   1 -19   1 2401.76   83.69
   1 -19   0 1229.98   46.80
   1 -19   0 1236.98   42.70
   1 -19  -1 2067.19   67.19
   1 -19  -1 1962.70   73.99
   1 -19  -2 1468.25   49.10
   1 -19  -2 1487.55   59.19
   1 -19  -3  351.56   23.20
   1 -19  -4  106.09   14.60
  -1  19   4   93.09   12.40
   1 -19  -5    6.40    8.20
  -1  19   5    2.90    7.50
   1 -19  -6   52.69   15.40
  -1  19   6   45.50   12.90
   1 -19  -7   64.39   18.20
   0 -19   7   31.70   16.90
   0 -19   6  204.28   24.80
   0 -19   5  253.27   13.70
   0 -19   4 1688.83   59.79
   0 -19   3  541.55   22.10
   0 -19   2  644.84   24.60
   0 -19   1  608.84   23.40
   0 -19   1  594.94   22.70
   0 -19   0    6.80    3.30
   0 -19   0    7.10    2.30
   0 -19  -1  614.34   21.90
   0 -19  -1  596.04   27.50
   0 -19  -2  694.83   32.70
   0 -19  -2  654.53   23.60
   0 -19  -3  546.85   30.00
   0  19   3  535.65   25.10
   0 -19  -4 1645.64   69.59
   0  19   4 1641.64   64.09
   0 -19  -5  259.77   23.10
   0  19   5  248.88   20.10
   0 -19  -6  226.68   23.70
   0 -19  -7   22.80   12.90
  -1 -19   7   49.30   19.40
  -1 -19   6   46.80   16.60
  -1 -19   5    6.70    4.20
  -1 -19   5    4.00    8.70
  -1 -19   4  108.19    8.20
  -1 -19   3  344.17   15.40
  -1 -19   2 1521.15   52.99
  -1 -19   1 1926.41   66.39
  -1 -19   1 1989.30   66.89
  -1 -19   0 1158.68   40.80
  -1 -19   0 1189.98   44.10
  -1 -19  -1 2402.96   80.59
  -1 -19  -1 2437.96   86.89
  -1 -19  -2 1469.65   58.99
  -1 -19  -2 1512.35   50.69
  -1 -19  -3  386.26   24.20
  -1 -19  -3  403.36   15.20
   1  19   3  345.17   18.00
  -1 -19  -4   71.69   12.50
   1  19   4   99.39   12.40
  -1 -19  -5    8.80    8.30
  -1 -19  -6   59.79   16.00
  -1 -19  -7   64.99   17.20
  -2 -19   7   25.40   19.50
  -2 -19   6   64.39   17.20
  -2 -19   5  121.09   19.50
  -2 -19   5  118.69    9.30
  -2 -19   4  119.19    8.80
  -2 -19   4  113.59   15.80
  -2 -19   3   33.30    5.00
  -2 -19   2   31.00    4.50
  -2 -19   1   29.40    4.80
  -2 -19   1   30.60    4.10
  -2 -19   0   18.20    4.80
  -2 -19   0   14.90    3.10
  -2 -19  -1   45.90    4.90
  -2 -19  -1   46.50    7.30
  -2 -19  -2   20.00    3.70
  -2 -19  -2   15.30    6.20
  -2 -19  -3   21.20    7.80
  -2 -19  -4  118.89   15.30
  -2 -19  -5  101.99   18.20
  -2 -19  -6   81.59   17.50
  -2 -19  -7   42.00   15.80
  -3 -19   6   36.40   14.70
  -3 -19   5  128.09   19.40
  -3 -19   4   28.70    5.20
  -3 -19   4   17.10   10.30
  -3 -19   3  126.09    8.50
  -3 -19   3  130.99   14.80
  -3 -19   2   98.79   11.60
  -3 -19   2  118.79    7.90
  -3 -19   1  331.17   18.00
  -3 -19   1  322.27   14.70
   3  19  -1  335.07   17.40
  -3 -19   0    1.50    4.10
  -3 -19   0    1.00    2.50
  -3 -19  -1  340.47   20.90
  -3 -19  -1  334.07   15.40
  -3 -19  -2  128.59   13.70
  -3 -19  -2  110.69    8.20
  -3 -19  -3  147.29   16.20
  -3 -19  -4   33.70   11.90
  -3 -19  -5  113.39   19.20
  -3 -19  -6   51.19   16.60
  -4 -19   6  116.59   23.20
  -4 -19   5  176.78   23.30
  -4 -19   4  343.87   26.90
  -4 -19   4  350.66   17.30
  -4 -19   3  104.79    8.70
  -4 -19   3  110.99   14.80
  -4 -19   2   89.79    7.50
  -4 -19   2   93.19   11.40
  -4 -19   1  153.28    9.90
   4  19  -1  178.98   13.50
  -4 -19   0    0.30    3.00
   4  19   0    3.30    4.80
  -4 -19  -1  197.58   11.40
  -4 -19  -1  198.48   17.40
  -4 -19  -2   73.29   13.70
  -4 -19  -2   76.29    8.30
  -4 -19  -3  101.69   16.00
  -4 -19  -4  343.07   27.90
  -4 -19  -5  151.08   21.20
  -4 -19  -6  112.99   23.30
  -5 -19   6    5.80   12.90
  -5 -19   5  159.48   22.90
  -5 -19   4    7.10    9.50
  -5 -19   4    2.40    4.60
  -5 -19   3   84.89    8.20
  -5 -19   3   69.29   13.00
  -5 -19   2  483.95   21.80
  -5 -19   1  462.35   21.20
   5  19  -1  454.55   25.20
  -5 -19   0  461.65   21.40
   5  19   0  453.95   26.80
  -5 -19  -1  451.55   21.90
   5  19   1  507.65   29.80
  -5 -19  -2  470.85   31.50
  -5 -19  -3   67.09   15.10
  -5 -19  -4   13.20   10.60
  -5 -19  -5  210.38   26.60
  -5 -19  -6   23.00   18.40
  -6 -19   3  198.08   14.70
  -6 -19   2  103.19   10.60
  -6 -19   1   15.90    6.50
   6  19  -1    8.90    7.40
  -6 -19   0   13.90    5.70
   6  19   0   20.00    8.30
  -6 -19  -1    3.40    5.90
   6  19   1   15.10    9.60
   6  19   2  116.59   18.50
   6  19   3  277.97   27.50
  -6 -19  -4  306.87   31.10
  -6 -19  -5  147.69   28.10
  -7 -19   3   90.09   11.30
  -7 -19   2   57.09    9.20
  -7 -19   1  103.99   12.10
  -7 -19   0   98.69   12.30
   7  19   0   95.19   16.10
   7  19   1  109.19   18.40
   7  19   2   65.19   16.00
   7  19   3  120.79   20.90
   7  19   4   11.40   14.90
  -8 -19   3   25.00   10.30
  -8 -19   2   17.80    9.40
  -8 -19   1   20.30    8.30
   8  19   0    5.60   10.10
   8  19   1   23.80   12.30
   8  19   2    6.60   11.50
   8  19   3   31.40   17.30
   8 -20   3   62.59   17.10
   8 -20   2  106.19   20.00
   8 -20   1   47.10   14.50
   8 -20   0   33.00   12.90
   8 -20  -1   80.59   17.90
   8 -20  -2  107.79   20.20
   7 -20   3   36.40   12.70
   7 -20   2  151.38   19.10
   7 -20   1  189.78   21.80
   7 -20   0  234.68   22.40
   7 -20  -1  229.58   23.80
   7 -20  -2  157.28   20.70
   7 -20  -3   26.20   12.60
   7 -20  -4   59.19   17.50
   6 -20   5   17.30    8.20
   6 -20   4   22.20    7.40
   6 -20   3   72.29   13.90
   6 -20   2   35.70   11.20
   6 -20   1   21.30   10.00
   6 -20   0    1.70    6.70
   6 -20  -1   22.40    9.70
   6 -20  -2   31.20   11.20
   6 -20  -3   94.19   17.50
   6 -20  -4   20.90   12.20
   6 -20  -5   26.40   15.30
   5 -20   5   23.00    7.80
   5 -20   4   71.19    9.90
   5 -20   3   44.30   10.30
   5 -20   2  170.58   16.40
   5 -20   1  109.89   13.30
   5 -20   0    7.90    7.10
   5 -20  -1  100.29   13.30
   5 -20  -2  191.98   18.70
   5 -20  -3   43.60   13.20
   5 -20  -4   70.29   17.30
   5 -20  -5   21.00   12.90
   4 -20   6  190.28   16.00
   4 -20   5  241.78   16.70
   4 -20   4  240.18   15.10
   4 -20   3  346.07   21.20
   4 -20   3  358.46   18.00
   4 -20   2  229.28   13.00
   4 -20   2  233.78   17.00
   4 -20   1  119.59   12.50
   4 -20   0   20.80    6.70
   4 -20  -1  124.09   13.10
   4 -20  -2  272.97   20.90
   4 -20  -3  322.97   24.80
   4 -20  -4  224.38   22.40
   4 -20  -5  237.88   24.70
   4 -20  -6  151.98   22.50
   3 -20   6    9.20    6.90
   3 -20   5   24.10    6.70
   3 -20   4   12.00    5.10
   3 -20   3  188.98   11.90
   3 -20   2  481.95   24.30
   3 -20   2  512.95   21.40
   3 -20   1 1993.60   73.79
   3 -20   1 2036.60   69.49
   3 -20   0 1265.17   50.89
   3 -20   0 1294.57   45.20
   3 -20  -1 2001.50   67.39
   3 -20  -1 1996.00   75.89
   3 -20  -2  381.86   24.40
   3 -20  -3  231.28   20.00
   3 -20  -4   33.20   11.90
   3 -20  -5   26.50   12.70
  -3  20   5   15.10   10.00
   3 -20  -6   -0.70    9.90
  -3  20   6    0.50    9.00
   2 -20   6  207.38   15.30
   2 -20   5  359.96   18.90
   2 -20   4  161.08   11.40
   2 -20   3  645.34   26.20
   2 -20   2  388.66   18.10
   2 -20   2  346.47   16.40
   2 -20   1  303.97   13.80
   2 -20   1  310.07   16.30
   2 -20   0  151.28    8.20
   2 -20   0  157.18   11.80
   2 -20  -1  280.97   11.70
   2 -20  -1  281.87   17.70
   2 -20  -2  301.87   20.20
   2 -20  -2  301.97   11.70
   2 -20  -3  710.43   36.80
  -2  20   4  144.79   15.70
   2 -20  -5  277.37   26.30
  -2  20   5  335.87   25.00
   2 -20  -6  218.98   25.60
  -2  20   6  204.98   22.90
   2 -20  -7   11.60   13.20
  -2  20   7    4.90   12.00
   1 -20   7    2.80   13.10
   1 -20   6    3.90    5.20
   1 -20   5   15.50    5.00
   1 -20   4  154.48   10.30
   1 -20   3  401.36   17.70
   1 -20   2   56.89    5.10
   1 -20   2   53.69    5.40
   1 -20   1    3.10    2.40
   1 -20   1    1.60    2.50
   1 -20   0 2225.58   78.39
   1 -20   0 2167.98   73.79
   1 -20  -1   27.30    3.10
   1 -20  -1   23.40    5.90
   1 -20  -2   84.29   10.40
   1 -20  -2   85.59    4.50
   1 -20  -3  422.06   25.90
   1 -20  -4  169.88   17.90
  -1  20   4  152.88   15.00
   1 -20  -5   27.50   10.90
  -1  20   5   19.10    9.00
   1 -20  -6    4.80   10.60
  -1  20   6    1.50    7.70
   1 -20  -7    4.70   12.50
   0 -20   7   15.80   15.60
   0 -20   6    9.80   11.00
   0 -20   5  145.49   10.60
   0 -20   4  138.89    9.70
   0 -20   3   43.60    5.40
   0 -20   2    8.60    3.00
   0 -20   1  923.11   33.20
   0 -20   1  920.11   34.00
   0 -20   0  193.98   11.70
   0 -20   0  186.68    9.10
   0 -20  -1  929.51   38.10
   0 -20  -1  889.61   31.70
   0 -20  -2    8.30    2.00
   0 -20  -2    7.70    5.10
   0 -20  -3   51.89   10.50
   0 -20  -4  158.38   17.50
   0  20   4  144.59   13.70
   0 -20  -5  156.38   18.80
   0  20   5  133.89   15.20
   0 -20  -6    7.70   10.90
   0 -20  -7    4.30   12.20
  -1 -20   7   11.00   14.60
  -1 -20   6    2.50   11.50
  -1 -20   5   23.50   10.80
  -1 -20   5   26.40    5.60
  -1 -20   4  144.89    9.70
  -1 -20   3  409.56   17.70
  -1 -20   2   84.89    6.30
  -1 -20   1   21.20    3.70
  -1 -20   1   20.00    3.30
  -1 -20   0 2016.60   68.49
  -1 -20   0 2047.80   72.19
  -1 -20  -1    1.20    2.00
  -1 -20  -1    3.40    3.40
  -1 -20  -2   58.69    4.60
  -1 -20  -2   60.69    9.40
  -1 -20  -3  400.46   24.90
  -1 -20  -3  405.26   16.20
  -1 -20  -4  163.18   17.80
  -1 -20  -5   25.30   11.20
  -1 -20  -6    4.20    9.60
  -1 -20  -7    9.10   12.80
  -2 -20   6  212.88   26.10
  -2 -20   5  240.68   25.30
  -2 -20   5  235.78   13.50
  -2 -20   4  193.48   11.50
  -2 -20   4  193.68   20.50
  -2 -20   3  664.03   26.10
  -2 -20   2  287.97   13.40
  -2 -20   1  249.97   13.40
  -2 -20   1  264.57   12.10
  -2 -20   0  154.38    8.40
  -2 -20   0  157.68   11.40
  -2 -20  -1  311.37   18.60
  -2 -20  -1  308.07   13.50
  -2 -20  -2  366.86   22.20
  -2 -20  -2  360.06   15.40
  -2 -20  -3  636.54   24.50
  -2 -20  -3  620.04   33.60
  -2 -20  -4  162.38   18.30
  -2 -20  -5  342.37   27.70
  -2 -20  -6  208.08   25.60
  -2 -20  -7    1.50   12.90
  -3 -20   6    0.80   10.80
  -3 -20   5   22.60   12.60
  -3 -20   4   15.80    9.30
  -3 -20   4   25.10    5.40
  -3 -20   3  223.08   12.20
  -3 -20   3  219.38   19.50
  -3 -20   2  355.96   21.90
  -3 -20   2  347.27   16.00
  -3 -20   1 1920.51   70.99
  -3 -20   1 1903.41   67.09
   3  20  -1 2006.60   70.19
  -3 -20   0 1210.88   48.70
  -3 -20   0 1184.58   43.20
  -3 -20  -1 1888.61   66.49
  -3 -20  -1 1956.70   74.19
  -3 -20  -2  490.55   20.50
  -3 -20  -2  473.15   28.20
  -3 -20  -3  179.88   17.90
  -3 -20  -4   15.70    9.90
  -3 -20  -5   11.80   10.80
  -3 -20  -6   -0.70   11.10
  -4 -20   6  155.38   25.30
  -4 -20   5  214.88   25.00
  -4 -20   4  235.78   23.20
  -4 -20   4  233.28   13.60
  -4 -20   3  319.77   24.00
  -4 -20   3  322.57   15.80
  -4 -20   2  264.67   18.40
  -4 -20   2  247.28   13.50
  -4 -20   1  133.09    8.90
   4  20  -1  108.99   11.10
  -4 -20   0   18.80    4.40
   4  20   0   17.00    6.50
  -4 -20  -1  115.09   13.90
  -4 -20  -1  108.49    8.60
  -4 -20  -2  223.08   19.70
  -4 -20  -2  247.98   13.80
  -4 -20  -3  359.36   27.40
  -4 -20  -4  245.78   24.60
  -4 -20  -5  227.28   25.00
  -4 -20  -6  176.68   26.20
  -5 -20   5   27.50   13.70
  -5 -20   4   64.69    8.80
  -5 -20   4   72.69   15.40
  -5 -20   3   43.10    7.20
  -5 -20   2  162.68   11.70
  -5 -20   1  101.89    9.00
   5  20  -1  101.99   11.80
  -5 -20   0    6.90    4.30
   5  20   0    6.60    5.90
  -5 -20  -1  117.19   10.00
   5  20   1   97.39   14.30
  -5 -20  -2  166.88   12.70
  -5 -20  -2  162.18   19.60
  -5 -20  -3   55.29   14.60
  -5 -20  -4   87.29   18.40
  -5 -20  -5   33.70   14.90
  -6 -20   3   76.99    9.60
  -6 -20   2   28.00    6.50
  -6 -20   1   18.40    5.90
   6  20  -1   13.00    7.70
  -6 -20   0   -3.20    5.10
   6  20   0    2.50    7.10
  -6 -20  -1   17.80    6.30
   6  20   1   19.00    9.80
   6  20   2   32.20   12.60
  -6 -20  -4   30.10   14.90
  -6 -20  -5   24.50   16.80
  -7 -20   3   30.70    8.40
  -7 -20   2  139.59   13.40
  -7 -20   1  191.98   15.00
  -7 -20   0  219.68   16.40
   7  20   0  234.38   22.30
   7  20   1  231.58   24.20
   7  20   2  171.58   21.80
   7  20   3   19.30   13.20
   7  20   4   59.59   20.00
  -8 -20   3   42.30    9.40
  -8 -20   2  113.59   14.30
  -8 -20   1   57.39   11.30
   8  20   0   41.30   14.00
   8  20   1   72.99   16.80
   8  20   2  112.19   21.10
   8 -21   2    3.90   11.60
   8 -21   1   30.10   12.60
   8 -21   0   10.20   10.70
   8 -21  -1   34.80   14.40
   8 -21  -2    5.50   12.40
   7 -21   4   17.80    7.80
   7 -21   3   43.40   12.80
   7 -21   2  125.09   19.30
   7 -21   1   51.19   13.30
   7 -21   0  192.08   20.60
   7 -21  -1  105.69   18.50
   7 -21  -2  110.09   19.50
   7 -21  -3   54.69   16.40
   7 -21  -4   22.60   14.10
   6 -21   5  170.18   15.80
   6 -21   4  172.68   14.80
   6 -21   3  243.08   21.50
   6 -21   2  122.59   16.90
   6 -21   1   19.20    9.10
   6 -21   0  130.69   16.80
   6 -21  -1   30.80   10.50
   6 -21  -2  105.29   17.90
   6 -21  -3  265.97   26.70
   6 -21  -4  213.28   26.50
   6 -21  -5  147.69   24.70
   5 -21   5   12.90    7.70
   5 -21   4   36.80    7.90
   5 -21   3  342.67   23.10
   5 -21   3  352.76   18.70
   5 -21   2  438.36   26.70
   5 -21   1  521.15   29.10
   5 -21   0  481.75   27.80
   5 -21  -1  430.26   26.80
   5 -21  -2  461.95   30.10
   5 -21  -3  329.07   26.80
   5 -21  -4   41.00   14.70
   5 -21  -5    9.20   11.60
   4 -21   6    7.00    7.50
   4 -21   5  135.29   13.40
   4 -21   4   85.89   10.30
   4 -21   3  244.68   14.70
   4 -21   3  243.68   17.60
   4 -21   2  123.49   13.00
   4 -21   2  128.79   10.00
   4 -21   1  134.69    9.10
   4 -21   1  135.59   12.70
   4 -21   0  302.17   19.70
   4 -21  -1  116.09    7.60
   4 -21  -1   99.69   12.60
   4 -21  -2  150.08   16.30
   4 -21  -3  183.78   20.00
   4 -21  -4   93.79   17.60
   4 -21  -5  155.28   22.50
   4 -21  -6   -6.60   11.40
   3 -21   6   16.80    6.90
   3 -21   5    4.70    5.30
   3 -21   4  137.49   11.40
   3 -21   3  127.29    9.60
   3 -21   2   62.29    8.60
   3 -21   2   51.69    6.40
   3 -21   1  132.09    8.60
   3 -21   1  137.79   11.30
   3 -21   0    7.80    4.60
   3 -21   0    8.10    3.20
   3 -21  -1  165.38    8.60
   3 -21  -1  159.18   14.20
   3 -21  -3   96.89   13.90
   3 -21  -4  157.48   19.40
   3 -21  -5    7.70    9.70
   3 -21  -6   19.10   13.80
  -3  21   6   22.30   12.70
   2 -21   6   13.00    6.80
   2 -21   5   47.30    7.80
   2 -21   4   47.30    7.30
   2 -21   3   76.79    7.70
   2 -21   2   80.89    7.80
   2 -21   2   81.99    7.20
   2 -21   1   55.29    7.10
   2 -21   1   53.29    5.80
   2 -21   0   45.80    6.70
   2 -21   0   35.40    4.10
   2 -21  -1   70.19    5.00
   2 -21  -1   73.19    9.90
   2 -21  -2   66.89   10.80
   2 -21  -3   49.99   11.00
   2 -21  -4   70.89   13.90
   2 -21  -5   12.50   10.90
  -2  21   5   43.00   12.00
   2 -21  -6   14.30   12.40
  -2  21   6   16.70   11.10
   1 -21   7   36.30   17.10
   1 -21   6   30.90    7.00
   1 -21   5   94.09    9.90
   1 -21   4  210.38   12.30
   1 -21   3   85.39    7.20
   1 -21   2 1271.17   45.70
   1 -21   2 1298.37   45.90
   1 -21   1 1317.37   46.40
   1 -21   1 1328.57   48.60
   1 -21   0  798.92   33.00
   1 -21   0  770.02   28.50
   1 -21  -1 1526.85   51.39
   1 -21  -1 1502.35   58.69
   1 -21  -2 1448.66   57.89
   1 -21  -2 1378.36   47.30
   1 -21  -3   58.79   11.10
   1 -21  -4  167.48   18.90
  -1  21   4  191.38   16.10
   1 -21  -5   85.19   15.90
  -1  21   5   80.89   12.80
   1 -21  -6   48.50   15.20
  -1  21   6   29.10   10.90
   1 -21  -7   31.50   14.70
   0 -21   7   96.39   23.60
   0 -21   5  984.60   38.50
   0 -21   4 2046.80   71.39
   0 -21   3 1054.79   38.90
   0 -21   2  512.05   20.60
   0 -21   1    6.80    2.70
   0 -21   1    3.00    2.30
   0 -21   0    3.90    2.20
   0 -21   0    5.00    3.20
   0 -21  -1    4.30    3.70
   0 -21  -1    4.30    1.90
   0 -21  -2  506.15   18.80
   0 -21  -2  525.85   27.70
   0 -21  -3 1078.19   48.80
   0 -21  -4 2111.39   85.99
   0  21   4 2094.79   78.79
   0 -21  -5  994.10   51.79
   0  21   5  999.00   45.70
   0 -21  -6  168.98   21.70
   0 -21  -7   99.79   21.20
  -1 -21   7   36.50   19.50
  -1 -21   6   21.10   13.70
  -1 -21   5   97.09    8.80
  -1 -21   5   95.89   18.80
  -1 -21   4  153.18    9.80
  -1 -21   3   59.39    6.50
  -1 -21   2 1367.56   48.30
  -1 -21   1 1443.16   50.59
  -1 -21   1 1422.96   49.90
  -1 -21   0  730.83   30.50
  -1 -21   0  753.52   27.30
  -1 -21  -1 1287.87   50.99
  -1 -21  -1 1306.27   44.90
  -1 -21  -2 1226.58   51.59
  -1 -21  -2 1265.87   43.10
  -1 -21  -3   79.09   11.50
  -1 -21  -4  205.18   19.40
  -1 -21  -5   83.59   15.80
  -1 -21  -6   34.90   14.30
  -1 -21  -7   37.00   15.80
  -2 -21   6   11.10   12.80
  -2 -21   5   22.60   11.20
  -2 -21   5   23.10    5.60
  -2 -21   4   64.79    7.30
  -2 -21   4   70.09   14.60
  -2 -21   3   43.50    5.50
  -2 -21   2   71.19    6.10
  -2 -21   1   65.99    5.80
  -2 -21   1   66.39    6.80
  -2 -21   0   42.60    6.70
  -2 -21   0   49.40    5.30
  -2 -21  -1   52.89    8.30
  -2 -21  -1   51.19    5.10
  -2 -21  -2   82.29    6.30
  -2 -21  -2   79.79   10.60
  -2 -21  -3   80.39    6.60
  -2 -21  -3   73.49   12.90
  -2 -21  -4   35.20   10.50
  -2 -21  -5   34.40   12.20
  -2 -21  -6   19.40   12.00
  -2 -21  -7   47.90   18.40
  -3 -21   6   17.20   12.90
  -3 -21   5    6.70   10.90
  -3 -21   4  131.89    9.80
  -3 -21   4  133.59   18.50
  -3 -21   3   95.09   13.80
  -3 -21   3   94.29    8.10
  -3 -21   2   64.89   10.60
  -3 -21   2   70.79    6.50
  -3 -21   1  159.18   12.00
  -3 -21   1  154.78    9.30
   3  21  -1  133.89   10.80
  -3 -21   0    6.10    3.00
  -3 -21   0    5.10    4.70
  -3 -21  -1  139.59    9.10
  -3 -21  -1  142.49   13.60
  -3 -21  -2   66.79   12.20
  -3 -21  -2   67.69    7.10
  -3 -21  -3  121.89   15.30
  -3 -21  -4  138.19   17.80
  -3 -21  -5    4.80    9.50
  -3 -21  -6   17.20   12.70
  -4 -21   6   -1.10   12.90
  -4 -21   5  122.09   21.50
  -4 -21   4  106.09   17.40
  -4 -21   4  103.39    8.90
  -4 -21   3  173.88   11.00
  -4 -21   3  173.38   18.10
  -4 -21   2  141.39   14.40
  -4 -21   2  150.48   10.10
  -4 -21   1   94.89    8.10
   4  21  -1  128.19   11.70
  -4 -21   0  282.57   14.60
   4  21   0  291.97   19.20
  -4 -21  -1  121.79   14.40
  -4 -21  -1  122.39    9.10
  -4 -21  -2  133.79   15.50
  -4 -21  -2  112.39    9.80
  -4 -21  -3  228.98   22.50
  -4 -21  -4   83.99   17.50
  -4 -21  -5  137.59   20.60
  -4 -21  -6   14.70   14.00
  -5 -21   5   10.00   12.10
  -5 -21   4   39.30    7.50
  -5 -21   4   46.70   13.40
  -5 -21   3  304.07   16.70
  -5 -21   2  424.36   20.20
  -5 -21   1  417.46   20.60
   5  21  -1  454.75   25.20
  -5 -21   0  489.75   22.50
   5  21   0  506.55   29.00
  -5 -21  -1  481.15   22.00
   5  21   1  420.66   27.60
  -5 -21  -2  445.36   31.20
  -5 -21  -2  414.06   21.00
  -5 -21  -3  335.47   28.20
  -5 -21  -4   46.40   14.80
  -5 -21  -5   15.30   12.90
  -6 -21   3  232.48   16.20
  -6 -21   2   84.19   10.20
  -6 -21   1   39.40    8.40
  -6 -21   0  131.69   11.30
   6  21   0  119.79   15.60
  -6 -21  -1   13.00    6.60
   6  21   1   39.00   11.30
   6  21   2  102.79   18.40
  -6 -21  -4  172.28   24.70
  -6 -21  -5  160.08   29.00
  -7 -21   3   62.59   10.70
  -7 -21   2   91.89   11.40
  -7 -21   1   95.59   12.00
  -7 -21   0  200.48   16.20
   7  21   0  198.18   21.00
   7  21   1   86.19   17.00
   7  21   2  115.59   19.30
   7  21   3   60.59   17.10
   7  21   4   11.40   15.00
  -8 -21   2    7.50    6.80
  -8 -21   1   31.10    8.90
   8  21   0    7.30   10.70
   8  21   1   19.70   12.10
   8  21   2   12.80   13.50
   8 -22   2  164.28   22.00
   8 -22   1    6.10   11.10
   8 -22   0   20.90   11.60
   8 -22  -1    6.20   10.60
   8 -22  -2  178.28   23.90
   7 -22   4    9.00    8.60
   7 -22   3   88.09   17.50
   7 -22   2   20.80   10.90
   7 -22   1  204.88   22.40
   7 -22   0  123.09   17.50
   7 -22  -1  205.08   23.10
   7 -22  -2   46.70   15.30
   7 -22  -3   74.59   17.60
   7 -22  -4    5.50   13.10
   6 -22   5   -1.80    6.80
   6 -22   4   46.00    9.70
   6 -22   3    7.80    8.60
   6 -22   2  102.79   16.30
   6 -22   1   24.80    9.50
   6 -22   0   27.70    9.80
   6 -22  -1   25.20   10.00
   6 -22  -2   94.79   17.30
   6 -22  -3   16.20   11.10
   6 -22  -4   59.49   17.40
   6 -22  -5   13.20   14.20
   5 -22   5   21.30    8.30
   5 -22   4   55.29    9.70
   5 -22   3    6.30    7.10
   5 -22   3   11.10    5.90
   5 -22   2   53.09   10.70
   5 -22   1  174.48   16.10
   5 -22   0    4.30    6.30
   5 -22  -1  121.89   15.30
   5 -22  -2   63.29   13.40
   5 -22  -3    7.70   10.10
   5 -22  -4   57.89   15.70
   5 -22  -5   31.20   14.10
   4 -22   6   11.20    7.90
   4 -22   5  109.29   12.50
   4 -22   4  207.08   14.60
   4 -22   3  139.49   10.90
   4 -22   2  452.95   21.40
   4 -22   2  491.35   26.20
   4 -22   1  190.08   15.50
   4 -22   1  185.38   11.50
   4 -22   0  175.58   10.40
   4 -22   0  174.18   15.10
   4 -22  -1  186.38   16.50
   4 -22  -1  182.88   10.20
   4 -22  -2  525.85   31.40
   4 -22  -3  106.29   15.80
   4 -22  -4  239.18   24.50
   4 -22  -5  142.39   22.00
   4 -22  -6   36.90   14.90
   3 -22   6   42.10    9.10
   3 -22   5   61.49    8.90
   3 -22   4  131.39   11.30
   3 -22   3  466.85   21.20
   3 -22   2  760.22   32.80
   3 -22   2  718.53   29.10
   3 -22   1  833.12   31.20
   3 -22   1  803.02   35.00
   3 -22   0 3166.08  112.69
   3 -22   0 3172.88  106.09
   3 -22  -1  800.82   37.50
   3 -22  -1  837.42   29.90
   3 -22  -2  847.82   41.00
   3 -22  -3  517.75   31.80
   3 -22  -4  120.69   18.00
   3 -22  -5   62.59   16.20
   3 -22  -6   48.80   16.80
   2 -22   6  332.37   19.50
   2 -22   5  362.46   19.50
   2 -22   4  621.64   26.80
   2 -22   3  251.37   13.50
   2 -22   2  387.46   17.00
   2 -22   2  365.66   18.00
   2 -22   1  235.38   11.70
   2 -22   1  234.68   13.90
   2 -22   0    0.80    2.30
   2 -22   0    0.30    3.50
   2 -22  -1  306.47   19.10
   2 -22  -1  297.17   12.70
   2 -22  -2  351.86   22.30
   2 -22  -3  251.97   20.90
   2 -22  -4  493.85   31.90
   2 -22  -5  347.47   28.50
  -2  22   5  329.97   25.10
   2 -22  -6  309.27   28.80
  -2  22   6  274.67   25.30
   1 -22   6   15.90    6.30
   1 -22   5  139.69   10.70
   1 -22   4  350.36   17.50
   1 -22   3  157.28   10.30
   1 -22   2  134.59    8.40
   1 -22   2  139.99    8.60
   1 -22   1  501.15   22.20
   1 -22   1  504.85   20.30
   1 -22   0    7.80    2.60
   1 -22   0    4.90    3.70
   1 -22  -1  552.94   20.50
   1 -22  -1  542.55   27.30
   1 -22  -2   89.29   11.50
   1 -22  -2   85.79    4.90
   1 -22  -3  139.89   15.50
   1 -22  -4  294.87   24.20
   1 -22  -5  143.49   18.70
  -1  22   5  134.49   16.30
   1 -22  -6   16.10   12.40
  -1  22   6    6.20    9.20
   1 -22  -7   17.90   14.10
   0 -22   7   -1.70   14.90
   0 -22   6    3.70   10.00
   0 -22   5    9.20    5.00
   0 -22   4  147.99   10.30
   0 -22   3  215.48   11.60
   0 -22   2    7.80    3.10
   0 -22   1   10.60    3.20
   0 -22   1   11.90    3.00
   0 -22   0   87.49    6.00
   0 -22   0   92.89    8.30
   0 -22  -1   10.60    2.50
   0 -22  -1   10.10    4.50
   0 -22  -2    6.40    2.10
   0 -22  -2    7.80    5.30
   0 -22  -3  204.58   17.60
   0 -22  -4  137.59   17.30
   0  22   4  130.29   13.10
   0 -22  -5    8.00   10.00
   0 -22  -6    1.40    9.40
   0 -22  -7   -1.20   10.50
  -1 -22   6   19.00   12.70
  -1 -22   5  130.79   10.20
  -1 -22   4  287.77   14.70
  -1 -22   3  110.89    8.20
  -1 -22   2   83.79    6.80
  -1 -22   1  505.85   20.70
  -1 -22   1  488.75   19.80
  -1 -22   0    6.50    2.60
  -1 -22  -1  447.06   17.90
  -1 -22  -1  470.05   23.70
  -1 -22  -2  139.69   13.10
  -1 -22  -2  136.39    7.60
  -1 -22  -3  157.78   16.10
  -1 -22  -4  360.26   26.10
  -1 -22  -5  129.49   18.80
  -1 -22  -6   13.00   11.10
  -1 -22  -7   13.90   14.30
  -2 -22   6  264.87   30.90
  -2 -22   5  312.07   28.00
  -2 -22   5  306.67   16.10
  -2 -22   4  462.85   20.70
  -2 -22   4  464.75   31.50
  -2 -22   3  244.48   12.70
  -2 -22   2  349.67   15.80
  -2 -22   1  273.77   13.00
  -2 -22   1  284.17   14.70
  -2 -22   0   -1.10    2.50
  -2 -22   0   -1.00    3.00
  -2 -22  -1  209.78   15.30
  -2 -22  -1  224.18   10.90
  -2 -22  -2  369.46   23.10
  -2 -22  -2  362.66   15.80
  -2 -22  -3  243.98   19.70
  -2 -22  -3  220.08   11.60
  -2 -22  -4  612.34   36.10
  -2 -22  -5  308.77   27.60
  -2 -22  -6  287.77   28.50
  -3 -22   6   36.10   15.10
  -3 -22   5   38.80   14.20
  -3 -22   4  109.89   16.40
  -3 -22   4  118.99    9.40
  -3 -22   3  510.65   22.00
  -3 -22   3  521.25   31.40
  -3 -22   2  808.72   31.00
  -3 -22   2  785.32   37.70
  -3 -22   1  784.32   34.10
  -3 -22   1  811.02   30.50
   3  22  -1  784.92   33.00
  -3 -22   0 3042.00  106.99
  -3 -22   0 2915.31  100.49
  -3 -22  -1  773.82   30.00
  -3 -22  -1  791.42   37.00
  -3 -22  -2  724.53   28.80
  -3 -22  -2  748.63   38.10
  -3 -22  -3  512.45   31.70
  -3 -22  -4  139.29   18.20
  -3 -22  -5   55.19   15.40
  -3 -22  -6   44.90   15.60
  -4 -22   6   34.10   16.90
  -4 -22   5  133.09   20.20
  -4 -22   4  254.47   24.50
  -4 -22   4  252.57   14.60
  -4 -22   3  103.79   14.90
  -4 -22   3   98.89    8.60
  -4 -22   2  444.26   20.50
  -4 -22   2  494.85   37.80
  -4 -22   1  186.28   11.30
   4  22  -1  173.98   13.80
  -4 -22   0  171.38   10.70
  -4 -22  -1  170.78   16.10
  -4 -22  -1  174.18   11.40
  -4 -22  -2  443.06   29.00
  -4 -22  -2  469.95   21.20
  -4 -22  -3  133.99   18.00
  -4 -22  -4  182.98   22.60
  -4 -22  -5   85.59   18.50
  -4 -22  -6   10.80   13.00
  -5 -22   5   28.50   14.30
  -5 -22   4   44.30   13.80
  -5 -22   4   42.90    7.90
  -5 -22   3    1.80    4.90
  -5 -22   2   51.99    7.40
  -5 -22   1  110.19    9.70
   5  22  -1  135.09   13.30
  -5 -22   0    4.40    4.70
   5  22   0    3.90    5.80
  -5 -22  -1  161.98   11.60
  -5 -22  -2   55.79    8.40
  -5 -22  -2   50.29   13.60
  -5 -22  -3    4.10    9.20
  -5 -22  -4   46.00   14.90
  -5 -22  -5   32.70   16.30
  -6 -22   3   13.30    6.70
  -6 -22   2   85.79   10.10
  -6 -22   1   28.30    6.80
  -6 -22   0   30.30    7.50
   6  22   0   31.60    9.80
  -6 -22  -1   36.40    7.50
   6  22   1   21.60    9.80
   6  22   2   97.99   18.30
  -6 -22  -3    9.30   11.20
  -6 -22  -4   37.50   15.30
  -6 -22  -5    9.00   16.90
  -7 -22   3   68.09   10.20
  -7 -22   2   25.80    7.40
  -7 -22   1  181.88   14.80
  -7 -22   0  137.49   13.30
   7  22   0  125.99   17.90
   7  22   1  191.78   22.40
   7  22   2   35.40   13.60
   7  22   3   82.19   19.00
   7  22   4    2.90   13.80
  -8 -22   2  155.38   17.20
  -8 -22   1   -0.60    6.40
   8  22   0   24.60   11.50
   8  22   1   -1.40    9.20
   8  22   2  174.78   26.20
   8 -23   2    4.50   11.30
   8 -23   1  143.69   22.00
   8 -23   0    9.70   10.50
   8 -23  -1  103.39   19.40
   8 -23  -2    5.20   11.70
   7 -23   3   72.09   16.30
   7 -23   2  119.39   19.40
   7 -23   1  250.67   23.20
   7 -23   0   88.29   16.60
   7 -23  -1  261.67   25.40
   7 -23  -2  135.09   20.50
   7 -23  -3   72.09   18.80
   7 -23  -4   61.49   19.70
   6 -23   4   61.59   10.70
   6 -23   3  184.98   14.10
   6 -23   3  162.08   18.80
   6 -23   2  125.69   17.30
   6 -23   1  237.38   21.40
   6 -23   0   42.60   11.70
   6 -23  -1  230.88   22.10
   6 -23  -2  108.59   17.30
   6 -23  -3  183.58   24.10
   6 -23  -4   63.99   17.20
   6 -23  -5   52.09   18.40
   5 -23   5    7.60    7.20
   5 -23   4   77.49   10.90
   5 -23   3  139.99   11.90
   5 -23   2  425.06   21.00
   5 -23   2  434.86   26.90
   5 -23   1  134.69   15.40
   5 -23   0  347.07   24.10
   5 -23  -1  160.58   16.70
   5 -23  -1  167.58   10.30
   5 -23  -2  389.86   27.70
   5 -23  -3  147.39   19.40
   5 -23  -4   55.99   15.40
   5 -23  -5    5.00   12.50
   4 -23   6   88.79   11.80
   4 -23   5  180.18   15.00
   4 -23   4  354.96   19.20
   4 -23   3  273.47   15.60
   4 -23   2  311.37   20.20
   4 -23   2  311.17   16.40
   4 -23   1   22.10    7.00
   4 -23   1   24.80    5.10
   4 -23   0  201.28   16.20
   4 -23   0  174.78   10.80
   4 -23  -1   40.80    9.60
   4 -23  -1   47.60    5.60
   4 -23  -2  367.46   26.10
   4 -23  -3  243.78   23.10
   4 -23  -4  348.37   30.10
   4 -23  -5  160.58   21.90
   4 -23  -6  127.49   23.50
   3 -23   6   55.29    9.90
   3 -23   5   39.70    7.90
   3 -23   4   10.90    5.40
   3 -23   3   27.90    6.20
   3 -23   2   15.00    4.50
   3 -23   2   26.20    6.50
   3 -23   1  106.19   10.70
   3 -23   1  105.39    8.10
   3 -23   0  609.34   29.70
   3 -23   0  583.04   23.50
   3 -23  -1  115.89   12.80
   3 -23  -1   99.69    6.80
   3 -23  -2   13.00    7.30
   3 -23  -3   42.80   11.20
   3 -23  -4    8.40    9.60
   3 -23  -5   25.30   13.00
   3 -23  -6   56.19   16.60
   2 -23   6   30.70    7.90
   2 -23   5   76.29    9.20
   2 -23   4  374.96   18.90
   2 -23   3  146.39   10.00
   2 -23   2   41.80    6.30
   2 -23   2   39.00    5.40
   2 -23   1  318.47   14.60
   2 -23   1  319.97   17.60
   2 -23   0    7.60    2.70
   2 -23   0   12.50    5.20
   2 -23  -1  330.07   20.40
   2 -23  -1  333.97   13.90
   2 -23  -2   83.09   11.40
   2 -23  -3  153.68   17.00
   2 -23  -4  396.46   28.40
   2 -23  -5   70.59   16.80
   2 -23  -6   26.80   12.90
  -2  23   6   22.10   11.40
   1 -23   6   13.50    6.60
   1 -23   5    2.60    5.10
   1 -23   4  360.96   18.10
   1 -23   3  599.14   25.00
   1 -23   2  288.27   13.90
   1 -23   1  925.41   34.10
   1 -23   1  934.91   36.50
   1 -23   0 1788.82   66.19
   1 -23   0 1790.52   61.09
   1 -23  -1  936.31   32.60
   1 -23  -1  904.01   39.90
   1 -23  -2  304.57   20.30
   1 -23  -2  296.37   12.00
   1 -23  -3  565.64   31.90
   1 -23  -4  412.56   28.90
   1 -23  -5   14.30   11.10
  -1  23   5    5.50    7.60
   1 -23  -6    3.50   11.30
  -1  23   6   13.50   10.70
   1 -23  -7   36.90   16.60
   0 -23   5  648.14   27.70
   0 -23   4   30.90    5.90
   0 -23   3  749.23   29.40
   0 -23   2  360.86   16.20
   0 -23   1   22.40    4.20
   0 -23   1   18.60    3.60
   0 -23   0    2.90    3.20
   0 -23   0    2.60    2.20
   0 -23  -1   18.10    3.10
   0 -23  -1   22.90    5.90
   0 -23  -2  348.97   14.10
   0 -23  -2  373.36   23.00
   0 -23  -3  784.42   39.40
   0 -23  -4   31.20   10.80
   0 -23  -5  711.93   42.50
   0 -23  -6  209.68   25.30
   0 -23  -7  108.49   22.80
  -1 -23   6   13.40   12.80
  -1 -23   5   11.30    4.80
  -1 -23   4  378.46   17.90
  -1 -23   3  536.75   22.40
  -1 -23   2  309.17   14.30
  -1 -23   1  920.51   33.10
  -1 -23   1  878.11   33.80
  -1 -23   0 1715.13   58.59
  -1 -23   0 1693.63   62.39
  -1 -23  -1  907.41   38.90
  -1 -23  -1  896.11   32.40
  -1 -23  -2  288.57   12.40
  -1 -23  -2  278.07   19.10
  -1 -23  -3  592.34   33.00
  -1 -23  -4  344.17   25.60
  -1 -23  -5    2.00    8.40
  -1 -23  -6   18.00   12.50
  -1 -23  -7   46.30   16.50
  -2 -23   6   26.30   15.30
  -2 -23   5   52.59   15.40
  -2 -23   5   65.59    8.10
  -2 -23   4  385.06   29.00
  -2 -23   4  395.66   18.50
  -2 -23   3  158.98   10.20
  -2 -23   2   80.89    6.80
  -2 -23   1  292.37   15.30
  -2 -23   0   12.50    4.70
  -2 -23   0    5.30    2.90
  -2 -23  -1  299.17   18.90
  -2 -23  -1  303.57   13.60
  -2 -23  -2   48.80    5.50
  -2 -23  -2   46.00    9.40
  -2 -23  -3  137.89    8.60
  -2 -23  -3  149.09   16.40
  -2 -23  -4  389.16   28.20
  -2 -23  -5   82.39   16.60
  -2 -23  -6   36.20   15.30
  -3 -23   6   66.79   18.40
  -3 -23   5   17.40    6.30
  -3 -23   5   10.70   10.30
  -3 -23   4    1.30    8.30
  -3 -23   4   -1.20    3.90
  -3 -23   3   37.90   10.30
  -3 -23   3   47.60    6.70
  -3 -23   2   13.20    6.60
  -3 -23   2   11.50    4.30
  -3 -23   1   96.99   10.00
  -3 -23   1   99.29    7.90
   3  23  -1  102.49    9.50
  -3 -23   0  551.24   22.40
  -3 -23   0  536.45   27.20
  -3 -23  -1   99.89    7.70
  -3 -23  -1  110.59   12.50
  -3 -23  -2   21.00    4.80
  -3 -23  -2   26.90    9.10
  -3 -23  -3   32.30   10.80
  -3 -23  -3   26.30    5.40
  -3 -23  -4   15.80   10.50
  -3 -23  -5   43.10   15.00
  -3 -23  -6   63.79   19.30
  -4 -23   6  107.89   23.20
  -4 -23   5  174.28   22.60
  -4 -23   4  352.06   18.10
  -4 -23   4  358.76   29.10
  -4 -23   3  235.28   13.70
  -4 -23   3  237.08   21.50
  -4 -23   2  312.57   15.90
  -4 -23   1   42.70    6.20
   4  23  -1   24.20    6.70
  -4 -23   0  183.48   11.60
  -4 -23   0  179.28   16.10
  -4 -23  -1   31.70    6.10
  -4 -23  -1   28.70    9.30
  -4 -23  -2  294.07   23.10
  -4 -23  -2  299.57   16.20
  -4 -23  -3  276.57   24.70
  -4 -23  -4  328.77   28.30
  -4 -23  -5  157.48   23.50
  -5 -23   5    3.90   11.90
  -5 -23   4   48.30    8.20
  -5 -23   3  138.89   11.40
  -5 -23   2  352.06   18.30
  -5 -23   1  129.89   10.20
  -5 -23   0  341.07   17.90
   5  23   0  363.16   24.10
  -5 -23  -1  129.49   11.20
  -5 -23  -2  426.06   30.60
  -5 -23  -2  437.56   22.40
  -5 -23  -3  165.08   20.70
  -5 -23  -4   71.79   17.30
  -5 -23  -5    8.40   13.30
  -6 -23   4   61.59   13.80
  -6 -23   3  170.88   13.70
  -6 -23   2  100.99   10.40
  -6 -23   1  235.98   15.30
  -6 -23   0   42.60    7.90
   6  23   0   41.10   11.10
  -6 -23  -1  233.08   16.70
   6  23   1  264.67   23.10
   6  23   2  118.89   19.30
  -6 -23  -3  173.78   23.30
  -6 -23  -4   69.39   19.10
  -7 -23   3   74.49   11.40
  -7 -23   2  115.29   14.20
  -7 -23   1  230.98   16.30
  -7 -23   0   72.09   10.60
   7  23   0   80.29   15.40
   7  23   1  245.68   25.00
   7  23   2  131.49   20.40
   7  23   3   75.89   18.70
  -8 -23   2    0.10    7.60
  -8 -23   1  136.89   16.10
   8  23   0    2.70   13.70
   8  23   1  127.49   21.20
   8  23   2    5.90   13.10
   8 -24   2   72.29   17.70
   8 -24   1   66.69   17.20
   8 -24   0   16.60   11.40
   8 -24  -1   81.99   17.90
   8 -24  -2   94.59   24.00
   7 -24   3    6.00   11.50
   7 -24   3   -3.50    6.50
   7 -24   2   61.69   14.80
   7 -24   1   52.89   13.50
   7 -24   0  331.97   27.70
   7 -24  -1   85.89   17.00
   7 -24  -2   71.89   16.90
   7 -24  -3    1.70   11.20
   6 -24   4    5.50    7.30
   6 -24   3   79.99   11.30
   6 -24   2   29.10   10.20
   6 -24   1    6.40    8.10
   6 -24   0   26.70   10.00
   6 -24  -1   10.30    9.50
   6 -24  -2   22.60   11.00
   6 -24  -3   51.59   15.50
   6 -24  -4    1.20   10.90
   5 -24   5   35.30    9.20
   5 -24   4  108.49   12.00
   5 -24   3   70.89    9.40
   5 -24   2   85.89   13.30
   5 -24   2   89.39    9.30
   5 -24   1   12.70    5.10
   5 -24   1   11.10    7.80
   5 -24   0  531.55   22.40
   5 -24   0  487.75   29.50
   5 -24  -1    5.80    7.30
   5 -24  -2   84.69   14.40
   5 -24  -3   97.19   17.80
   5 -24  -4   95.29   18.50
   5 -24  -5   54.79   17.80
   4 -24   6  153.28   15.40
   4 -24   5  172.68   15.00
   4 -24   4  152.18   13.20
   4 -24   3  303.67   17.00
   4 -24   2  586.74   25.40
   4 -24   2  590.94   29.80
   4 -24   1   81.49    8.10
   4 -24   1   83.79   11.40
   4 -24   0  288.17   20.20
   4 -24   0  292.77   14.50
   4 -24  -1   65.19    6.50
   4 -24  -1   73.59   12.60
   4 -24  -2  570.34   34.00
   4 -24  -3  254.27   23.00
   4 -24  -4  120.79   19.70
   4 -24  -5  163.48   22.30
   4 -24  -6  138.19   22.90
   3 -24   6   10.40    6.30
   3 -24   5   87.69   10.40
   3 -24   4   24.80    6.30
   3 -24   3  154.08   10.90
   3 -24   2  808.02   35.10
   3 -24   2  812.42   32.10
   3 -24   1  506.55   25.40
   3 -24   1  513.25   21.50
   3 -24   0  204.38   11.10
   3 -24   0  218.58   16.30
   3 -24  -1  600.34   30.90
   3 -24  -1  564.34   22.30
   3 -24  -2  794.62   40.00
   3 -24  -3  131.49   16.20
   3 -24  -4   33.40   12.50
   3 -24  -5   67.29   16.20
   3 -24  -6    1.80   12.90
   2 -24   6   28.10    8.00
   2 -24   5  217.38   14.90
   2 -24   4  513.95   23.30
   2 -24   3  223.58   13.20
   2 -24   2  211.28   11.90
   2 -24   2  221.28   13.30
   2 -24   1  274.57   15.80
   2 -24   1  260.17   12.90
   2 -24   0   45.30    5.10
   2 -24   0   46.10    8.20
   2 -24  -1  263.07   11.50
   2 -24  -1  245.38   18.00
   2 -24  -2  229.18   18.70
   2 -24  -3  201.98   19.70
   2 -24  -4  596.64   37.30
   2 -24  -5  255.57   25.30
   2 -24  -6   44.70   16.10
   1 -24   6  180.38   13.70
   1 -24   5  145.69   11.20
   1 -24   4  120.39    9.70
   1 -24   3  109.69    8.60
   1 -24   2  184.58   10.80
   1 -24   1  752.82   30.90
   1 -24   1  739.83   28.50
   1 -24   0 2169.78   78.89
   1 -24   0 2168.88   73.49
   1 -24  -1  762.12   27.60
   1 -24  -1  754.12   34.90
   1 -24  -2  197.48    8.80
   1 -24  -2  195.78   16.30
   1 -24  -3   68.39   11.70
   1 -24  -4  111.19   16.00
   1 -24  -5  165.48   21.70
   1 -24  -6  140.29   22.40
   0 -24   5   12.00    5.40
   0 -24   4  115.89    9.20
   0 -24   2  305.07   14.40
   0 -24   1   69.39    6.50
   0 -24   1   69.59    5.80
   0 -24   0  359.96   15.30
   0 -24   0  366.06   18.80
   0 -24  -1   69.59    5.20
   0 -24  -1   67.59    8.70
   0 -24  -2  324.47   13.30
   0 -24  -2  332.17   21.40
   0 -24  -3  193.78   18.10
   0 -24  -4  147.09   17.20
   0 -24  -5   11.10   10.70
   0 -24  -6   85.09   19.10
  -1 -24   6  122.89   23.90
  -1 -24   5  179.78   12.10
  -1 -24   4  126.29    9.70
  -1 -24   3   75.49    6.90
  -1 -24   2  194.08   10.50
  -1 -24   1  698.83   27.80
  -1 -24   1  707.33   26.90
  -1 -24   0 2103.99   75.49
  -1 -24   0 2092.79   71.39
  -1 -24  -1  718.33   26.70
  -1 -24  -1  717.53   33.00
  -1 -24  -2  183.88    9.30
  -1 -24  -2  188.68   15.60
  -1 -24  -3   98.19   13.10
  -1 -24  -4   99.59   15.80
  -1 -24  -5  156.58   19.70
  -1 -24  -6  159.58   23.20
  -2 -24   6   22.40   14.80
  -2 -24   5  215.28   25.20
  -2 -24   5  215.08   13.40
  -2 -24   4  570.94   24.50
  -2 -24   4  559.74   36.10
  -2 -24   3  200.08   11.80
  -2 -24   2  230.18   12.10
  -2 -24   1  233.58   12.10
  -2 -24   1  235.68   13.40
  -2 -24   0   35.10    4.80
  -2 -24   0   35.50    6.70
  -2 -24  -1  248.58   16.70
  -2 -24  -1  235.88   11.60
  -2 -24  -2  202.68   17.30
  -2 -24  -2  216.48   11.30
  -2 -24  -3  207.28   11.30
  -2 -24  -3  214.78   19.10
  -2 -24  -4  514.15   33.50
  -2 -24  -5  210.78   23.70
  -2 -24  -6   21.50   13.30
  -3 -24   6   14.70   12.50
  -3 -24   5   65.39    8.20
  -3 -24   5   69.89   16.50
  -3 -24   4   40.70    6.80
  -3 -24   4   36.50   12.40
  -3 -24   3  131.39   16.10
  -3 -24   3  130.69    9.80
  -3 -24   2  746.23   36.80
  -3 -24   2  758.72   29.70
  -3 -24   1  549.25   21.80
  -3 -24   1  533.95   27.80
   3  24  -1  462.85   23.60
  -3 -24   0  190.68   11.00
  -3 -24   0  215.08   15.60
  -3 -24  -1  479.75   20.50
  -3 -24  -1  460.65   26.60
  -3 -24  -2  798.22   31.30
  -3 -24  -2  798.02   40.30
  -3 -24  -3  139.59   16.60
  -3 -24  -3  125.99    9.60
  -3 -24  -4   24.60   10.70
  -3 -24  -5   65.99   16.50
  -3 -24  -6   12.80   12.30
  -4 -24   6  138.69   25.80
  -4 -24   5  137.19   22.20
  -4 -24   4  114.79   18.50
  -4 -24   4  111.99   10.20
  -4 -24   3  252.97   14.70
  -4 -24   3  269.07   22.40
  -4 -24   2  512.95   22.70
  -4 -24   1   65.69    7.50
  -4 -24   0  239.98   13.90
  -4 -24   0  258.87   19.30
  -4 -24  -1   78.39    7.80
  -4 -24  -1   76.49   12.60
  -4 -24  -2  564.64   33.70
  -4 -24  -2  566.64   24.80
  -4 -24  -3  285.87   24.60
  -4 -24  -4  137.59   19.40
  -4 -24  -5  170.48   23.10
  -4 -24  -6  144.89   27.00
  -5 -24   5   54.59   17.40
  -5 -24   4   78.09    9.80
  -5 -24   3   87.19    9.70
  -5 -24   2   76.09    9.20
  -5 -24   1    1.20    4.60
  -5 -24   0  497.55   22.80
   5  24   0  477.85   28.70
  -5 -24  -1   11.40    5.30
  -5 -24  -1   15.50    9.40
  -5 -24  -2   83.99   16.30
  -5 -24  -2   77.19    9.60
  -5 -24  -3   68.99   16.00
  -5 -24  -4   89.69   19.80
  -5 -24  -5   33.90   15.60
  -6 -24   4    1.20    5.90
  -6 -24   3   56.09    9.50
  -6 -24   2   20.80    6.60
  -6 -24   1   -0.80    5.70
  -6 -24   0   25.50    6.90
   6  24   0   23.40    9.70
  -6 -24  -1    4.60    5.60
   6  24   1    5.80    8.20
   6  24   2   25.50   12.80
  -6 -24  -3   70.29   17.70
  -6 -24  -4    2.40   12.80
  -7 -24   3    7.30    7.50
  -7 -24   2   58.49   11.00
  -7 -24   1   59.49   11.10
  -7 -24   0  318.57   20.90
   7  24   0  320.47   26.20
  -7 -24  -1   47.70   10.60
   7  24   1   74.49   16.80
   7  24   2   71.19   17.70
   7  24   3    8.30   13.40
  -8 -24   2   68.39   13.00
  -8 -24   1   76.19   13.30
   8  24   1   82.29   18.60
   8  24   2   70.39   19.10
   8 -25   2   47.00   15.60
   8 -25   1  139.79   22.00
   8 -25   0  168.08   22.50
   8 -25  -1  173.28   24.50
   7 -25   3   92.89   12.70
   7 -25   2   98.59   17.80
   7 -25   1   55.49   14.50
   7 -25   0  162.48   20.10
   7 -25  -1   60.19   14.60
   7 -25  -2   96.89   19.90
   7 -25  -3   94.79   21.10
   6 -25   4  235.88   17.30
   6 -25   3   92.39   11.20
   6 -25   2   50.09    8.70
   6 -25   2   35.70   10.70
   6 -25   1   96.79   14.70
   6 -25   0   30.00   11.20
   6 -25  -1   65.49   14.80
   6 -25  -2   63.69   15.00
   6 -25  -3  121.19   21.80
   6 -25  -4  222.38   26.50
   5 -25   5    7.40    7.50
   5 -25   4    3.40    5.90
   5 -25   3  189.88   13.80
   5 -25   2  151.08   16.00
   5 -25   2  130.59   11.10
   5 -25   1  451.95   27.70
   5 -25   1  464.15   21.60
   5 -25   0  916.21   44.20
   5 -25   0  915.81   35.70
   5 -25  -1  444.16   29.00
   5 -25  -2  166.78   18.70
   5 -25  -3  203.18   22.40
   5 -25  -4    7.20   11.80
   5 -25  -5    7.00   13.30
   4 -25   6   45.10   10.50
   4 -25   5  110.19   12.90
   4 -25   4  104.59   11.80
   4 -25   3   74.19    8.90
   4 -25   2  464.35   21.50
   4 -25   2  471.55   25.70
   4 -25   1   89.49    8.60
   4 -25   1   94.09   12.00
   4 -25   0  164.58   15.50
   4 -25   0  153.98    9.80
   4 -25  -1  108.19   13.50
   4 -25  -1   94.49    7.50
   4 -25  -2  401.66   27.50
   4 -25  -3   76.29   16.00
   4 -25  -4   64.79   16.40
   4 -25  -5  114.19   21.60
   4 -25  -6   42.70   17.20
   3 -25   6  111.59   13.30
   3 -25   5   69.69    9.60
   3 -25   4  164.58   13.00
   3 -25   3  213.88   13.50
   3 -25   2  244.38   13.70
   3 -25   2  238.78   15.60
   3 -25   1   31.40    7.30
   3 -25   1   22.40    4.70
   3 -25   0   90.19    7.20
   3 -25   0   76.39   10.80
   3 -25  -1   24.40    4.10
   3 -25  -1   22.10    7.70
   3 -25  -2  263.07   20.80
   3 -25  -3  226.98   20.80
   3 -25  -4  181.48   21.50
   3 -25  -5   56.89   16.50
   3 -25  -6  140.59   24.30
   2 -25   6   84.49   11.10
   2 -25   5   92.49   11.20
   2 -25   4  161.88   11.60
   2 -25   3  302.07   15.60
   2 -25   2  169.68   10.30
   2 -25   2  156.78   12.10
   2 -25   1  480.05   20.10
   2 -25   1  483.25   23.30
   2 -25   0  146.79    8.60
   2 -25   0  135.39   12.50
   2 -25  -1  481.85   19.20
   2 -25  -1  497.05   27.30
   2 -25  -2  186.18   16.80
   2 -25  -3  314.07   23.70
   2 -25  -4  132.99   17.50
   2 -25  -5   98.19   19.50
   2 -25  -6   85.79   20.10
   1 -25   6    7.00    6.00
   1 -25   5    3.30    5.20
   1 -25   4  130.89   10.10
   1 -25   3  522.35   22.50
   1 -25   2  242.28   12.80
   1 -25   1  697.83   29.50
   1 -25   1  680.13   26.60
   1 -25   0  348.57   19.40
   1 -25   0  358.86   15.30
   1 -25  -1  704.63   25.90
   1 -25  -1  694.63   33.20
   1 -25  -2  245.88   18.50
   1 -25  -2  229.78   10.20
   1 -25  -3  475.15   29.30
   1 -25  -4  114.89   16.40
   1 -25  -5   -2.80    8.10
   1 -25  -6    2.60   11.80
   0 -25   6    8.40    6.00
   0 -25   5  464.35   22.30
   0 -25   4  407.96   19.10
   0 -25   3   59.49    6.90
   0 -25   2  496.05   20.90
   0 -25   1    7.50    3.00
   0 -25   0    1.80    3.40
   0 -25   0    0.90    2.10
   0 -25  -1   10.70    5.40
   0 -25  -1    7.60    2.60
   0 -25  -2  499.15   19.00
   0 -25  -2  490.45   27.60
   0 -25  -3   77.09   12.20
   0 -25  -4  394.06   28.10
   0 -25  -5  470.85   34.70
   0 -25  -6    9.20   12.20
  -1 -25   6    8.80   13.20
  -1 -25   5   -2.10    4.40
  -1 -25   4  108.39    8.80
  -1 -25   3  453.45   20.10
  -1 -25   2  229.48   11.90
  -1 -25   1  661.43   25.30
  -1 -25   1  634.64   26.20
  -1 -25   0  334.57   17.90
  -1 -25   0  332.97   14.70
  -1 -25  -1  662.83   25.20
  -1 -25  -1  670.33   31.60
  -1 -25  -2  250.47   18.50
  -1 -25  -2  253.27   11.70
  -1 -25  -3  509.15   30.30
  -1 -25  -4  147.79   18.50
  -1 -25  -5   -0.70    8.20
  -1 -25  -6    3.90   10.50
  -2 -25   6   77.49   20.00
  -2 -25   5   91.89    9.50
  -2 -25   5   99.49   19.60
  -2 -25   4  130.49   18.40
  -2 -25   4  129.69   10.10
  -2 -25   3  322.97   16.00
  -2 -25   2  186.58   10.70
  -2 -25   1  432.86   18.50
  -2 -25   1  433.56   20.40
  -2 -25   0  120.89    8.30
  -2 -25   0  130.69   11.20
  -2 -25  -1  445.96   18.60
  -2 -25  -1  443.26   24.50
  -2 -25  -2  163.48    9.40
  -2 -25  -2  164.98   15.30
  -2 -25  -3  277.57   22.20
  -2 -25  -3  251.27   13.00
  -2 -25  -4  165.68   18.90
  -2 -25  -5   91.29   17.50
  -2 -25  -6   97.89   20.40
  -3 -25   6   94.79   21.00
  -3 -25   5   69.59    8.70
  -3 -25   5   63.19   16.30
  -3 -25   4  163.08   20.30
  -3 -25   4  158.08   11.40
  -3 -25   3  242.58   21.10
  -3 -25   3  212.58   12.70
  -3 -25   2  210.88   17.80
  -3 -25   2  248.98   13.20
  -3 -25   1   20.20    4.50
  -3 -25   0   74.69    9.90
  -3 -25   0   85.69    7.10
  -3 -25  -1   28.60    8.20
  -3 -25  -1   29.30    5.10
  -3 -25  -2  239.68   13.30
  -3 -25  -2  241.08   19.80
  -3 -25  -3  201.58   12.20
  -3 -25  -3  209.28   20.10
  -3 -25  -4  167.28   20.10
  -3 -25  -5   79.69   18.80
  -3 -25  -6  118.69   24.70
  -4 -25   6   44.80   17.40
  -4 -25   5   98.69   20.20
  -4 -25   4   57.69    7.80
  -4 -25   4   64.49   15.10
  -4 -25   3   63.49    7.80
  -4 -25   3   61.39   13.00
  -4 -25   2  406.46   19.40
  -4 -25   1   98.09    8.90
  -4 -25   0  159.28   10.60
  -4 -25   0  156.68   15.50
  -4 -25  -1   93.19   13.50
  -4 -25  -1   94.99    8.50
  -4 -25  -2  446.16   29.50
  -4 -25  -2  451.95   21.30
  -4 -25  -3   76.19   15.20
  -4 -25  -4   74.59   17.30
  -4 -25  -5   98.09   20.40
  -4 -25  -6   38.40   16.50
  -5 -25   4   11.30    6.40
  -5 -25   3  170.08   12.90
  -5 -25   2  156.68   12.20
  -5 -25   1  396.26   20.10
  -5 -25   0  825.82   34.70
   5  25   0  885.21   42.30
  -5 -25  -1  440.36   21.90
  -5 -25  -1  431.36   30.10
  -5 -25  -2  147.89   12.70
  -5 -25  -2  116.99   18.20
  -5 -25  -3  178.68   22.70
  -5 -25  -4    4.50   11.80
  -5 -25  -5    7.30   12.20
  -6 -25   4  193.98   15.10
  -6 -25   3  127.99   11.90
  -6 -25   2   61.39    9.80
  -6 -25   1   74.49   10.40
  -6 -25   0   33.00    8.00
   6  25   0   31.20   10.50
  -6 -25  -1  106.79   11.90
   6  25   1   56.39   13.40
   6  25   2   54.49   15.50
  -6 -25  -3  118.59   23.00
  -6 -25  -4  232.08   30.10
  -7 -25   3   72.69   11.40
  -7 -25   2   91.79   12.20
  -7 -25   1   50.29   10.00
  -7 -25   0  167.38   15.60
   7  25   0  158.98   19.80
  -7 -25  -1   41.60    9.40
   7  25   1   82.69   17.30
   7  25   2   86.99   19.40
   7  25   3   82.99   21.10
  -8 -25   2   40.00   10.20
  -8 -25   1  178.08   17.30
  -8 -25   0  183.58   18.60
   8  25   1  176.58   24.20
   8  25   2   54.59   17.00
   8 -26   1   56.59   15.30
   8 -26   0    9.50   11.30
   8 -26  -1   45.70   16.00
   7 -26   3   36.70    9.10
   7 -26   2  199.48   15.60
   7 -26   2  192.98   22.30
   7 -26   1  188.18   20.90
   7 -26   0    9.90   10.10
   7 -26  -1  215.88   23.10
   7 -26  -2  206.48   25.50
   7 -26  -3   33.40   15.10
   6 -26   4   -1.40    6.50
   6 -26   3   14.90    7.50
   6 -26   2  154.08   17.40
   6 -26   2  179.88   13.40
   6 -26   1  239.78   15.30
   6 -26   1  235.98   21.80
   6 -26   0    7.40    5.20
   6 -26   0    2.60    8.90
   6 -26  -1  210.78   21.70
   6 -26  -2  202.68   23.30
   6 -26  -3   31.80   13.80
   6 -26  -4   10.40   13.40
   5 -26   5   92.29   12.50
   5 -26   4  288.77   18.80
   5 -26   3   58.29    9.00
   5 -26   2  208.78   18.30
   5 -26   2  190.78   13.80
   5 -26   1  267.27   21.10
   5 -26   1  313.37   16.50
   5 -26   0   99.69    9.20
   5 -26   0   96.29   14.60
   5 -26  -1  290.97   24.10
   5 -26  -2  149.88   18.50
   5 -26  -3   45.70   13.60
   5 -26  -4  276.47   29.10
   5 -26  -5   82.79   20.50
   4 -26   5   81.69   11.60
   4 -26   4  177.18   14.30
   4 -26   3   11.80    6.10
   4 -26   2   74.69   11.10
   4 -26   2   71.89    8.20
   4 -26   1  200.18   16.40
   4 -26   1  218.18   12.70
   4 -26   0   51.39   10.80
   4 -26   0   47.00    6.50
   4 -26  -1  226.58   18.90
   4 -26  -1  220.48   11.60
   4 -26  -2   57.09   12.60
   4 -26  -3    6.60    8.80
   4 -26  -4  176.28   21.90
   4 -26  -5   68.09   18.60
   3 -26   6    8.20    7.60
   3 -26   5   20.00    7.40
   3 -26   4  158.58   13.00
   3 -26   3   80.29    8.90
   3 -26   2  373.36   20.80
   3 -26   2  379.56   18.00
   3 -26   1  210.58   12.00
   3 -26   1  202.88   15.00
   3 -26   0 2468.25   83.79
   3 -26   0 2442.46   91.19
   3 -26  -1  241.08   19.40
   3 -26  -1  234.28   11.60
   3 -26  -2  418.56   27.80
   3 -26  -3  158.68   18.10
   3 -26  -4  128.29   19.20
   3 -26  -5   15.80   12.50
   3 -26  -6   12.20   13.80
   2 -26   6  201.98   15.90
   2 -26   5  199.18   14.70
   2 -26   4  164.18   12.30
   2 -26   3  880.31   34.70
   2 -26   2  206.58   11.80
   2 -26   1  104.69    7.80
   2 -26   1  116.29   10.30
   2 -26   0   92.99    7.10
   2 -26   0   95.29   10.90
   2 -26  -1   74.49    5.70
   2 -26  -1   65.99   10.20
   2 -26  -2  217.48   18.90
   2 -26  -3  804.92   42.60
   2 -26  -4  128.79   17.60
   2 -26  -5  179.98   22.30
   2 -26  -6  238.08   27.00
   1 -26   6   56.39    9.40
   1 -26   5   -1.20    4.30
   1 -26   4  364.56   18.60
   1 -26   3 1081.69   40.90
   1 -26   2  148.79    9.90
   1 -26   1  386.16   17.20
   1 -26   1  407.76   19.90
   1 -26   0   27.70    4.10
   1 -26   0   30.00    6.80
   1 -26  -1  418.76   16.80
   1 -26  -1  405.36   23.50
   1 -26  -2  153.68   15.40
   1 -26  -3 1159.98   53.99
   1 -26  -4  334.07   26.60
   1 -26  -5    8.50    9.90
   1 -26  -6   54.19   17.10
   0 -26   6   76.79    9.80
   0 -26   5    0.90    4.80
   0 -26   4  109.39    9.60
   0 -26   3  257.27   13.90
   0 -26   2  649.54   25.90
   0 -26   1  965.40   37.70
   0 -26   1  982.90   36.10
   0 -26   0   29.30    6.30
   0 -26   0   24.10    3.80
   0 -26  -1  966.30   34.90
   0 -26  -1  984.10   42.40
   0 -26  -2  650.03   34.10
   0 -26  -2  654.53   24.20
   0 -26  -3  258.97   20.80
   0 -26  -4  119.59   16.20
   0 -26  -5    8.00   10.50
   0 -26  -6   90.89   20.00
  -1 -26   6   60.49   18.80
  -1 -26   5   10.80    4.70
  -1 -26   4  319.27   16.30
  -1 -26   3 1138.59   42.40
  -1 -26   2  154.58    9.80
  -1 -26   1  377.76   16.60
  -1 -26   1  373.66   17.60
  -1 -26   0   24.20    5.80
  -1 -26   0   29.70    4.50
  -1 -26  -1  387.46   22.20
  -1 -26  -1  387.76   16.30
  -1 -26  -2  137.29   13.90
  -1 -26  -2  137.89    8.00
  -1 -26  -3 1034.10   48.90
  -1 -26  -4  373.66   28.20
  -1 -26  -5    4.60    9.90
  -1 -26  -6   59.39   16.70
  -2 -26   6  249.88   28.70
  -2 -26   5  161.18   11.80
  -2 -26   5  158.18   22.80
  -2 -26   4  122.39    9.60
  -2 -26   3  750.62   30.00
  -2 -26   2  211.58   11.70
  -2 -26   1   70.49    6.40
  -2 -26   1   68.19   11.40
  -2 -26   0   99.49   10.10
  -2 -26   0   87.49    6.90
  -2 -26  -1   99.09   11.40
  -2 -26  -1   98.19    7.40
  -2 -26  -2  204.08   17.70
  -2 -26  -2  208.18   11.10
  -2 -26  -3  819.12   42.40
  -2 -26  -4  162.78   19.00
  -2 -26  -5  193.58   22.70
  -2 -26  -6  236.48   28.50
  -3 -26   6   16.60   13.20
  -3 -26   5    9.70   10.90
  -3 -26   5   21.80    6.20
  -3 -26   4  128.99   10.60
  -3 -26   4  134.09   19.00
  -3 -26   3  166.58   18.10
  -3 -26   3  145.29   10.80
  -3 -26   2  383.96   24.30
  -3 -26   2  423.96   19.00
  -3 -26   1  227.18   12.70
  -3 -26   0 2300.47   85.19
  -3 -26   0 2257.17   78.59
  -3 -26  -1  194.38   16.30
  -3 -26  -1  202.68   11.40
  -3 -26  -2  395.26   26.40
  -3 -26  -2  379.26   18.10
  -3 -26  -3   83.29    8.20
  -3 -26  -3   89.49   15.40
  -3 -26  -4  135.79   18.80
  -3 -26  -5   11.10   11.00
  -3 -26  -6    4.40   11.90
  -4 -26   5   58.19   16.80
  -4 -26   4  191.98   13.10
  -4 -26   4  164.28   21.30
  -4 -26   3    0.50    4.50
  -4 -26   2   53.39    7.10
  -4 -26   1  201.88   12.60
  -4 -26   0   32.20    8.80
  -4 -26   0   39.80    6.30
  -4 -26  -1  199.48   18.70
  -4 -26  -1  206.68   13.10
  -4 -26  -2   74.49    8.80
  -4 -26  -2   63.29   12.90
  -4 -26  -3    3.90    9.10
  -4 -26  -3   11.50    5.70
  -4 -26  -4  186.48   22.40
  -4 -26  -5   84.19   19.90
  -5 -26   4  308.07   18.00
  -5 -26   3   39.90    7.90
  -5 -26   2  136.89   11.80
  -5 -26   1  271.87   16.10
  -5 -26   0   98.99   10.30
   5  26   0   88.99   14.30
  -5 -26  -1  277.57   24.10
  -5 -26  -1  276.87   16.40
  -5 -26  -2  207.28   14.20
  -5 -26  -2  199.18   22.10
  -5 -26  -3   65.69   16.70
  -5 -26  -4  283.27   28.90
  -5 -26  -5   99.89   23.30
  -6 -26   4    7.20    6.90
  -6 -26   3   26.70    7.30
  -6 -26   2  183.48   14.80
  -6 -26   1  203.18   15.20
  -6 -26   0    1.50    6.30
   6  26   0    5.10    8.00
  -6 -26  -1  234.28   17.40
   6  26   1  220.38   21.80
  -6 -26  -2  164.78   15.30
   6  26   2  187.08   21.60
  -6 -26  -3   22.40   13.90
  -6 -26  -4    0.80   11.30
  -7 -26   3   34.10    9.50
  -7 -26   2  191.58   16.00
  -7 -26   1  233.88   18.40
  -7 -26   0    6.80    7.60
  -7 -26  -1  217.38   17.00
   7  26   1  184.98   22.90
   7  26   2  224.38   26.40
   7  26   3   23.40   13.90
  -8 -26   1   45.40   10.50
  -8 -26   0   11.00    8.50
   8  26   1   48.80   15.20
   8 -27   1   34.70   13.20
   8 -27   0  123.59   20.80
   8 -27  -1   29.40   14.80
   7 -27   3   80.69   12.00
   7 -27   2   97.19   12.20
   7 -27   2  123.89   17.90
   7 -27   1  103.19   17.90
   7 -27   1   78.89   10.30
   7 -27   0   99.29   18.30
   7 -27  -1   57.59   15.50
   7 -27  -2  101.69   19.50
   7 -27  -3   78.79   20.50
   6 -27   4   95.59   12.00
   6 -27   3  197.38   15.80
   6 -27   2  159.28   18.50
   6 -27   2  144.79   13.30
   6 -27   1  124.89   17.40
   6 -27   1  127.69   11.80
   6 -27   0  405.26   20.20
   6 -27   0  410.56   28.70
   6 -27  -1  120.99   18.10
   6 -27  -2  171.58   22.10
   6 -27  -3  232.18   27.10
   6 -27  -4  101.79   22.50
   5 -27   5    6.10    7.00
   5 -27   4   15.60    7.70
   5 -27   3   75.29    9.80
   5 -27   2  217.28   19.10
   5 -27   2  243.58   15.30
   5 -27   1  260.87   20.80
   5 -27   1  247.78   15.00
   5 -27   0  605.54   25.70
   5 -27   0  592.44   33.40
   5 -27  -1  327.97   25.00
   5 -27  -2  230.28   22.50
   5 -27  -3   80.89   17.10
   5 -27  -4   13.90   11.80
   5 -27  -5    1.30   12.90
   4 -27   5   37.20    9.40
   4 -27   4  130.19   12.20
   4 -27   3   39.60    7.30
   4 -27   2   52.09   10.10
   4 -27   2   52.69    7.50
   4 -27   1  402.56   18.90
   4 -27   1  400.06   24.50
   4 -27   0  411.26   18.50
   4 -27   0  392.36   25.50
   4 -27  -1  423.66   18.90
   4 -27  -1  448.46   28.10
   4 -27  -2   30.30   10.60
   4 -27  -3   83.39   16.80
   4 -27  -4  131.39   19.90
   4 -27  -5   18.70   14.20
   3 -27   6   64.29   10.40
   3 -27   5  172.88   14.40
   3 -27   4   39.90    8.00
   3 -27   3  268.17   15.30
   3 -27   2  110.99   12.50
   3 -27   2  117.79    9.40
   3 -27   1  159.88   13.90
   3 -27   1  167.28   10.80
   3 -27   0  176.38   15.30
   3 -27   0  183.08   10.60
   3 -27  -1  174.88    9.90
   3 -27  -1  186.28   16.70
   3 -27  -2  111.59   14.70
   3 -27  -3  232.18   22.40
   3 -27  -4   52.49   14.80
   3 -27  -5  181.08   23.20
   3 -27  -6   51.29   18.30
   2 -27   6   49.60    9.60
   2 -27   5   55.99    8.80
   2 -27   4   86.09   10.00
   2 -27   3   70.39    8.20
   2 -27   2  255.97   13.60
   2 -27   1  115.49   10.90
   2 -27   1  119.59    8.60
   2 -27   0  576.44   23.10
   2 -27   0  572.04   28.90
   2 -27  -1  128.39   13.30
   2 -27  -1  134.09    7.80
   2 -27  -2  221.78   19.00
   2 -27  -3   43.10   11.40
   2 -27  -4   92.69   15.90
   2 -27  -5   40.50   15.20
   2 -27  -6   42.80   15.50
   1 -27   6   34.60    8.20
   1 -27   5   46.50    8.10
   1 -27   4   59.09    7.80
   1 -27   3  135.09   10.00
   1 -27   2  388.46   17.90
   1 -27   1  632.24   25.20
   1 -27   1  646.54   28.20
   1 -27   0  211.58   10.70
   1 -27   0  212.28   15.00
   1 -27  -1  712.23   26.60
   1 -27  -1  720.53   34.20
   1 -27  -2  359.66   23.90
   1 -27  -3  191.28   19.20
   1 -27  -4   58.19   14.80
   1 -27  -5   49.99   15.20
   1 -27  -6   34.60   14.30
   0 -27   6    2.80    5.60
   0 -27   5  211.08   14.00
   0 -27   4  253.37   14.70
   0 -27   3  471.65   21.00
   0 -27   2  324.57   15.60
   0 -27   1  110.29    7.70
   0 -27   1  112.09    8.90
   0 -27   0    7.30    4.40
   0 -27   0    1.40    2.30
   0 -27  -1  109.69    7.00
   0 -27  -1  109.29   11.90
   0 -27  -2  333.87   14.10
   0 -27  -2  341.97   22.60
   0 -27  -3  467.65   29.30
   0 -27  -4  269.37   24.00
   0 -27  -5  217.68   24.70
   0 -27  -6    7.60   12.40
  -1 -27   6   30.10   15.40
  -1 -27   5   26.60    6.40
  -1 -27   4   48.60    7.20
  -1 -27   3  155.18   10.50
  -1 -27   2  337.07   15.90
  -1 -27   1  691.03   26.60
  -1 -27   1  656.63   27.60
  -1 -27   0  207.88   13.90
  -1 -27   0  214.88   10.90
  -1 -27  -1  655.73   31.50
  -1 -27  -1  652.53   25.10
  -1 -27  -2  343.07   14.90
  -1 -27  -2  358.86   22.90
  -1 -27  -3  133.69   16.30
  -1 -27  -4   64.39   14.50
  -1 -27  -5   51.59   15.30
  -1 -27  -6   33.20   15.00
  -2 -27   6   43.10   16.00
  -2 -27   5   35.60   13.40
  -2 -27   5   46.10    7.80
  -2 -27   4   96.89    9.80
  -2 -27   3   44.50    6.30
  -2 -27   2  198.68   11.40
  -2 -27   1  133.79    8.90
  -2 -27   0  518.05   21.60
  -2 -27   0  520.45   25.70
  -2 -27  -1  116.69    8.00
  -2 -27  -1  111.09   12.20
  -2 -27  -2  237.58   12.20
  -2 -27  -2  227.88   18.40
  -2 -27  -3   73.29   12.80
  -2 -27  -4   76.89   16.00
  -2 -27  -5   48.90   15.40
  -2 -27  -6   64.39   17.90
  -3 -27   6   51.09   18.00
  -3 -27   5  176.48   13.00
  -3 -27   5  191.18   23.60
  -3 -27   4   50.29    7.30
  -3 -27   4   43.80   12.80
  -3 -27   3  218.18   13.30
  -3 -27   3  217.88   20.60
  -3 -27   2   92.19   12.20
  -3 -27   2   91.19    8.10
  -3 -27   1  159.78   10.30
  -3 -27   0  166.98   14.30
  -3 -27   0  167.08   10.60
  -3 -27  -1  138.49   14.10
  -3 -27  -1  150.28   10.10
  -3 -27  -2  122.59    9.50
  -3 -27  -2  118.59   14.70
  -3 -27  -3  275.27   23.40
  -3 -27  -3  263.67   14.80
  -3 -27  -4   31.50   11.80
  -3 -27  -5  180.98   24.70
  -3 -27  -6   67.69   20.30
  -4 -27   5   24.20   12.80
  -4 -27   4  121.19   10.40
  -4 -27   4  121.49   19.00
  -4 -27   3   67.69    8.40
  -4 -27   2   31.90    6.00
  -4 -27   1  426.06   20.10
  -4 -27   0  352.76   18.00
  -4 -27   0  386.56   24.60
  -4 -27  -1  379.86   26.20
  -4 -27  -1  394.66   19.20
  -4 -27  -2   44.60    7.20
  -4 -27  -2   32.20   11.20
  -4 -27  -3   34.20    6.80
  -4 -27  -3   37.90   12.30
  -4 -27  -4  132.19   19.70
  -4 -27  -5   32.80   14.10
  -5 -27   4   21.90    6.60
  -5 -27   3   79.79   10.30
  -5 -27   2  201.08   13.50
  -5 -27   1  300.07   17.20
  -5 -27   0  549.74   25.70
   5  27   0  564.44   31.90
  -5 -27  -1  248.38   15.30
  -5 -27  -1  247.48   23.00
  -5 -27  -2  217.18   14.80
  -5 -27  -2  217.38   23.00
  -5 -27  -3   60.29   15.70
  -5 -27  -4   20.80   13.90
  -5 -27  -5    4.20   12.10
  -6 -27   4   79.29   11.70
  -6 -27   3  206.38   15.50
  -6 -27   2  152.28   13.80
  -6 -27   1  141.39   13.10
  -6 -27   0  389.16   22.70
   6  27   0  414.26   28.50
  -6 -27  -1  117.59   13.30
   6  27   1  145.09   18.20
  -6 -27  -2  171.88   15.10
   6  27   2  159.88   20.60
  -6 -27  -3  194.58   25.00
  -6 -27  -4   94.89   22.60
  -7 -27   3   71.29   11.60
  -7 -27   2  101.49   13.70
  -7 -27   1   65.29   11.00
  -7 -27   0  104.19   13.10
  -7 -27  -1   96.39   12.80
   7  27   1   62.89   15.90
   7  27   2  120.39   20.10
   7  27   3   72.89   19.90
  -8 -27   1   34.30   10.40
  -8 -27   0  101.99   14.20
   8  27   1   31.30   14.70
   8 -28   1   35.90   14.30
   8 -28   1   47.80    9.60
   8 -28   0    6.20   10.60
   7 -28   3   12.10    8.50
   7 -28   2   23.70    8.20
   7 -28   2   21.90   12.10
   7 -28   1   20.00   10.50
   7 -28   1   22.30    7.60
   7 -28   0  170.78   22.00
   7 -28  -1    4.90   10.20
   7 -28  -2   18.50   12.10
   7 -28  -3   12.70   13.30
   6 -28   4   46.50   10.20
   6 -28   3   54.09    9.50
   6 -28   2  152.18   13.70
   6 -28   2  168.28   19.10
   6 -28   1  132.29   12.20
   6 -28   1  138.99   17.10
   6 -28   0  396.96   19.80
   6 -28   0  384.76   28.60
   6 -28  -1  148.49   19.40
   6 -28  -2  125.09   19.20
   6 -28  -3   49.70   15.70
   6 -28  -4   53.99   17.30
   5 -28   5   60.89   10.70
   5 -28   4  135.29   14.00
   5 -28   3  299.97   18.30
   5 -28   2   11.20    7.90
   5 -28   2   14.20    5.60
   5 -28   1    5.70    5.10
   5 -28   1    4.20    7.60
   5 -28   0  130.39   16.70
   5 -28   0  145.79   10.60
   5 -28  -1   20.20    9.80
   5 -28  -2   45.40   13.30
   5 -28  -3  370.36   30.40
   5 -28  -4   96.99   19.70
   5 -28  -5   38.80   16.80
   4 -28   5  117.49   13.60
   4 -28   4  199.08   14.80
   4 -28   3  268.97   16.60
   4 -28   2  228.98   14.30
   4 -28   2  221.18   17.10
   4 -28   1  425.76   20.00
   4 -28   1  440.56   25.80
   4 -28   0   91.69   12.80
   4 -28   0   94.89    8.30
   4 -28  -1  355.76   24.80
   4 -28  -2  236.88   21.80
   4 -28  -3  260.37   24.60
   4 -28  -4  174.68   22.40
   4 -28  -5  155.98   23.00
   3 -28   6   28.50    9.40
   3 -28   5   18.50    7.40
   3 -28   4   73.69   10.10
   3 -28   3  624.14   27.60
   3 -28   2  246.18   14.30
   3 -28   1  828.22   32.20
   3 -28   1  799.62   37.10
   3 -28   0  231.88   17.70
   3 -28   0  226.58   12.30
   3 -28  -1  823.32   30.70
   3 -28  -1  813.42   40.30
   3 -28  -2  248.68   21.30
   3 -28  -3  547.95   34.80
   3 -28  -4   99.69   18.90
   3 -28  -5   30.00   13.40
   3 -28  -6   19.80   15.50
   2 -28   6  112.19   12.90
   2 -28   5  211.78   15.80
   2 -28   4  131.09   11.70
   2 -28   3  129.69   10.60
   2 -28   2  283.77   14.70
   2 -28   1   69.49    9.40
   2 -28   1   66.49    6.60
   2 -28   0   27.00    4.60
   2 -28   0   23.40    7.20
   2 -28  -1   60.69    5.40
   2 -28  -1   49.80    9.80
   2 -28  -2  286.17   21.80
   2 -28  -3  151.28   17.50
   2 -28  -4  103.89   16.70
   2 -28  -5  167.38   22.30
   2 -28  -6  109.59   22.40
   1 -28   6  120.79   12.80
   1 -28   5   53.69    8.10
   1 -28   4  332.37   17.50
   1 -28   3  128.89    9.80
   1 -28   2  120.79    8.80
   1 -28   1  116.39    8.10
   1 -28   1  121.69   10.20
   1 -28   0  310.37   18.90
   1 -28   0  295.67   13.80
   1 -28  -1  129.79    7.80
   1 -28  -1  129.29   13.30
   1 -28  -2  126.19   14.10
   1 -28  -3  123.89   15.50
   1 -28  -4  321.37   26.60
   1 -28  -5   61.29   15.70
   1 -28  -6  128.29   21.60
   0 -28   6    4.20    5.30
   0 -28   5   33.30    6.80
   0 -28   4  329.17   17.10
   0 -28   3    5.30    4.40
   0 -28   2  396.46   18.00
   0 -28   1  777.82   29.80
   0 -28   1  763.92   31.50
   0 -28   0  582.14   27.30
   0 -28   0  570.04   22.80
   0 -28  -1  823.32   37.60
   0 -28  -1  811.52   30.20
   0 -28  -2  383.36   15.90
   0 -28  -2  391.36   24.80
   0 -28  -3    3.30    6.50
   0 -28  -4  360.16   27.40
   0 -28  -5   36.90   13.40
   0 -28  -6    5.90   12.40
  -1 -28   6  122.69   22.00
  -1 -28   5   65.29    8.60
  -1 -28   4  303.87   16.30
  -1 -28   3  128.69    9.40
  -1 -28   2  130.59    9.00
  -1 -28   1  126.49    8.50
  -1 -28   0  306.37   14.10
  -1 -28   0  303.67   17.70
  -1 -28  -1  110.89    7.50
  -1 -28  -1  116.99   12.20
  -1 -28  -2  127.99   14.40
  -1 -28  -2  115.49    7.70
  -1 -28  -3  140.89   16.80
  -1 -28  -4  328.47   27.10
  -1 -28  -5   49.40   15.40
  -1 -28  -6  130.49   23.40
  -2 -28   6   99.79   22.40
  -2 -28   5  149.69   21.30
  -2 -28   5  173.38   12.40
  -2 -28   4   94.49    9.40
  -2 -28   3  139.79   10.40
  -2 -28   2  306.67   15.50
  -2 -28   1   46.50    6.00
  -2 -28   0   19.70    4.20
  -2 -28   0   19.80    6.10
  -2 -28  -1   58.89    5.90
  -2 -28  -1   59.79    9.30
  -2 -28  -2  267.77   13.60
  -2 -28  -2  280.87   20.70
  -2 -28  -3  131.49   16.10
  -2 -28  -4  120.59   18.30
  -2 -28  -5  186.58   23.80
  -2 -28  -6  110.29   21.70
  -3 -28   6   28.20   15.90
  -3 -28   5   32.20    7.10
  -3 -28   5   36.40   14.90
  -3 -28   4   68.49    8.40
  -3 -28   4   67.09   15.40
  -3 -28   3  521.75   32.80
  -3 -28   3  540.25   23.80
  -3 -28   2  237.68   13.30
  -3 -28   2  227.68   18.50
  -3 -28   1  793.02   31.60
  -3 -28   0  198.28   11.60
  -3 -28   0  205.58   15.90
  -3 -28  -1  761.52   30.30
  -3 -28  -1  752.62   37.80
  -3 -28  -2  239.08   21.00
  -3 -28  -2  245.68   13.60
  -3 -28  -3  593.34   36.90
  -3 -28  -3  628.94   26.40
  -3 -28  -4   62.49   15.40
  -3 -28  -5   19.80   13.50
  -3 -28  -6   28.50   16.30
  -4 -28   5  133.99   22.50
  -4 -28   4  166.48   12.80
  -4 -28   4  155.18   20.80
  -4 -28   3  243.68   15.00
  -4 -28   2  216.68   13.70
  -4 -28   1  304.57   16.00
  -4 -28   0   83.49   12.30
  -4 -28   0   84.19    8.40
  -4 -28  -1  414.16   27.40
  -4 -28  -1  400.86   19.90
  -4 -28  -2  217.78   21.10
  -4 -28  -2  208.38   13.40
  -4 -28  -3  241.98   23.40
  -4 -28  -3  237.68   15.30
  -4 -28  -4  170.38   22.10
  -4 -28  -5  120.29   23.40
  -5 -28   4  103.99   11.70
  -5 -28   3  344.27   18.90
  -5 -28   2   26.80    6.80
  -5 -28   1   16.10    6.30
  -5 -28   0  143.99   12.30
   5  28   0  134.59   15.70
  -5 -28  -1    5.10    5.00
  -5 -28  -1    8.20    9.00
  -5 -28  -2    9.60    6.60
  -5 -28  -2    7.00    8.90
  -5 -28  -3  281.17   28.10
  -5 -28  -4  113.39   21.70
  -5 -28  -5   54.39   19.20
  -6 -28   4   45.90    9.00
  -6 -28   3   54.39    9.50
  -6 -28   2  110.39   11.50
  -6 -28   1  158.98   14.00
  -6 -28   0  347.27   20.50
  -6 -28  -1  125.59   14.20
   6  28   1  145.69   19.50
  -6 -28  -2  155.18   14.80
  -6 -28  -3   46.60   15.70
  -6 -28  -4   41.50   16.70
  -7 -28   3    7.80    7.80
  -7 -28   2   18.20    8.20
  -7 -28   1    5.90    7.70
  -7 -28   0  152.78   14.90
  -7 -28  -1   19.60    8.40
   7  28   1   10.40   10.70
   7  28   2    9.50   12.40
   7  28   3    3.70   13.20
  -8 -28   0   11.30    9.70
   8  28   1   34.00   15.20
   8 -29   0   79.89   18.00
   7 -29   3   61.99   11.00
   7 -29   2   95.09   17.30
   7 -29   2   95.39   12.10
   7 -29   1  418.16   31.60
   7 -29   1  406.46   22.40
   7 -29   0  143.79   21.00
   7 -29  -1  476.75   35.30
   7 -29  -2  142.29   23.80
   7 -29  -3   42.40   26.90
   6 -29   4  208.98   17.50
   6 -29   3   93.79   12.10
   6 -29   2   46.70    8.50
   6 -29   2   53.69   13.20
   6 -29   1  166.48   20.00
   6 -29   1  181.28   13.70
   6 -29   0   47.30   12.60
   6 -29   0   39.30    7.40
   6 -29  -1  188.38   21.40
   6 -29  -2   45.50   14.50
   6 -29  -3   78.99   19.70
   6 -29  -4  202.18   26.60
   5 -29   5   19.30    8.30
   5 -29   4   15.90    7.30
   5 -29   3   27.40    7.20
   5 -29   2  278.67   21.40
   5 -29   2  278.77   16.40
   5 -29   1  275.07   22.20
   5 -29   1  282.67   16.10
   5 -29   0  107.89    9.60
   5 -29   0  101.29   15.90
   5 -29  -1  190.18   19.60
   5 -29  -2  292.27   27.10
   5 -29  -3   31.50   13.70
   5 -29  -4   26.50   13.50
   5 -29  -5   22.80   15.60
   4 -29   5   30.50    8.50
   4 -29   4   -0.40    5.70
   4 -29   3  235.68   15.20
   4 -29   2   66.39    8.30
   4 -29   1  347.57   17.50
   4 -29   1  359.46   22.60
   4 -29   0  175.18   11.10
   4 -29   0  156.58   16.90
   4 -29  -1  336.17   24.70
   4 -29  -2  140.29   17.80
   4 -29  -3  234.88   24.40
   4 -29  -4    0.40   10.70
   4 -29  -5   54.99   16.70
   3 -29   6   70.79   10.90
   3 -29   5   28.60    7.70
   3 -29   4  247.38   16.40
   3 -29   3  172.48   12.40
   3 -29   2  127.09   10.10
   3 -29   1   31.60    5.70
   3 -29   1   37.20    8.50
   3 -29   0    1.80    3.10
   3 -29   0    0.90    5.60
   3 -29  -1   60.79   12.20
   3 -29  -1   41.70    5.50
   3 -29  -2   78.99   13.50
   3 -29  -3  211.68   21.70
   3 -29  -4  270.17   26.60
   3 -29  -5   24.40   14.20
   3 -29  -6   56.09   17.70
   2 -29   6   45.10    9.60
   2 -29   5   29.60    7.90
   2 -29   4   86.09   10.40
   2 -29   3  126.49   10.70
   2 -29   2  240.78   13.50
   2 -29   1  702.43   27.70
   2 -29   1  681.93   31.80
   2 -29   0 1442.76   51.69
   2 -29   0 1482.15   59.29
   2 -29  -1  670.43   25.60
   2 -29  -1  661.53   34.10
   2 -29  -2  206.08   18.70
   2 -29  -3  152.48   19.10
   2 -29  -4   89.49   17.80
   2 -29  -5   26.10   13.90
   2 -29  -6   37.40   15.90
   1 -29   6   63.09    9.60
   1 -29   5  132.59   12.20
   1 -29   4  195.38   13.50
   1 -29   3  132.09   10.50
   1 -29   2  295.47   15.20
   1 -29   1  356.76   19.50
   1 -29   1  374.96   16.70
   1 -29   0  414.96   22.70
   1 -29   0  403.66   17.50
   1 -29  -1  408.96   17.20
   1 -29  -1  427.86   24.90
   1 -29  -2  311.97   22.20
   1 -29  -3  164.58   17.70
   1 -29  -4  166.58   21.30
   1 -29  -5  119.99   20.80
   1 -29  -6   72.89   19.20
   0 -29   6  146.59   12.30
   0 -29   5   10.60    5.40
   0 -29   4  158.18   11.40
   0 -29   3  122.09    9.40
   0 -29   2  108.39    8.40
   0 -29   1  229.18   12.20
   0 -29   1  242.38   15.60
   0 -29   0    6.80    4.60
   0 -29   0    3.80    3.00
   0 -29  -1  251.17   17.80
   0 -29  -1  246.88   11.90
   0 -29  -2  103.19    6.80
   0 -29  -2  108.39   13.80
   0 -29  -3  117.09   15.40
   0 -29  -4  141.79   18.30
   0 -29  -5   14.20   10.90
   0 -29  -6  138.09   23.80
  -1 -29   6   51.59   17.70
  -1 -29   5  117.79   10.80
  -1 -29   4  140.39   10.90
  -1 -29   3  154.78   10.40
  -1 -29   2  285.97   14.40
  -1 -29   1  392.46   17.70
  -1 -29   0  396.26   17.40
  -1 -29   0  394.16   21.20
  -1 -29  -1  358.76   21.90
  -1 -29  -1  358.86   15.80
  -1 -29  -2  302.87   21.50
  -1 -29  -2  283.77   13.60
  -1 -29  -3  122.89   15.40
  -1 -29  -4  171.98   20.70
  -1 -29  -5  134.29   21.10
  -1 -29  -6   86.29   20.60
  -2 -29   6   50.39   18.10
  -2 -29   5   15.90   12.00
  -2 -29   5   27.30    6.80
  -2 -29   4   66.89    8.40
  -2 -29   3  146.09   10.40
  -2 -29   2  181.58   11.20
  -2 -29   1  646.84   26.20
  -2 -29   0 1377.56   54.69
  -2 -29   0 1379.36   49.60
  -2 -29  -1  640.84   32.40
  -2 -29  -1  639.94   25.60
  -2 -29  -2  219.68   18.70
  -2 -29  -2  238.28   12.40
  -2 -29  -3  123.49   16.00
  -2 -29  -4   67.39   14.90
  -2 -29  -5   22.90   13.40
  -2 -29  -6   53.39   17.90
  -3 -29   6   68.89   20.60
  -3 -29   5   16.00   13.20
  -3 -29   5    9.70    6.00
  -3 -29   4  237.18   14.50
  -3 -29   4  252.37   25.00
  -3 -29   3  208.18   13.40
  -3 -29   3  207.58   20.40
  -3 -29   2   89.89    8.80
  -3 -29   1   43.40    6.30
  -3 -29   0    1.30    4.90
  -3 -29   0    0.30    3.30
  -3 -29  -1   35.00    9.30
  -3 -29  -1   33.40    6.00
  -3 -29  -2  128.09    9.50
  -3 -29  -2  124.19   15.30
  -3 -29  -3  162.48   11.50
  -3 -29  -3  160.68   18.60
  -3 -29  -4  232.08   25.20
  -3 -29  -5    7.40   11.20
  -3 -29  -6   62.79   19.60
  -4 -29   5   63.19   18.20
  -4 -29   5   62.49   10.20
  -4 -29   4    3.90    5.70
  -4 -29   3  200.28   13.30
  -4 -29   2  122.79   10.10
  -4 -29   1  304.97   16.50
  -4 -29   0  152.08   15.80
  -4 -29   0  164.08   11.80
  -4 -29  -1  338.77   24.80
  -4 -29  -1  347.27   17.90
  -4 -29  -2   89.09    9.70
  -4 -29  -2   66.59   13.60
  -4 -29  -3  230.78   14.80
  -4 -29  -3  220.58   23.70
  -4 -29  -4    6.40   11.10
  -4 -29  -5   32.00   15.40
  -5 -29   4   20.60    7.00
  -5 -29   3   35.50    8.00
  -5 -29   2  254.07   16.40
  -5 -29   1  186.28   13.30
  -5 -29   0   93.29   11.40
   5  29   0   89.29   16.10
  -5 -29  -1  238.88   15.70
  -5 -29  -1  248.58   23.10
  -5 -29  -2  291.57   27.20
  -5 -29  -2  309.97   18.70
  -5 -29  -3   31.70   13.20
  -5 -29  -4   24.20   13.40
  -5 -29  -5   24.70   17.20
  -6 -29   4  188.68   15.80
  -6 -29   3   77.99   11.60
  -6 -29   2   47.60    8.90
  -6 -29   1  183.38   15.00
  -6 -29   0   50.19    9.90
  -6 -29  -1  177.98   15.30
   6  29   1  178.38   21.20
  -6 -29  -2   35.30    8.50
  -6 -29  -3   90.19   20.80
  -6 -29  -4  184.08   28.70
  -7 -29   3   39.30   10.30
  -7 -29   2  122.49   14.60
  -7 -29   1  454.55   26.70
  -7 -29   0  113.29   13.90
  -7 -29  -1  414.76   25.10
   7  29   1  459.55   34.70
   7  29   2  132.89   23.20
   7  29   3   44.40   16.70
   7 -30   2   64.69   10.80
   7 -30   2   62.09   15.20
   7 -30   1   23.50   12.70
   7 -30   1   25.20    7.50
   7 -30   0    3.10    9.30
   7 -30  -1   41.80   14.60
   7 -30  -2   65.39   17.20
   6 -30   4    7.20    7.80
   6 -30   3  182.48   14.80
   6 -30   2   11.60    7.00
   6 -30   2   19.80   10.20
   6 -30   1   59.69   14.10
   6 -30   1   65.79    9.20
   6 -30   0   42.10    7.60
   6 -30   0   34.10   11.50
   6 -30  -1   99.69   17.50
   6 -30  -2   17.80   12.10
   6 -30  -3  233.68   27.00
   6 -30  -4   16.50   15.00
   5 -30   4   71.59   10.50
   5 -30   3  430.06   23.00
   5 -30   2  193.18   14.20
   5 -30   1   93.99   10.10
   5 -30   1  100.99   14.10
   5 -30   0    2.80    7.40
   5 -30   0   -0.30    4.10
   5 -30  -1   85.59   15.90
   5 -30  -2  240.58   25.00
   5 -30  -3  436.06   33.70
   5 -30  -4  131.49   23.80
   4 -30   5   84.39   11.50
   4 -30   4   72.79   10.80
   4 -30   3   54.39    8.70
   4 -30   2  339.97   17.90
   4 -30   1   82.39   12.80
   4 -30   1   90.99    8.70
   4 -30   0 1399.16   60.09
   4 -30   0 1361.76   50.49
   4 -30  -1   64.79   13.60
   4 -30  -2  314.07   26.50
   4 -30  -3   27.70   11.90
   4 -30  -4   54.09   16.40
   4 -30  -5   91.09   20.00
   3 -30   5    9.00    6.70
   3 -30   4   36.00    7.60
   3 -30   3   61.29    8.30
   3 -30   2  229.78   14.20
   3 -30   1  439.36   20.40
   3 -30   1  470.45   25.70
   3 -30   0  335.77   22.40
   3 -30   0  348.17   16.40
   3 -30  -1  420.06   27.60
   3 -30  -1  409.56   18.10
   3 -30  -2  180.28   19.40
   3 -30  -3   51.09   14.30
   3 -30  -4   30.50   13.30
   3 -30  -5   12.00   13.00
   3 -30  -6   -0.40   14.90
   2 -30   6   20.60    8.00
   2 -30   5   69.69    9.80
   2 -30   4  257.47   16.60
   2 -30   3  350.36   18.40
   2 -30   2  135.39   10.50
   2 -30   1  107.89   11.70
   2 -30   1  105.79    8.80
   2 -30   0  912.21   41.20
   2 -30   0  876.01   33.80
   2 -30  -1   93.89   12.90
   2 -30  -1   88.59    6.80
   2 -30  -2  165.48   17.10
   2 -30  -3  335.77   26.70
   2 -30  -4  254.27   25.60
   2 -30  -5   86.29   19.80
   2 -30  -6   16.30   14.70
   1 -30   6  139.49   13.80
   1 -30   5  171.58   13.70
   1 -30   4  138.99   11.20
   1 -30   3  253.27   14.80
   1 -30   2  110.39    9.20
   1 -30   1   62.69    6.40
   1 -30   1   63.09    8.10
   1 -30   0   10.20    5.40
   1 -30   0   19.60    4.10
   1 -30  -1   85.39   11.20
   1 -30  -1   82.79    6.30
   1 -30  -2  103.49   14.20
   1 -30  -3  276.57   23.00
   1 -30  -4  179.98   20.80
   1 -30  -5  157.88   21.50
   1 -30  -6   95.79   21.60
   0 -30   6   -4.60    4.70
   0 -30   5   12.40    6.20
   0 -30   4    8.30    5.40
   0 -30   3  191.28   12.00
   0 -30   2  264.87   14.00
   0 -30   1  291.17   14.30
   0 -30   0  136.19    8.60
   0 -30   0  131.49   11.90
   0 -30  -1  297.37   19.60
   0 -30  -1  278.67   13.30
   0 -30  -2  275.47   12.90
   0 -30  -2  291.77   22.40
   0 -30  -3  193.78   19.70
   0 -30  -4    8.60   10.00
   0 -30  -5   23.80   13.10
   0 -30  -6   -3.90   10.50
  -1 -30   6   88.49   11.80
  -1 -30   6  106.59   23.20
  -1 -30   5  157.48   11.80
  -1 -30   4  164.98   11.50
  -1 -30   3  243.68   13.70
  -1 -30   2   92.39    7.90
  -1 -30   1   73.19    7.20
  -1 -30   0   14.20    3.70
  -1 -30   0   13.00    5.40
  -1 -30  -1   72.99   10.00
  -1 -30  -1   62.69    6.20
  -1 -30  -2  116.29   13.60
  -1 -30  -2  110.49    7.80
  -1 -30  -3  235.98   21.00
  -1 -30  -4  137.59   18.30
  -1 -30  -5  179.18   23.40
  -1 -30  -6  127.79   24.20
  -2 -30   6    6.00   12.20
  -2 -30   5   87.19   10.10
  -2 -30   5   83.19   19.40
  -2 -30   4  263.47   15.50
  -2 -30   3  308.27   16.50
  -2 -30   2  148.39   10.20
  -2 -30   1   81.09    7.80
  -2 -30   0  826.32   37.40
  -2 -30   0  876.71   33.00
  -2 -30  -1   91.19    7.70
  -2 -30  -1   97.59   12.10
  -2 -30  -2  123.69    8.90
  -2 -30  -2  134.29   14.90
  -2 -30  -3  310.57   24.40
  -2 -30  -4  236.28   23.50
  -2 -30  -5   65.99   16.60
  -2 -30  -6   13.50   14.40
  -3 -30   5   12.40   12.80
  -3 -30   5    1.20    5.70
  -3 -30   4   26.00   12.10
  -3 -30   4   30.90    6.60
  -3 -30   3   39.30   11.50
  -3 -30   3   39.40    7.20
  -3 -30   2  172.98   11.90
  -3 -30   1  420.46   19.70
  -3 -30   0  306.77   15.80
  -3 -30   0  307.17   20.30
  -3 -30  -1  427.06   26.70
  -3 -30  -1  429.76   19.70
  -3 -30  -2  194.38   19.60
  -3 -30  -2  224.88   13.30
  -3 -30  -3   61.79   13.70
  -3 -30  -4   24.70   13.00
  -3 -30  -5   14.90   11.90
  -4 -30   5   88.09   10.60
  -4 -30   5   92.39   21.20
  -4 -30   4   44.20    7.90
  -4 -30   3   43.90    8.00
  -4 -30   2  264.77   15.30
  -4 -30   1   65.79    8.10
  -4 -30   0 1317.07   56.79
  -4 -30   0 1281.67   49.20
  -4 -30  -1   76.89   13.40
  -4 -30  -1   86.69    8.90
  -4 -30  -2  316.17   25.80
  -4 -30  -2  326.37   17.80
  -4 -30  -3   55.39    8.60
  -4 -30  -3   45.40   13.40
  -4 -30  -4   63.19   16.30
  -4 -30  -5   86.19   19.80
  -5 -30   4  114.69   12.50
  -5 -30   3  366.06   19.90
  -5 -30   2  197.88   14.00
  -5 -30   1   78.49    9.70
  -5 -30   0    0.80    4.80
  -5 -30  -1   97.59   10.80
  -5 -30  -1   75.39   14.70
  -5 -30  -2  203.98   15.30
  -5 -30  -2  192.88   22.70
  -5 -30  -3  417.06   34.10
  -5 -30  -4   54.49   17.40
  -6 -30   4    7.70    7.50
  -6 -30   3  189.38   14.80
  -6 -30   2   15.70    7.40
  -6 -30   1   96.89   11.70
  -6 -30   0   33.70    8.70
  -6 -30  -1   66.89   10.70
   6  30   1   82.89   15.90
  -6 -30  -2   17.50    7.50
  -6 -30  -2   23.10   12.10
  -6 -30  -3  176.68   24.40
  -6 -30  -4    3.50   12.70
  -7 -30   3   13.00    7.50
  -7 -30   2   74.99   13.00
  -7 -30   1   33.20   10.00
  -7 -30   0    2.80    7.60
  -7 -30  -1   15.40    8.10
   7  30   1   34.60   13.50
   7  30   2   61.19   16.70
   7  30   3    8.50   15.20
   7 -31   2   37.20    9.00
   7 -31   1   17.00   11.30
   7 -31   1   23.60    7.70
   7 -31   0   48.30   14.60
   7 -31  -1    9.40   11.10
   7 -31  -2   38.50   15.50
   6 -31   3   75.49   10.70
   6 -31   2   -0.20    5.30
   6 -31   1  186.68   19.90
   6 -31   1  177.28   13.20
   6 -31   0   15.50   11.40
   6 -31   0   11.10    6.30
   6 -31  -1  183.18   21.50
   6 -31  -2   17.20   13.60
   6 -31  -3  120.89   23.30
   5 -31   4   34.70    8.50
   5 -31   3   38.50    8.30
   5 -31   2   19.00    6.20
   5 -31   1  305.27   22.90
   5 -31   1  307.67   17.40
   5 -31   0  430.36   20.50
   5 -31   0  417.36   29.30
   5 -31  -1  369.66   28.50
   5 -31  -2   18.80   11.00
   5 -31  -3   27.90   14.20
   5 -31  -4   28.70   14.10
   4 -31   5    7.20    7.10
   4 -31   4   80.79   11.60
   4 -31   3   96.19   11.30
   4 -31   2  130.69   11.60
   4 -31   1  233.68   19.40
   4 -31   1  218.08   13.90
   4 -31   0  238.78   13.70
   4 -31   0  227.18   19.20
   4 -31  -1  227.98   22.10
   4 -31  -2   73.59   15.90
   4 -31  -3   95.49   18.80
   4 -31  -4   75.29   17.90
   4 -31  -5   10.00   12.80
   3 -31   5   94.89   11.90
   3 -31   4  123.89   11.80
   3 -31   3   46.80    8.10
   3 -31   2  182.88   12.30
   3 -31   1  365.66   18.00
   3 -31   1  358.16   22.10
   3 -31   0  292.27   14.70
   3 -31   0  303.47   22.00
   3 -31  -1  378.96   25.50
   3 -31  -1  381.36   17.20
   3 -31  -2  166.98   19.10
   3 -31  -3   43.20   13.10
   3 -31  -4  105.69   20.20
   3 -31  -5   81.19   18.50
   2 -31   6   74.29   11.50
   2 -31   5    2.80    6.50
   2 -31   4  106.39   10.70
   2 -31   3   42.90    7.30
   2 -31   2  615.34   26.50
   2 -31   1  784.02   36.20
   2 -31   1  827.22   32.20
   2 -31   0  378.16   23.10
   2 -31   0  360.46   16.70
   2 -31  -1  758.92   28.20
   2 -31  -1  709.63   37.70
   2 -31  -2  570.44   34.00
   2 -31  -3   64.79   13.90
   2 -31  -4  108.49   19.00
   2 -31  -5    8.50   11.10
   2 -31  -6   66.49   18.60
   1 -31   6  102.09   12.70
   1 -31   5   33.40    7.40
   1 -31   4  484.25   23.40
   1 -31   3  302.77   16.20
   1 -31   2  138.09   10.30
   1 -31   1  189.08   15.20
   1 -31   1  195.68   11.20
   1 -31   0  110.79   11.60
   1 -31   0  112.89    8.20
   1 -31  -1  186.48    9.90
   1 -31  -1  176.68   15.70
   1 -31  -2  119.29   15.40
   1 -31  -3  349.96   26.40
   1 -31  -4  502.75   35.10
   1 -31  -5   49.40   15.10
   1 -31  -6   81.29   20.40
   0 -31   6   62.89    9.20
   0 -31   5   49.80    8.80
   0 -31   4   64.89    8.70
   0 -31   3   19.70    5.60
   0 -31   2  206.48   12.10
   0 -31   1   93.69    7.90
   0 -31  -1   81.19   10.80
   0 -31  -1   80.79    6.50
   0 -31  -2  205.58   13.90
   0 -31  -2  222.58   19.30
   0 -31  -3   24.60    9.80
   0 -31  -4   55.99   14.10
   0 -31  -5   44.00   15.00
   0 -31  -6   68.69   18.40
  -1 -31   6   59.69   17.80
  -1 -31   6   59.39    9.40
  -1 -31   5   38.10    7.60
  -1 -31   4  498.85   23.00
  -1 -31   3  332.37   16.80
  -1 -31   2  123.79    9.10
  -1 -31   1  178.78   10.70
  -1 -31   0  111.79    8.20
  -1 -31   0  109.19   11.20
  -1 -31  -1  216.78   17.00
  -1 -31  -1  202.18   11.30
  -1 -31  -2  134.89   15.40
  -1 -31  -2  125.89    8.30
  -1 -31  -3  290.27   24.30
  -1 -31  -4  502.15   34.60
  -1 -31  -5   45.40   14.80
  -1 -31  -6  113.09   23.50
  -2 -31   6   55.69   18.70
  -2 -31   5    4.80   11.20
  -2 -31   5   -0.60    4.70
  -2 -31   4   91.09    9.20
  -2 -31   3   57.49    7.50
  -2 -31   2  596.44   25.50
  -2 -31   1  717.13   29.00
  -2 -31   0  355.86   16.80
  -2 -31   0  339.17   20.50
  -2 -31  -1  722.93   28.50
  -2 -31  -1  715.63   35.70
  -2 -31  -2  581.44   24.20
  -2 -31  -2  579.94   32.90
  -2 -31  -3   29.50   10.40
  -2 -31  -4   84.59   16.60
  -2 -31  -5    1.70   10.20
  -2 -31  -6   52.59   18.60
  -3 -31   5   90.29   19.90
  -3 -31   5  102.99   11.40
  -3 -31   4   91.89   18.50
  -3 -31   4  102.49   10.50
  -3 -31   3   50.09    7.80
  -3 -31   3   37.30   11.10
  -3 -31   2  181.08   12.30
  -3 -31   1  375.16   18.60
  -3 -31   0  251.67   18.60
  -3 -31   0  257.67   14.10
  -3 -31  -1  352.76   17.70
  -3 -31  -1  356.76   24.20
  -3 -31  -2  183.68   19.10
  -3 -31  -2  175.98   12.10
  -3 -31  -3   49.99   13.10
  -3 -31  -4  107.79   18.20
  -3 -31  -5   88.49   21.10
  -4 -31   5    6.40    6.30
  -4 -31   4   67.89    9.10
  -4 -31   3   91.89   10.50
  -4 -31   2   71.59    9.30
  -4 -31   1  180.58   12.30
  -4 -31   0  209.08   13.30
  -4 -31  -1  212.88   14.20
  -4 -31  -1  204.08   19.70
  -4 -31  -2  105.99   15.60
  -4 -31  -2  106.39   11.00
  -4 -31  -3   71.09   15.70
  -4 -31  -3   82.39   10.00
  -4 -31  -4   59.69   17.50
  -4 -31  -5   17.60   15.20
  -5 -31   4   19.20    6.80
  -5 -31   3   28.60    7.60
  -5 -31   2   15.70    6.30
  -5 -31   1  338.47   19.30
  -5 -31   0  392.36   20.80
  -5 -31  -1  305.27   18.00
  -5 -31  -1  283.47   25.20
  -5 -31  -2   12.90    6.70
  -5 -31  -2   16.80   11.20
  -5 -31  -3   34.80   13.60
  -5 -31  -4   27.10   15.20
  -6 -31   4   -0.20    6.20
  -6 -31   3   70.79   10.80
  -6 -31   2   12.10    7.50
  -6 -31   1  159.78   13.60
  -6 -31   0   17.00    7.80
  -6 -31  -1  170.68   15.60
   6  31   1  150.28   20.70
  -6 -31  -2   11.50   11.90
  -6 -31  -2    6.20    6.70
  -6 -31  -3   95.39   21.60
  -6 -31  -4   15.70   18.30
  -7 -31   2   28.80    8.80
  -7 -31   1    5.70    7.00
  -7 -31   0   46.70   10.80
  -7 -31  -1   24.60    8.90
   7  31   1    6.50   11.30
   7  31   2   38.00   15.90
   7 -32   2   75.09   11.40
   7 -32   1   77.89   17.10
   7 -32   1   65.79   10.60
   7 -32   0    2.50   10.40
   7 -32  -1   64.49   16.80
   7 -32  -2   86.39   21.20
   6 -32   3   53.79   10.40
   6 -32   2  395.96   22.00
   6 -32   1  275.67   24.60
   6 -32   1  256.97   16.70
   6 -32   0  300.97   26.10
   6 -32  -1  206.88   24.00
   6 -32  -2  435.26   36.00
   6 -32  -3   37.20   15.50
   5 -32   4  180.38   16.30
   5 -32   3  100.59   11.40
   5 -32   2  125.59   12.30
   5 -32   1  226.18   20.70
   5 -32   1  225.88   14.80
   5 -32   0  143.69   11.20
   5 -32   0  147.29   17.70
   5 -32  -1  209.58   22.80
   5 -32  -2  108.39   18.40
   5 -32  -3  103.79   20.20
   5 -32  -4  153.88   23.70
   4 -32   5   30.90    8.70
   4 -32   4   99.89   12.70
   4 -32   3  200.58   14.40
   4 -32   2   49.70    8.00
   4 -32   1  321.17   23.10
   4 -32   1  320.97   17.30
   4 -32   0  143.99   16.80
   4 -32   0  145.19   10.80
   4 -32  -1  327.87   25.40
   4 -32  -2   66.29   14.70
   4 -32  -3  165.28   21.10
   4 -32  -4   96.59   19.40
   4 -32  -5   22.40   14.20
   3 -32   5    7.00    7.60
   3 -32   4   43.10    8.40
   3 -32   3   37.10    7.70
   3 -32   2  198.98   13.40
   3 -32   1  187.78   12.10
   3 -32   1  167.68   15.30
   3 -32   0   78.59   12.80
   3 -32   0   63.79    7.40
   3 -32  -1  112.49   14.70
   3 -32  -2  215.78   20.80
   3 -32  -3   28.30   11.40
   3 -32  -4   44.60   15.30
   3 -32  -5   14.40   12.20
   2 -32   6   50.89    9.50
   2 -32   5   33.10    8.00
   2 -32   4  127.79   11.60
   2 -32   3  375.96   19.30
   2 -32   2   94.89    8.90
   2 -32   1  543.85   29.00
   2 -32   1  568.64   24.10
   2 -32   0   44.90    6.10
   2 -32  -1  559.04   31.80
   2 -32  -1  552.44   22.60
   2 -32  -2  143.49   16.50
   2 -32  -3  384.16   29.00
   2 -32  -4   89.79   17.50
   2 -32  -5   60.29   18.10
   2 -32  -6   36.80   17.50
   1 -32   6   22.10    7.80
   1 -32   5  196.48   14.90
   1 -32   4  164.38   12.40
   1 -32   3  222.68   13.70
   1 -32   2  498.65   22.30
   1 -32   1  124.09    8.90
   1 -32   0  363.06   16.80
   1 -32   0  368.46   22.00
   1 -32  -1  159.68   15.60
   1 -32  -1  159.88    9.20
   1 -32  -2  565.14   32.60
   1 -32  -3  198.28   20.50
   1 -32  -4  183.18   22.70
   1 -32  -5  240.38   26.00
   1 -32  -6   18.40   15.00
   0 -32   6    5.70    5.90
   0 -32   5   21.90    7.10
   0 -32   4   74.89    9.00
   0 -32   3   84.79    8.50
   0 -32   2  206.08   12.60
   0 -32   1  158.68   10.10
   0 -32   0 1611.44   58.29
   0 -32   0 1707.53   65.29
   0 -32  -1  143.59   14.70
   0 -32  -1  152.98    9.10
   0 -32  -2  198.58   18.00
   0 -32  -3   79.49   13.90
   0 -32  -4   85.39   17.20
   0 -32  -5    0.70   10.00
   0 -32  -6    5.20   11.90
  -1 -32   6   30.50   16.90
  -1 -32   6   32.60    8.20
  -1 -32   5  210.38   14.40
  -1 -32   4  169.68   12.00
  -1 -32   3  180.88   11.90
  -1 -32   2  546.35   23.70
  -1 -32   1  158.48   10.30
  -1 -32   0  347.17   20.20
  -1 -32   0  341.77   16.20
  -1 -32  -1  121.29   12.80
  -1 -32  -1  115.39    8.30
  -1 -32  -2  521.45   30.40
  -1 -32  -2  484.85   20.70
  -1 -32  -3  213.28   21.20
  -1 -32  -4  164.28   20.20
  -1 -32  -5  198.18   23.90
  -1 -32  -6   29.20   16.10
  -2 -32   6   56.99   20.00
  -2 -32   5   38.30   14.80
  -2 -32   5   55.59    8.90
  -2 -32   4   90.69   10.10
  -2 -32   3  356.76   18.40
  -2 -32   2  140.69   10.10
  -2 -32   1  533.25   23.00
  -2 -32   0   33.80    5.80
  -2 -32   0   30.00    7.40
  -2 -32  -1  529.85   22.40
  -2 -32  -1  520.65   29.20
  -2 -32  -2   86.99    8.00
  -2 -32  -2   99.59   13.60
  -2 -32  -3  355.06   26.90
  -2 -32  -4  136.39   19.20
  -2 -32  -5   23.50   12.50
  -3 -32   5   15.10    6.70
  -3 -32   5    7.20   12.00
  -3 -32   4   50.29   14.60
  -3 -32   4   44.20    8.20
  -3 -32   3   26.60    6.70
  -3 -32   2  234.98   14.40
  -3 -32   1   92.59    9.30
  -3 -32   0   67.99    7.80
  -3 -32   0   67.39   10.40
  -3 -32  -1  178.98   11.70
  -3 -32  -1  160.68   16.70
  -3 -32  -2  184.98   12.40
  -3 -32  -2  173.88   18.20
  -3 -32  -3   28.20   11.90
  -3 -32  -4   38.80   13.70
  -3 -32  -5   12.80   13.30
  -4 -32   5   19.90    7.60
  -4 -32   4   98.79   11.30
  -4 -32   3  139.99   11.70
  -4 -32   2   75.69    9.00
  -4 -32   1  298.87   16.60
  -4 -32   0  130.49   11.20
  -4 -32  -1  285.97   22.70
  -4 -32  -1  284.87   16.80
  -4 -32  -2   59.29    9.00
  -4 -32  -2   52.49   13.50
  -4 -32  -3  178.98   13.70
  -4 -32  -3  173.88   22.10
  -4 -32  -4   84.69   19.40
  -4 -32  -5   29.70   16.40
  -5 -32   4  122.29   12.60
  -5 -32   3   70.69    9.80
  -5 -32   2  105.39   11.80
  -5 -32   1  192.28   13.80
  -5 -32   0  146.29   12.50
  -5 -32  -1  206.48   21.80
  -5 -32  -1  228.28   15.50
  -5 -32  -2  142.39   13.20
  -5 -32  -2  108.89   18.80
  -5 -32  -3  109.69   12.90
  -5 -32  -3  106.59   21.10
  -5 -32  -4  168.28   24.20
  -6 -32   3   39.70    9.60
  -6 -32   2  401.06   22.50
  -6 -32   1  191.68   15.90
  -6 -32   0  271.67   18.30
  -6 -32  -1  254.97   18.10
   6  32   1  207.48   23.40
  -6 -32  -2  401.06   22.80
  -6 -32  -2  360.76   32.10
  -6 -32  -3   49.40   16.70
  -7 -32   2   66.69   11.90
  -7 -32   1   54.39   10.60
  -7 -32   0   11.70    8.70
  -7 -32  -1   68.09   11.70
   7  32   2   76.49   18.20
   7 -33   2  111.89   13.00
   7 -33   1   79.99   16.70
   7 -33   1   81.89   11.00
   7 -33   0   43.60   15.20
   7 -33  -1   73.59   17.70
   7 -33  -2  179.08   31.00
   6 -33   3   43.70    9.30
   6 -33   2  109.49   12.30
   6 -33   1   20.00    7.30
   6 -33   1   17.50   10.40
   6 -33   0  117.89   19.50
   6 -33  -1   25.50   12.90
   6 -33  -2  125.39   21.30
   6 -33  -3   48.90   17.60
   5 -33   4   15.00    8.40
   5 -33   3   68.89   10.70
   5 -33   2   48.00    8.60
   5 -33   1    5.70    5.30
   5 -33   1    6.50    9.10
   5 -33   0   37.50   12.20
   5 -33   0   41.00    7.20
   5 -33  -1    0.90    8.40
   5 -33  -2   42.60   14.10
   5 -33  -3   83.39   19.50
   5 -33  -4   29.30   16.20
   4 -33   5   22.50    9.10
   4 -33   4   26.10    8.40
   4 -33   3   46.20    8.30
   4 -33   2  219.98   15.00
   4 -33   1  140.49   16.00
   4 -33   1  137.29   11.40
   4 -33   0  218.48   20.40
   4 -33   0  218.68   13.40
   4 -33  -1  118.39   16.50
   4 -33  -2  193.78   21.60
   4 -33  -3   61.79   16.60
   4 -33  -4   27.40   13.60
   4 -33  -5   29.20   15.20
   3 -33   5  255.37   18.90
   3 -33   4  306.37   19.50
   3 -33   3  541.15   25.40
   3 -33   2  221.68   13.90
   3 -33   1   41.00    9.80
   3 -33   1   36.40    6.30
   3 -33   0   82.19   13.10
   3 -33   0   84.89    8.30
   3 -33  -1   46.60   11.80
   3 -33  -2  218.78   21.30
   3 -33  -3  549.25   36.20
   3 -33  -4  292.27   27.80
   3 -33  -5  237.68   27.40
   2 -33   5   65.89    9.90
   2 -33   4    0.50    5.40
   2 -33   3  249.18   15.20
   2 -33   2  504.05   23.00
   2 -33   1  330.07   16.90
   2 -33   0 1850.51   65.09
   2 -33   0 1850.51   73.39
   2 -33  -1  455.85   28.30
   2 -33  -1  401.86   18.20
   2 -33  -2  541.15   33.50
   2 -33  -3  224.38   22.30
   2 -33  -4    3.80    9.10
   2 -33  -5   64.89   18.50
   1 -33   6  100.59   11.60
   1 -33   5   89.59   10.70
   1 -33   4   27.80    7.40
   1 -33   3   45.10    7.60
   1 -33   2   44.50    6.70
   1 -33   1  451.75   20.10
   1 -33   0  314.67   20.50
   1 -33   0  326.67   15.60
   1 -33  -1  490.75   20.40
   1 -33  -1  504.55   28.50
   1 -33  -2   61.49   12.30
   1 -33  -3   22.30   10.10
   1 -33  -4   38.00   14.00
   1 -33  -5   88.09   19.50
   1 -33  -6  101.59   23.90
   0 -33   6   55.39    9.00
   0 -33   5    8.20    6.30
   0 -33   4   54.89    8.10
   0 -33   3   17.40    5.40
   0 -33   2   37.50    6.10
   0 -33   1  166.68   10.50
   0 -33   0   11.50    3.90
   0 -33  -1  167.28   15.80
   0 -33  -1  180.38   10.20
   0 -33  -2   37.80   10.10
   0 -33  -3   17.00   10.00
   0 -33  -4   52.99   14.20
   0 -33  -5    1.30   10.10
   0 -33  -6   62.19   19.30
  -1 -33   6   91.99   11.20
  -1 -33   6   95.99   21.50
  -1 -33   5   66.39    9.70
  -1 -33   4   29.70    6.40
  -1 -33   3   20.60    5.50
  -1 -33   2   71.09    8.20
  -1 -33   1  481.25   21.20
  -1 -33   0  309.57   19.40
  -1 -33   0  311.37   15.30
  -1 -33  -1  450.05   26.40
  -1 -33  -1  449.06   19.50
  -1 -33  -2   57.69   12.40
  -1 -33  -2   53.29    6.10
  -1 -33  -3   45.00   12.00
  -1 -33  -4   20.80   12.00
  -1 -33  -5   69.19   17.40
  -1 -33  -6  121.99   24.60
  -2 -33   5   46.90    8.00
  -2 -33   5   54.99   17.00
  -2 -33   4    0.50    4.60
  -2 -33   3  232.18   14.00
  -2 -33   2  506.65   23.00
  -2 -33   1  423.06   19.60
  -2 -33   0 1676.33   66.39
  -2 -33   0 1734.63   61.19
  -2 -33  -1  268.27   20.20
  -2 -33  -1  297.37   14.80
  -2 -33  -2  449.46   20.10
  -2 -33  -2  451.05   28.60
  -2 -33  -3  257.17   22.90
  -2 -33  -4    3.90    9.00
  -2 -33  -5   71.79   17.90
  -3 -33   5  223.58   27.50
  -3 -33   5  232.58   15.80
  -3 -33   4  275.37   16.90
  -3 -33   4  284.87   27.40
  -3 -33   3  534.15   24.90
  -3 -33   2  202.78   13.40
  -3 -33   1   46.10    7.40
  -3 -33   0   82.89    8.70
  -3 -33  -1   36.10   10.40
  -3 -33  -1   37.10    6.40
  -3 -33  -2  214.58   20.40
  -3 -33  -2  245.38   14.40
  -3 -33  -3  532.05   35.60
  -3 -33  -4  289.97   27.60
  -4 -33   5   17.50    7.60
  -4 -33   4   37.90    8.40
  -4 -33   3   52.59    8.30
  -4 -33   2  181.78   12.90
  -4 -33   1  111.69   10.60
  -4 -33   0  202.08   13.30
  -4 -33  -1  138.09   16.90
  -4 -33  -1  131.39   11.00
  -4 -33  -2  212.68   21.90
  -4 -33  -2  202.88   14.60
  -4 -33  -3   60.09   16.00
  -4 -33  -4   17.10   12.00
  -4 -33  -5   18.60   14.00
  -5 -33   4   17.80    7.40
  -5 -33   3   83.79   11.00
  -5 -33   2   34.10    8.00
  -5 -33   1   -0.90    5.10
  -5 -33   0   39.30    8.50
  -5 -33  -1   10.60    9.40
  -5 -33  -1    4.60    6.20
  -5 -33  -2   54.19    9.60
  -5 -33  -2   60.19   15.70
  -5 -33  -3   65.39   10.70
  -5 -33  -3   60.19   16.30
  -5 -33  -4   17.80   14.60
  -6 -33   3   42.10    9.20
  -6 -33   2  112.09   13.70
  -6 -33   1   29.30    8.30
  -6 -33   0  100.79   12.30
  -6 -33  -1   18.50    8.20
   6  33   1   26.80   12.20
  -6 -33  -2  106.29   21.40
  -6 -33  -2  117.09   13.70
  -6 -33  -3   66.69   19.20
  -7 -33   2  121.99   16.30
  -7 -33   1   74.69   12.90
  -7 -33   0   37.50    9.60
  -7 -33  -1   90.19   14.30
   7  33   2  137.99   23.70
   7 -34   1   16.00   11.90
   7 -34   1   25.90    8.00
   7 -34   0   95.99   20.10
   7 -34  -1   27.30   13.60
   6 -34   3  186.18   15.60
   6 -34   2   67.09   10.70
   6 -34   1  430.66   31.30
   6 -34   1  442.16   22.90
   6 -34   0  336.37   29.10
   6 -34  -1  442.46   34.30
   6 -34  -2   40.20   15.20
   6 -34  -3  147.39   23.80
   5 -34   4  265.07   19.30
   5 -34   3  252.37   18.00
   5 -34   2  257.07   17.00
   5 -34   1   30.40   11.50
   5 -34   1   17.90    6.10
   5 -34   0   43.70   12.10
   5 -34   0   37.30    7.20
   5 -34  -1   48.00   13.80
   5 -34  -2  285.97   27.40
   5 -34  -3  261.67   27.70
   5 -34  -4  233.38   30.30
   4 -34   5    2.10    8.60
   4 -34   4   87.39   12.30
   4 -34   3  101.19   11.80
   4 -34   2  175.78   13.10
   4 -34   1  102.89   14.40
   4 -34   1   76.99    9.20
   4 -34   0   19.80    5.80
   4 -34   0   18.30    8.90
   4 -34  -1   97.99   15.80
   4 -34  -2  180.78   21.20
   4 -34  -3  124.89   19.80
   4 -34  -4   68.09   18.30
   4 -34  -5   10.70   15.00
   3 -34   5   13.90    7.50
   3 -34   4   48.10    9.90
   3 -34   3   78.09    9.70
   3 -34   2   46.10    7.90
   3 -34   1  185.78   12.70
   3 -34   1  185.58   18.70
   3 -34   0   49.99    7.20
   3 -34   0   50.69   11.50
   3 -34  -1  181.78   19.50
   3 -34  -2   41.70   12.90
   3 -34  -3   51.39   13.90
   3 -34  -4   36.60   14.00
   3 -34  -5   13.00   12.30
   2 -34   5   46.70    9.50
   2 -34   4   50.59    9.30
   2 -34   3   33.30    7.50
   2 -34   2   14.60    5.30
   2 -34   1   15.50    5.20
   2 -34  -1   30.20    5.10
   2 -34  -1   31.80   10.10
   2 -34  -2    8.00    7.80
   2 -34  -3   61.79   15.10
   2 -34  -4   47.40   14.20
   2 -34  -5   37.20   15.10
   1 -34   6   42.90    9.50
   1 -34   5  225.08   16.30
   1 -34   4  211.58   15.10
   1 -34   3  111.59   10.90
   1 -34   2  148.99   10.80
   1 -34   1  149.79   10.20
   1 -34   0   12.50    4.00
   1 -34   0   25.80    7.80
   1 -34  -1  123.69   14.50
   1 -34  -1  109.99    7.90
   1 -34  -2  157.98   17.70
   1 -34  -3   87.29   15.20
   1 -34  -4  248.38   25.10
   1 -34  -5  161.78   22.60
   0 -34   6    1.40    5.60
   0 -34   5    4.30    6.00
   0 -34   4   39.10    8.00
   0 -34   3  105.39   10.20
   0 -34   2  560.34   24.50
   0 -34   1 2268.27   78.99
   0 -34   0  529.65   28.10
   0 -34   0  521.65   22.10
   0 -34  -1 2292.27   87.99
   0 -34  -1 2251.37   77.89
   0 -34  -2  568.94   33.30
   0 -34  -3   98.39   15.30
   0 -34  -4   33.70   13.50
   0 -34  -5    1.20   10.90
   0 -34  -6    3.70   21.60
  -1 -34   6   64.59   21.00
  -1 -34   6   57.09    9.60
  -1 -34   5  168.48   13.80
  -1 -34   4  227.18   14.40
  -1 -34   3   72.99    8.80
  -1 -34   2  166.88   11.60
  -1 -34   1  116.19    9.40
  -1 -34   0   19.00    6.40
  -1 -34   0   23.30    5.00
  -1 -34  -1  148.09    9.70
  -1 -34  -1  151.68   15.10
  -1 -34  -2  136.19    9.00
  -1 -34  -2  128.99   15.30
  -1 -34  -3  100.79   16.40
  -1 -34  -4  220.08   23.40
  -2 -34   5   34.80   14.20
  -2 -34   5   39.70    8.30
  -2 -34   4   38.90    7.70
  -2 -34   3   53.19    8.10
  -2 -34   2    8.50    4.50
  -2 -34   1   25.60    5.90
  -2 -34  -1   15.70    7.40
  -2 -34  -1    5.90    3.80
  -2 -34  -2   11.50    4.50
  -2 -34  -2   11.60    8.30
  -2 -34  -3   34.10   11.30
  -2 -34  -4   44.80   13.80
  -2 -34  -5   36.90   14.40
  -3 -34   5    2.00   10.40
  -3 -34   5    7.40    5.90
  -3 -34   4   34.50    7.70
  -3 -34   4   38.90   14.10
  -3 -34   3   55.89    8.20
  -3 -34   2   42.30    7.10
  -3 -34   1  166.58   12.20
  -3 -34   0   37.10    6.40
  -3 -34  -1  171.18   17.40
  -3 -34  -1  163.68   11.80
  -3 -34  -2   44.90   12.10
  -3 -34  -2   53.59    7.40
  -3 -34  -3   93.19   17.90
  -3 -34  -4   39.10   14.00
  -3 -34  -5   14.60   13.10
  -4 -34   5   12.00    7.20
  -4 -34   4   73.89   10.40
  -4 -34   3  130.49   11.60
  -4 -34   2  182.18   13.10
  -4 -34   1   82.99    9.60
  -4 -34   0   21.40    6.50
  -4 -34  -1   83.79    9.80
  -4 -34  -1   83.99   14.50
  -4 -34  -2  175.38   19.60
  -4 -34  -2  169.38   13.60
  -4 -34  -3   76.09   16.90
  -4 -34  -4   85.89   19.10
  -4 -34  -5    1.60   13.60
  -5 -34   4  206.58   15.30
  -5 -34   3  211.58   15.90
  -5 -34   2  238.98   16.20
  -5 -34   1   44.60    8.20
  -5 -34   0   39.40    8.20
  -5 -34  -1   27.50   11.00
  -5 -34  -1   22.40    7.60
  -5 -34  -2  231.48   17.00
  -5 -34  -2  252.67   24.90
  -5 -34  -3  233.58   17.10
  -5 -34  -3  220.68   26.60
  -5 -34  -4  237.28   29.50
  -6 -34   3  148.19   14.90
  -6 -34   2   50.09    9.40
  -6 -34   1  393.06   22.60
  -6 -34   0  314.87   20.80
  -6 -34  -1  370.76   22.30
  -6 -34  -2   57.39   17.20
  -6 -34  -2   60.19   11.30
  -6 -34  -3  174.78   26.40
  -7 -34   1   18.60    9.40
  -7 -34   0   83.79   12.90
  -7 -34  -1   17.50   10.20
   7 -35   1   34.00   14.50
   7 -35   1   41.80    9.40
   7 -35   0   40.30   14.60
   7 -35  -1   24.00   13.40
   6 -35   3   43.60   10.10
   6 -35   2    9.30    7.00
   6 -35   1   12.60    6.40
   6 -35   1   41.70   13.60
   6 -35   0   67.39   15.50
   6 -35  -1   49.40   16.10
   6 -35  -2   32.90   14.50
   6 -35  -3   32.80   16.80
   5 -35   4   49.99   10.70
   5 -35   3   -1.00    5.80
   5 -35   2   15.30    6.90
   5 -35   1   17.90    6.90
   5 -35   1   17.60   10.20
   5 -35   0    4.10    8.90
   5 -35   0    2.00    5.00
   5 -35  -1   16.50   10.80
   5 -35  -2   48.90   15.80
   5 -35  -3    7.70   12.70
   5 -35  -4   41.70   17.00
   4 -35   4   19.30    7.90
   4 -35   3   70.69   10.70
   4 -35   2  164.88   13.60
   4 -35   1  200.88   13.80
   4 -35   1  188.38   18.50
   4 -35   0   75.19    8.70
   4 -35   0   73.49   15.00
   4 -35  -1  203.48   22.30
   4 -35  -2  201.58   23.50
   4 -35  -3   57.79   17.30
   4 -35  -4    5.20   12.60
   3 -35   5  332.87   20.90
   3 -35   4  150.28   14.50
   3 -35   3  274.87   16.90
   3 -35   2  359.86   19.50
   3 -35   1  109.39    9.70
   3 -35   0   66.59    7.60
   3 -35   0   61.39   12.50
   3 -35  -1  104.59   16.20
   3 -35  -2  402.46   30.80
   3 -35  -3  225.58   25.40
   3 -35  -4  154.38   21.90
   3 -35  -5  301.77   32.30
   2 -35   5   17.40    7.20
   2 -35   4   12.80    7.00
   2 -35   3  360.76   20.00
   2 -35   2  210.18   13.50
   2 -35   1  366.36   18.00
   2 -35   0 1494.75   62.29
   2 -35   0 1482.35   53.79
   2 -35  -1  275.57   14.00
   2 -35  -1  295.77   23.50
   2 -35  -2  189.28   20.60
   2 -35  -3  350.56   28.90
   2 -35  -4    3.90    9.60
   2 -35  -5   10.70   12.30
   1 -35   5   96.29   11.60
   1 -35   4   63.19    9.00
   1 -35   3  137.99   11.20
   1 -35   2  110.99   10.10
   1 -35   1  247.48   14.10
   1 -35   0   75.39    7.60
   1 -35   0   83.29   11.40
   1 -35  -1  218.78   11.50
   1 -35  -1  198.98   18.40
   1 -35  -2  126.09   16.50
   1 -35  -3  164.18   19.70
   1 -35  -4   62.59   15.80
   1 -35  -5   60.19   17.80
   0 -35   5  155.18   12.90
   0 -35   4   29.20    7.20
   0 -35   3  146.09   11.40
   0 -35   2    3.20    4.60
   0 -35   1  512.55   22.40
   0 -35   0    9.30    3.70
   0 -35   0   14.50    6.40
   0 -35  -1  468.05   20.20
   0 -35  -1  484.85   28.50
   0 -35  -2    1.90    6.40
   0 -35  -3  155.58   18.50
   0 -35  -4   23.60   11.80
  -1 -35   5   57.59    8.70
  -1 -35   4   75.19    9.70
  -1 -35   3  153.48   12.30
  -1 -35   2  121.59   10.20
  -1 -35   1  203.68   12.60
  -1 -35   0   82.19    7.90
  -1 -35   0   75.39   10.00
  -1 -35  -1  247.28   13.40
  -1 -35  -1  258.47   19.70
  -1 -35  -2  127.29   17.00
  -1 -35  -2  100.29    8.90
  -1 -35  -3  134.49   17.40
  -1 -35  -4   57.69   15.00
  -1 -35  -5   89.19   20.10
  -2 -35   5   23.50   14.20
  -2 -35   5   12.10    6.10
  -2 -35   4   10.20    6.20
  -2 -35   3  340.27   18.10
  -2 -35   2  181.08   12.50
  -2 -35   1  269.27   14.90
  -2 -35   0 1405.16   51.59
  -2 -35  -1  344.97   17.00
  -2 -35  -1  359.16   23.50
  -2 -35  -2  207.88   20.20
  -2 -35  -2  199.88   12.40
  -2 -35  -3  356.86   28.60
  -2 -35  -4   12.50   12.00
  -2 -35  -5   13.70   12.00
  -3 -35   5  271.07   30.10
  -3 -35   5  307.07   18.50
  -3 -35   4  141.39   12.10
  -3 -35   3  179.38   13.00
  -3 -35   2  367.56   19.10
  -3 -35   1   99.89   10.00
  -3 -35   0   46.10    7.00
  -3 -35  -1  106.49    9.50
  -3 -35  -1  107.49   14.60
  -3 -35  -2  345.37   18.30
  -3 -35  -2  346.17   26.90
  -3 -35  -3  225.18   23.80
  -3 -35  -4  129.09   20.30
  -4 -35   4   15.40    7.30
  -4 -35   3   50.19    8.30
  -4 -35   2  180.58   13.80
  -4 -35   1  164.48   12.40
  -4 -35   0   64.59    8.70
  -4 -35  -1  175.28   13.60
  -4 -35  -1  177.48   19.10
  -4 -35  -2  170.78   12.90
  -4 -35  -2  139.29   18.20
  -4 -35  -3   60.59   15.30
  -4 -35  -4   17.00   12.50
  -5 -35   4   35.30    8.80
  -5 -35   3    4.40    5.80
  -5 -35   2   38.90    8.70
  -5 -35   1   13.70    6.80
  -5 -35   0   13.80    7.10
  -5 -35  -1    5.10    5.90
  -5 -35  -1   14.70   10.40
  -5 -35  -2   24.60    8.30
  -5 -35  -2   19.10   11.80
  -5 -35  -3   11.70    7.60
  -5 -35  -3   -3.00   10.80
  -5 -35  -4   39.40   15.80
  -6 -35   3   20.30    8.30
  -6 -35   2   13.00    8.00
  -6 -35   1   49.70   11.00
  -6 -35   0   64.99   10.90
  -6 -35  -1   25.20    8.90
  -6 -35  -2   12.20   11.90
  -6 -35  -2   18.60    9.00
  -6 -35  -3   24.70   14.00
  -7 -35   1   24.80    9.30
  -7 -35   0   32.90   11.00
  -7 -35  -1   35.70   10.40
   7 -36   1    0.70   10.70
   7 -36   1    4.20    6.60
   7 -36   0    4.70   10.60
   7 -36  -1   10.20   12.30
   6 -36   3   31.70    9.70
   6 -36   2  132.79   13.80
   6 -36   1   82.99   16.40
   6 -36   1   93.59   11.70
   6 -36   0  395.06   31.50
   6 -36  -1  152.28   23.60
   6 -36  -2  129.69   23.80
   5 -36   4  110.99   20.90
   5 -36   3   87.39   11.80
   5 -36   2   40.60    8.80
   5 -36   1   73.69    9.90
   5 -36   1   59.29   13.80
   5 -36   0   31.00   12.20
   5 -36  -1   67.29   16.50
   5 -36  -2   60.59   17.40
   5 -36  -3  108.19   20.80
   5 -36  -4  105.39   33.90
   4 -36   4   16.50    8.20
   4 -36   3  115.79   12.50
   4 -36   2   98.89   11.00
   4 -36   1  443.96   22.20
   4 -36   0  497.95   23.20
   4 -36   0  511.95   32.10
   4 -36  -1  452.65   32.40
   4 -36  -2  118.49   20.40
   4 -36  -3   76.99   17.80
   4 -36  -4   25.90   13.80
   3 -36   5   32.10    9.70
   3 -36   4    4.20    7.10
   3 -36   3  158.58   13.10
   3 -36   2  193.68   13.60
   3 -36   1   38.40    7.40
   3 -36   0  108.59   15.20
   3 -36   0  118.39    9.90
   3 -36  -1   49.30   12.60
   3 -36  -2  192.58   21.10
   3 -36  -3  160.68   20.90
   3 -36  -4   11.40   11.40
   3 -36  -5   42.20   17.60
   2 -36   5    8.40    7.50
   2 -36   4    8.20    6.10
   2 -36   3   60.39    9.40
   2 -36   2   96.59    9.60
   2 -36   1  539.45   23.90
   2 -36   0  363.86   25.30
   2 -36   0  406.76   18.60
   2 -36  -1  575.74   25.90
   2 -36  -1  581.44   34.10
   2 -36  -2   66.49   14.10
   2 -36  -3   58.09   14.50
   2 -36  -4    5.70   10.30
   2 -36  -5   13.40   14.10
   1 -36   5  138.39   12.90
   1 -36   4  173.48   14.20
   1 -36   3  222.48   15.10
   1 -36   2  466.55   22.30
   1 -36   1  149.99   11.00
   1 -36   0    5.50    6.00
   1 -36   0   10.30    4.50
   1 -36  -1  110.89   13.80
   1 -36  -1  112.49    8.20
   1 -36  -2  386.06   27.20
   1 -36  -3  214.18   22.10
   1 -36  -4  180.78   22.30
   0 -36   5    1.90    5.40
   0 -36   4   58.19    8.70
   0 -36   3   29.00    6.40
   0 -36   2  730.63   30.30
   0 -36   1   46.00    6.50
   0 -36   0  691.03   34.40
   0 -36   0  708.53   28.30
   0 -36  -1   43.00    5.90
   0 -36  -1   45.50    9.90
   0 -36  -2  685.93   37.80
   0 -36  -3   31.60   11.90
   0 -36  -4   48.30   15.10
   0 -36  -5    3.50   11.90
  -1 -36   5  144.59   12.60
  -1 -36   4  166.78   13.10
  -1 -36   3  209.78   14.20
  -1 -36   2  357.66   18.50
  -1 -36   1  112.39    9.20
  -1 -36   0    7.50    4.00
  -1 -36  -1  127.49    9.40
  -1 -36  -1  130.29   14.70
  -1 -36  -2  480.05   31.10
  -1 -36  -3  221.68   22.70
  -1 -36  -4  164.28   22.40
  -1 -36  -5  128.49   21.10
  -2 -36   5    6.50   12.10
  -2 -36   5    5.30    6.30
  -2 -36   4   -2.10    4.70
  -2 -36   3   70.79    9.30
  -2 -36   2   57.49    7.70
  -2 -36   1  566.94   25.00
  -2 -36   0  408.56   19.40
  -2 -36  -1  503.15   22.50
  -2 -36  -1  502.15   29.50
  -2 -36  -2   97.49    8.90
  -2 -36  -2  100.69   15.40
  -2 -36  -3   71.29   16.00
  -2 -36  -4    7.00   11.10
  -2 -36  -5    5.50   13.00
  -3 -36   5   38.90    8.70
  -3 -36   5   30.10   13.90
  -3 -36   4    6.30    6.30
  -3 -36   3  147.69   12.70
  -3 -36   2  156.28   11.80
  -3 -36   1   47.60    7.90
  -3 -36   0   90.99    8.90
  -3 -36  -1   21.20    9.00
  -3 -36  -1   33.10    6.80
  -3 -36  -2  188.48   13.20
  -3 -36  -2  176.68   20.10
  -3 -36  -3  168.28   21.50
  -3 -36  -4    6.90   11.00
  -3 -36  -5   37.00   15.70
  -4 -36   4   20.40    7.80
  -4 -36   3   72.49    9.80
  -4 -36   2  108.39   11.70
  -4 -36   1  395.96   20.60
  -4 -36   0  452.35   23.00
  -4 -36  -1  375.36   27.80
  -4 -36  -1  398.86   20.70
  -4 -36  -2  102.69   11.50
  -4 -36  -2   98.99   17.10
  -4 -36  -3  103.69   18.00
  -4 -36  -4    2.10   12.00
  -5 -36   4   91.29   12.20
  -5 -36   3  116.89   12.10
  -5 -36   2   32.70    8.50
  -5 -36   1   53.79    9.20
  -5 -36   0   24.70    7.20
  -5 -36  -1   71.19   11.10
  -5 -36  -2   45.80   15.20
  -5 -36  -2   42.10    8.60
  -5 -36  -3   84.49   19.50
  -5 -36  -4   75.99   19.70
  -6 -36   3   26.30    8.50
  -6 -36   2   96.59   12.50
  -6 -36   1  131.99   13.50
  -6 -36   0  330.67   21.60
  -6 -36  -1   84.39   12.70
  -6 -36  -2  107.29   14.30
  -6 -36  -2  127.79   23.30
  -6 -36  -3   24.60   15.60
   6 -37   2   34.50    8.50
   6 -37   1   26.00   20.00
   6 -37   1   23.90    8.10
   6 -37   0   93.89   19.00
   6 -37  -1   30.10   15.20
   6 -37  -2   31.30   15.80
   5 -37   3   54.69   10.70
   5 -37   2   74.69   10.20
   5 -37   1   13.40    6.00
   5 -37   0   19.30   11.40
   5 -37  -1   13.50   11.80
   5 -37  -2   72.19   18.40
   5 -37  -3   41.20   17.30
   4 -37   4   23.50    9.00
   4 -37   3   51.29    9.10
   4 -37   2   93.79   10.70
   4 -37   1  410.96   21.10
   4 -37   0  461.95   31.50
   4 -37   0  474.35   22.40
   4 -37  -1  381.86   30.10
   4 -37  -2   94.79   18.80
   4 -37  -3   92.79   21.60
   4 -37  -4   27.50   14.10
   3 -37   5  174.28   16.70
   3 -37   4  249.88   18.20
   3 -37   3  154.38   13.10
   3 -37   2   52.99    8.40
   3 -37   1   29.40    6.40
   3 -37   0    5.20    4.60
   3 -37   0    4.10    7.60
   3 -37  -1   23.40   10.70
   3 -37  -2  114.29   17.70
   3 -37  -3  139.29   21.20
   3 -37  -5  136.99   28.50
   2 -37   5   32.00    8.30
   2 -37   4   22.00    7.10
   2 -37   3  252.07   16.60
   2 -37   2  317.67   17.90
   2 -37   1  549.45   24.40
   2 -37   0   30.90    9.60
   2 -37   0   31.60    5.90
   2 -37  -1  616.74   35.10
   2 -37  -2  256.47   23.10
   2 -37  -3  223.08   23.30
   2 -37  -4   18.70   12.30
   2 -37  -5   23.30   15.40
   1 -37   5   26.40    8.60
   1 -37   4  161.98   13.20
   1 -37   3  117.39   10.80
   1 -37   2  200.48   13.10
   1 -37   1  242.48   14.00
   1 -37   0    4.90    6.00
   1 -37   0    7.50    4.20
   1 -37  -1  265.67   13.60
   1 -37  -1  261.77   21.30
   1 -37  -2  172.28   19.50
   1 -37  -3  132.29   18.40
   1 -37  -4  173.78   24.20
   1 -37  -5   29.30   14.60
   0 -37   5   -3.30    5.30
   0 -37   4    2.60    5.30
   0 -37   3   -0.60    5.10
   0 -37   2   77.89    9.10
   0 -37   1   15.10    5.10
   0 -37   0   20.60    5.10
   0 -37  -1   14.60    7.80
   0 -37  -1   17.10    4.60
   0 -37  -2   76.09   13.20
   0 -37  -3   -0.10    8.60
   0 -37  -4    3.50   10.50
   0 -37  -5    3.10   10.80
  -1 -37   5   20.00    6.70
  -1 -37   4  167.68   13.60
  -1 -37   3  117.79   11.30
  -1 -37   2  176.98   12.10
  -1 -37   1  262.37   14.60
  -1 -37   0   13.60    4.80
  -1 -37  -1  261.37   20.50
  -1 -37  -1  246.38   13.80
  -1 -37  -2  185.68   18.80
  -1 -37  -3  122.09   17.30
  -1 -37  -4  166.28   21.60
  -1 -37  -5   26.60   14.00
  -2 -37   5   16.60    7.30
  -2 -37   5   16.10   13.70
  -2 -37   4   17.10    6.90
  -2 -37   3  200.28   13.70
  -2 -37   2  247.38   15.10
  -2 -37   1  601.34   26.50
  -2 -37   0   36.10    6.50
  -2 -37  -1  519.55   23.20
  -2 -37  -1  520.85   30.40
  -2 -37  -2  291.27   23.40
  -2 -37  -2  281.07   15.40
  -2 -37  -3  242.08   23.30
  -2 -37  -4   23.20   12.10
  -2 -37  -5   38.40   17.00
  -3 -37   5  138.39   12.70
  -3 -37   4  191.48   14.80
  -3 -37   3  145.59   12.10
  -3 -37   2   90.19   10.40
  -3 -37   1   20.00    6.40
  -3 -37   0    2.70    4.50
  -3 -37  -1   35.70   10.30
  -3 -37  -1   43.60    7.50
  -3 -37  -2   41.90    7.40
  -3 -37  -2   48.70   12.70
  -3 -37  -3  135.99   20.10
  -3 -37  -4  235.88   26.40
  -3 -37  -5  148.69   24.20
  -4 -37   4   22.90    8.10
  -4 -37   3   54.99    8.90
  -4 -37   2   79.89   10.40
  -4 -37   1  336.77   19.20
  -4 -37   0  456.45   23.20
  -4 -37  -1  358.96   27.30
  -4 -37  -1  366.66   20.30
  -4 -37  -2   94.19   17.70
  -4 -37  -2  113.49   12.70
  -4 -37  -3   42.50   14.80
  -4 -37  -4   22.90   14.80
  -5 -37   3   48.20    9.70
  -5 -37   2   68.49   10.20
  -5 -37   1   21.70    8.00
  -5 -37   0   24.10    8.20
  -5 -37  -1    9.50    6.50
  -5 -37  -2   68.89   16.90
  -5 -37  -2   77.59   11.40
  -5 -37  -3   44.70   15.40
  -5 -37  -4    7.30   14.10
  -6 -37   2   27.50    9.30
  -6 -37   1   22.20    7.90
  -6 -37   0   81.09   11.90
  -6 -37  -1   12.50    8.10
  -6 -37  -2   39.80   15.80
  -6 -37  -2   33.90    9.90
   6 -38   2   93.79   12.60
   6 -38   1  133.09   12.70
   6 -38   0  182.68   22.20
   6 -38  -1  122.49   23.10
   6 -38  -2   89.19   20.00
   5 -38   3  187.88   16.60
   5 -38   2  239.48   17.20
   5 -38   1   58.09    9.50
   5 -38   0   24.90   12.60
   5 -38  -1   58.89   16.80
   5 -38  -2  198.48   24.70
   5 -38  -3  127.69   22.20
   4 -38   4   19.50    9.00
   4 -38   3   69.69   10.10
   4 -38   2  105.39   12.10
   4 -38   1  163.38   13.30
   4 -38   0  525.75   24.40
   4 -38   0  514.15   34.00
   4 -38  -1  159.88   21.30
   4 -38  -2  108.39   18.50
   4 -38  -3  109.99   20.70
   4 -38  -4   14.20   14.30
   3 -38   4    4.20    7.20
   3 -38   3   24.90    8.00
   3 -38   2  185.18   14.40
   3 -38   1   33.50    7.20
   3 -38   0   12.40    7.90
   3 -38   0   13.60    5.50
   3 -38  -1   31.60   11.70
   3 -38  -2  180.08   23.10
   3 -38  -3   21.10   11.90
   3 -38  -4    7.30   12.60
   2 -38   5    2.90    7.30
   2 -38   4    9.70    7.10
   2 -38   3    7.20    5.70
   2 -38   2  175.08   13.30
   2 -38   1   27.30    6.00
   2 -38   0  269.57   21.20
   2 -38   0  262.07   14.90
   2 -38  -1   40.10   10.80
   2 -38  -2  170.28   20.60
   2 -38  -3   21.40   12.80
   2 -38  -4    4.00   10.70
   2 -38  -5   -3.30   12.60
   1 -38   5  143.39   13.40
   1 -38   4  113.59   12.30
   1 -38   3  144.99   12.00
   1 -38   2  529.85   24.40
   1 -38   1   13.80    5.10
   1 -38   0    0.50    6.20
   1 -38   0   -1.80    3.80
   1 -38  -1   11.00    8.00
   1 -38  -1    9.90    4.10
   1 -38  -2  636.34   38.20
   1 -38  -3  171.08   20.70
   1 -38  -4  123.99   21.90
   1 -38  -5  123.19   23.60
   0 -38   5    5.00    6.90
   0 -38   4  117.09   12.80
   0 -38   3  191.28   13.30
   0 -38   2  206.88   13.90
   0 -38   1  485.25   22.20
   0 -38   0 1108.59   41.90
   0 -38  -1  517.55   30.60
   0 -38  -1  503.45   21.90
   0 -38  -2  220.38   20.40
   0 -38  -3  185.48   22.00
   0 -38  -4  105.69   18.50
   0 -38  -5    9.90   13.80
  -1 -38   5  101.69   12.10
  -1 -38   4  118.39   11.90
  -1 -38   3  154.28   12.80
  -1 -38   2  633.94   27.70
  -1 -38   1    8.60    4.70
  -1 -38   0   -1.40    4.10
  -1 -38  -1   15.90    7.90
  -1 -38  -1   17.50    4.80
  -1 -38  -2  488.45   32.70
  -1 -38  -3  153.28   20.20
  -1 -38  -4  134.49   21.20
  -1 -38  -5  162.98   25.40
  -2 -38   5    2.30    5.70
  -2 -38   5    8.90   12.90
  -2 -38   4    8.60    6.20
  -2 -38   3   18.30    6.10
  -2 -38   2  162.58   11.90
  -2 -38   1   31.40    6.40
  -2 -38   0  271.27   15.50
  -2 -38  -1   28.20    8.90
  -2 -38  -1   34.10    6.50
  -2 -38  -2  159.28   18.80
  -2 -38  -2  163.08   11.70
  -2 -38  -3    9.90    9.40
  -2 -38  -4    1.70    9.90
  -2 -38  -5    9.80   12.60
  -3 -38   4    5.30    5.90
  -3 -38   3   26.90    7.10
  -3 -38   2  194.08   14.00
  -3 -38   1   27.70    6.60
  -3 -38   0   12.30    5.40
  -3 -38  -1   21.60    9.10
  -3 -38  -1   16.00    5.60
  -3 -38  -2  176.08   19.50
  -3 -38  -2  163.78   12.70
  -3 -38  -3   27.50   12.80
  -3 -38  -4   -4.00   10.10
  -4 -38   4   16.40    7.00
  -4 -38   3   84.69   10.60
  -4 -38   2   96.69   11.30
  -4 -38   1  142.19   12.80
  -4 -38   0  459.15   23.30
  -4 -38  -1  165.98   13.60
  -4 -38  -2   82.89   17.00
  -4 -38  -2   79.19   10.30
  -4 -38  -3   71.69   17.70
  -4 -38  -4   17.80   14.30
  -5 -38   3  121.89   13.90
  -5 -38   2  187.08   15.00
  -5 -38   1   49.10    9.70
  -5 -38   0   18.10    7.10
  -5 -38  -1   42.80    9.30
  -5 -38  -2  198.88   16.50
  -5 -38  -2  210.68   23.80
  -5 -38  -3  169.28   23.40
  -6 -38   2   88.09   12.60
  -6 -38   1   77.79   12.30
  -6 -38   0  149.39   16.10
  -6 -38  -1  140.79   15.60
  -6 -38  -2   70.49   18.00
  -6 -38  -2   90.89   14.20
   6 -39   2   39.20    9.10
   6 -39   1    7.70    7.30
   6 -39   0    3.40   11.20
   6 -39  -1   17.50   14.00
   6 -39  -2   45.50   16.60
   5 -39   3   21.30    8.20
   5 -39   2   28.50    7.80
   5 -39   1    4.20    6.20
   5 -39   0   27.10   12.00
   5 -39  -1   14.40   12.30
   5 -39  -2   46.40   15.70
   5 -39  -3   23.80   14.30
   4 -39   4   25.80    9.90
   4 -39   3   71.89   10.60
   4 -39   2  226.48   16.40
   4 -39   1  281.17   17.40
   4 -39   0   74.79    9.20
   4 -39   0   77.79   16.00
   4 -39  -1  305.47   26.90
   4 -39  -2  164.28   21.80
   4 -39  -3   70.19   19.20
   4 -39  -4   18.20   14.90
   3 -39   4  277.87   18.60
   3 -39   3  280.27   19.10
   3 -39   2  137.89   12.90
   3 -39   1  165.58   13.10
   3 -39   0   23.60   10.00
   3 -39   0   16.70    5.30
   3 -39  -1  154.28   18.60
   3 -39  -2   87.79   18.20
   3 -39  -3  289.57   27.80
   3 -39  -4  256.07   30.00
   2 -39   5    6.90    7.90
   2 -39   4   19.50    8.00
   2 -39   3  100.49   11.10
   2 -39   2  371.36   19.60
   2 -39   1  348.17   18.50
   2 -39   0  234.78   20.70
   2 -39   0  251.97   14.00
   2 -39  -1  317.07   24.80
   2 -39  -2  427.76   31.20
   2 -39  -3  104.49   18.00
   2 -39  -4   35.70   14.50
   2 -39  -5   14.20   13.10
   1 -39   5   18.60    8.30
   1 -39   4   44.40    8.50
   1 -39   3   99.89   11.70
   1 -39   2   38.60    7.80
   1 -39   1   98.99    9.80
   1 -39   0   58.19    7.60
   1 -39  -1  117.99    9.00
   1 -39  -1  121.19   14.80
   1 -39  -2   54.29   13.10
   1 -39  -3  100.29   17.30
   1 -39  -4   47.60   16.30
   1 -39  -5   24.10   14.20
   0 -39   5    6.50    7.20
   0 -39   4    8.20    6.50
   0 -39   3    9.90    5.60
   0 -39   2   16.60    5.60
   0 -39   1   43.80    6.60
   0 -39   0   19.90    5.30
   0 -39  -1   51.59   11.40
   0 -39  -1   45.10    6.30
   0 -39  -2   23.50    9.70
   0 -39  -3   19.10   10.70
   0 -39  -4   10.40   12.00
   0 -39  -5   -5.00   10.70
  -1 -39   5   20.60    7.90
  -1 -39   4   65.99   10.00
  -1 -39   3   78.09   10.10
  -1 -39   2   48.20    7.60
  -1 -39   1  120.49   10.00
  -1 -39   0   51.19    7.00
  -1 -39  -1  120.79    9.70
  -1 -39  -1  114.89   14.50
  -1 -39  -2   48.20   12.70
  -1 -39  -3   90.29   16.70
  -1 -39  -4   51.89   15.20
  -1 -39  -5   25.20   14.20
  -2 -39   5   15.60    7.50
  -2 -39   5   16.10   13.90
  -2 -39   4   28.00    7.40
  -2 -39   3  102.39   11.20
  -2 -39   2  427.66   21.60
  -2 -39   1  316.27   17.60
  -2 -39   0  243.48   14.40
  -2 -39  -1  322.67   17.00
  -2 -39  -1  313.17   23.30
  -2 -39  -2  347.27   26.40
  -2 -39  -3  102.79   18.90
  -2 -39  -4   21.40   13.50
  -2 -39  -5   14.80   13.30
  -3 -39   4  261.57   17.60
  -3 -39   3  293.07   18.50
  -3 -39   2   84.89   10.10
  -3 -39   1  126.49   11.10
  -3 -39   0   18.30    5.80
  -3 -39  -1  137.99   18.80
  -3 -39  -2  116.89   11.00
  -3 -39  -2   98.09   17.40
  -3 -39  -3  254.67   25.30
  -3 -39  -4  241.78   27.10
  -4 -39   4   25.30    7.60
  -4 -39   3   61.89    9.90
  -4 -39   2  156.98   13.70
  -4 -39   1  258.87   16.90
  -4 -39   0   64.49    9.30
  -4 -39  -2  207.18   15.50
  -4 -39  -2  191.28   22.30
  -4 -39  -3   53.69   16.20
  -4 -39  -4   24.70   15.00
  -5 -39   3   28.10    9.10
  -5 -39   2   28.60    8.10
  -5 -39   1    2.10    6.00
  -5 -39   0   15.30    7.30
  -5 -39  -1    9.40    6.60
  -5 -39  -2   27.70    8.50
  -5 -39  -2   34.30   13.80
  -5 -39  -3   21.80   13.00
  -6 -39   2   39.60    9.50
  -6 -39   1   -1.60    6.70
  -6 -39   0    7.80    7.30
  -6 -39  -1   10.90    7.70
  -6 -39  -2   39.50   10.10
  -6 -39  -2   43.10   15.40
   6 -40   1  219.28   16.80
   6 -40   0  417.66   34.80
   6 -40  -1  243.48   29.00
   5 -40   3  158.68   14.90
   5 -40   2   57.49   10.20
   5 -40   1  124.19   12.70
   5 -40   0   58.19   15.80
   5 -40  -1  117.79   22.00
   5 -40  -2  104.39   21.90
   5 -40  -3  135.79   25.80
   4 -40   4    5.60   12.00
   4 -40   3    9.30    7.90
   4 -40   2  205.98   15.30
   4 -40   1  187.68   14.50
   4 -40   0   23.40   10.30
   4 -40   0   12.40    9.30
   4 -40  -1  167.88   20.80
   4 -40  -2  137.79   22.60
   4 -40  -3   22.10   13.10
   3 -40   4   10.30    7.20
   3 -40   3   23.10    8.30
   3 -40   2   62.29    9.80
   3 -40   1   26.00    6.90
   3 -40   0   89.19   15.10
   3 -40   0   91.69    9.60
   3 -40  -1   24.10   10.70
   3 -40  -2   44.10   13.60
   3 -40  -3   29.60   14.40
   3 -40  -4   11.40   12.20
   2 -40   4   24.20    7.70
   2 -40   3   25.50    7.30
   2 -40   2   78.09    9.60
   2 -40   1    9.60    5.50
   2 -40   0   30.50    5.90
   2 -40  -1    4.80    8.10
   2 -40  -2   58.29   15.70
   2 -40  -3   38.80   13.40
   2 -40  -4   36.20   14.80
   1 -40   5  103.09   13.30
   1 -40   4  162.08   15.00
   1 -40   3  113.59   11.20
   1 -40   2  280.67   16.50
   1 -40   1   78.69    8.90
   1 -40   0   76.89    7.70
   1 -40  -1   85.59    9.60
   1 -40  -1   84.39   14.40
   1 -40  -2  231.68   24.10
   1 -40  -3  123.09   21.60
   1 -40  -4  157.58   22.50
   1 -40  -5   80.79   19.90
   0 -40   5   19.90    8.10
   0 -40   4   21.50    7.10
   0 -40   3  121.79   12.40
   0 -40   2  196.88   13.80
   0 -40   1 1243.78   47.10
   0 -40   0  654.03   28.00
   0 -40  -1 1317.17   47.50
   0 -40  -1 1255.57   57.29
   0 -40  -2  196.08   19.80
   0 -40  -3  114.59   17.60
   0 -40  -4   37.90   15.70
   0 -40  -5    8.80   12.40
  -1 -40   5   63.09   10.80
  -1 -40   4  169.18   14.40
  -1 -40   3  126.39   12.30
  -1 -40   2  236.88   14.80
  -1 -40   1   99.19   10.50
  -1 -40   0   85.29    9.10
  -1 -40  -1   68.29   12.90
  -1 -40  -1   82.19    7.90
  -1 -40  -2  273.07   23.30
  -1 -40  -3  108.79   17.40
  -1 -40  -4  155.28   23.40
  -1 -40  -5  114.89   23.30
  -2 -40   5   19.30    7.80
  -2 -40   5   19.30   13.00
  -2 -40   4   35.30    8.40
  -2 -40   3   48.40    8.30
  -2 -40   2   49.40    8.10
  -2 -40   1    5.20    4.80
  -2 -40   0   37.80    7.10
  -2 -40  -1    8.10    4.60
  -2 -40  -1   12.90    7.90
  -2 -40  -2   82.09   16.50
  -2 -40  -3   22.50   11.40
  -2 -40  -4   37.20   15.00
  -3 -40   4   10.80    6.50
  -3 -40   3   20.30    6.90
  -3 -40   2   45.70    8.40
  -3 -40   1   13.10    5.90
  -3 -40   0   96.69    9.70
  -3 -40  -1   28.00    6.80
  -3 -40  -2   65.09   15.10
  -3 -40  -2   51.09    8.40
  -3 -40  -3   24.30   12.00
  -3 -40  -4   16.70   14.10
  -4 -40   4    8.10    7.20
  -4 -40   3   18.00    8.00
  -4 -40   2  119.69   11.90
  -4 -40   1  153.88   13.40
  -4 -40   0    9.70    6.00
  -4 -40  -1  144.09   13.30
  -4 -40  -2  182.28   22.80
  -4 -40  -2  196.28   15.30
  -4 -40  -3    3.80   10.20
  -4 -40  -4    0.40   12.40
  -5 -40   3  135.69   14.80
  -5 -40   2   86.89   11.90
  -5 -40   1   90.09   11.80
  -5 -40   0   34.10    9.20
  -5 -40  -1  107.79   13.90
  -5 -40  -2   78.39   11.90
  -5 -40  -2   50.29   15.90
  -5 -40  -3  163.08   23.50
  -6 -40   0  327.97   21.30
  -6 -40  -1  196.88   18.50
   6 -41   1   80.39   11.60
   6 -41   0   14.30   13.20
   6 -41  -1   45.30   16.40
   5 -41   3    5.80    8.00
   5 -41   2  132.19   14.30
   5 -41   1   40.50    8.80
   5 -41   0   -0.50   10.20
   5 -41  -1   44.50   16.10
   5 -41  -2  115.39   22.60
   5 -41  -3   -0.30   14.40
   4 -41   3  125.19   14.40
   4 -41   2  362.36   21.60
   4 -41   1  174.98   14.10
   4 -41   0  301.57   26.70
   4 -41  -1  159.78   20.70
   4 -41  -2  417.96   35.30
   4 -41  -3  122.69   24.20
   3 -41   4  253.47   18.10
   3 -41   3  198.48   16.60
   3 -41   2   86.89   10.70
   3 -41   1  102.79   10.30
   3 -41   0   40.00   16.80
   3 -41   0   50.39    8.00
   3 -41  -1   92.99   16.10
   3 -41  -2  118.29   20.10
   3 -41  -3  229.88   26.10
   3 -41  -4  255.97   28.60
   2 -41   4   41.90    9.90
   2 -41   3   36.10    8.60
   2 -41   2  167.68   13.00
   2 -41   1  293.87   17.10
   2 -41   0  217.68   13.30
   2 -41  -1  217.08   21.90
   2 -41  -2  147.89   19.20
   2 -41  -3   47.30   15.50
   2 -41  -4   33.60   16.00
   1 -41   5   31.20    9.60
   1 -41   4   32.80    8.20
   1 -41   3   72.39   10.40
   1 -41   2   24.80    6.80
   1 -41   1  118.69   10.20
   1 -41   0    4.30    4.60
   1 -41  -1  134.09   17.00
   1 -41  -2   13.60   10.60
   1 -41  -3   76.99   18.50
   1 -41  -4   18.70   12.40
   0 -41   5  227.48   17.30
   0 -41   4   41.40    8.40
   0 -41   3   15.50    6.90
   0 -41   2   10.20    5.70
   0 -41   1   49.70    7.80
   0 -41   0    7.50    4.40
   0 -41  -1   41.60    6.60
   0 -41  -1   48.90   11.50
   0 -41  -2    7.80    8.10
   0 -41  -3   11.00    9.80
   0 -41  -4   40.70   14.60
   0 -41  -5  237.68   34.90
  -1 -41   5   37.30    9.40
  -1 -41   4    7.40    6.80
  -1 -41   3   51.89    8.90
  -1 -41   2   14.50    5.70
  -1 -41   1  142.99   12.00
  -1 -41   0    6.20    5.10
  -1 -41  -1  118.19   15.30
  -1 -41  -1  135.89   10.40
  -1 -41  -2   22.30   10.50
  -1 -41  -3   58.69   15.90
  -1 -41  -4   26.60   13.20
  -2 -41   4   38.90    8.60
  -2 -41   3   33.50    7.50
  -2 -41   2  154.58   12.20
  -2 -41   1  230.38   14.70
  -2 -41   0  225.38   14.50
  -2 -41  -1  291.57   16.40
  -2 -41  -2  160.68   19.50
  -2 -41  -3   38.20   14.00
  -2 -41  -4   24.60   12.80
  -3 -41   4  239.58   17.50
  -3 -41   3  218.48   16.30
  -3 -41   2  109.19   11.80
  -3 -41   1   81.79   10.60
  -3 -41   0   38.70    7.40
  -3 -41  -1  102.59   11.20
  -3 -41  -2   74.49   10.00
  -3 -41  -2   82.69   16.80
  -3 -41  -3  186.58   23.90
  -3 -41  -4  250.17   29.20
  -4 -41   3  118.29   13.40
  -4 -41   2  372.56   21.10
  -4 -41   1  148.49   13.50
  -4 -41   0  267.57   17.60
  -4 -41  -1  166.98   14.10
  -4 -41  -2  347.97   29.60
  -4 -41  -3  134.79   20.70
  -5 -41   3   -2.00    8.00
  -5 -41   2  111.09   13.80
  -5 -41   1   32.90    8.70
  -5 -41   0   -2.80    6.80
  -5 -41  -1   26.80    8.60
  -5 -41  -2  106.89   13.80
  -5 -41  -2  103.59   20.00
  -5 -41  -3   -3.00   10.30
  -6 -41   1   51.09   15.90
  -6 -41   0   16.30    9.60
  -6 -41  -1   57.09   11.70
   6 -42   0  100.89   20.80
   5 -42   2   11.00    7.00
   5 -42   1  150.88   14.30
   5 -42   0    4.30   11.00
   5 -42  -1  168.28   23.10
   5 -42  -2   11.40   13.80
   4 -42   3   18.60    8.70
   4 -42   2   72.99   11.30
   4 -42   1   82.79   10.50
   4 -42  -1  113.09   20.70
   4 -42  -2   81.99   20.30
   4 -42  -3    6.30   11.60
   3 -42   4   13.10    8.50
   3 -42   3   42.00    8.90
   3 -42   2   51.29    8.80
   3 -42   1   18.20    6.80
   3 -42   0   36.30    7.10
   3 -42  -1    8.40    9.20
   3 -42  -2   78.69   18.60
   3 -42  -3   28.00   15.10
   3 -42  -4   18.90   13.40
   2 -42   4   60.19   11.00
   2 -42   3   52.39   10.00
   2 -42   2   29.00    7.40
   2 -42   1   59.49    8.50
   2 -42   0  151.88   11.80
   2 -42  -1   63.89   14.60
   2 -42  -2   17.30   11.70
   2 -42  -3   57.29   16.90
   2 -42  -4   35.60   16.40
   1 -42   4  110.59   13.40
   1 -42   3  218.68   15.40
   1 -42   2   31.60    7.80
   1 -42   1  130.19   11.30
   1 -42   0   67.09    8.30
   1 -42  -1  161.98   17.70
   1 -42  -2   15.30    9.90
   1 -42  -3  213.18   24.80
   1 -42  -4  105.79   21.60
   0 -42   4    2.00    6.60
   0 -42   3   46.10    8.30
   0 -42   2  217.78   14.30
   0 -42   1  758.12   31.80
   0 -42   0  116.89   10.10
   0 -42  -1  742.53   40.50
   0 -42  -1  759.52   30.40
   0 -42  -2  201.78   22.40
   0 -42  -3   48.80   14.10
   0 -42  -4   -5.20    9.40
  -1 -42   4  119.89   13.50
  -1 -42   3  214.08   15.60
  -1 -42   2   10.10    5.60
  -1 -42   1  155.88   12.30
  -1 -42   0   76.99    9.10
  -1 -42  -1  126.89   10.00
  -1 -42  -1  128.09   18.00
  -1 -42  -2   21.50   11.30
  -1 -42  -3  209.78   22.70
  -1 -42  -4  124.49   22.90
  -2 -42   4   36.40    8.10
  -2 -42   3   49.80    9.20
  -2 -42   2   26.10    7.30
  -2 -42   1   48.80    8.60
  -2 -42   0  133.79   11.00
  -2 -42  -1   53.99    8.10
  -2 -42  -2   33.90   12.50
  -2 -42  -3   43.50   13.80
  -2 -42  -4   49.50   16.80
  -3 -42   4   13.90    7.00
  -3 -42   3   24.20    7.40
  -3 -42   2   71.59    9.60
  -3 -42   1    7.90    5.60
  -3 -42   0   25.60    7.20
  -3 -42  -1   16.90    6.70
  -3 -42  -2   70.29   15.90
  -3 -42  -3   33.70   14.10
  -3 -42  -4   21.00   13.50
  -4 -42   3   12.00    6.90
  -4 -42   2   50.69    9.10
  -4 -42   1  113.99   12.80
  -4 -42   0  149.49   13.60
  -4 -42  -1   69.79   10.20
  -4 -42  -2   80.39   17.20
  -4 -42  -2   66.59   10.50
  -4 -42  -3   24.10   12.90
  -5 -42   2   15.40    8.30
  -5 -42   1  150.18   14.30
  -5 -42   0   12.30    7.70
  -5 -42  -1  126.59   14.70
  -5 -42  -2   20.10    7.80
   5 -43   2    4.10    6.80
   5 -43   1   45.80    9.80
   5 -43  -1   45.60   15.40
   5 -43  -2    2.90   11.60
   4 -43   3   34.90    9.80
   4 -43   2  160.18   14.90
   4 -43   1   88.09   11.30
   4 -43  -1   78.89   17.80
   4 -43  -2  170.28   23.50
   4 -43  -3   56.19   19.10
   3 -43   3   58.49   10.00
   3 -43   2  217.28   15.40
   3 -43   1   32.60    7.90
   3 -43   0   63.09    9.00
   3 -43  -1   21.40   10.80
   3 -43  -2  214.88   24.00
   3 -43  -3   72.39   18.00
   3 -43  -4  171.38   40.10
   2 -43   4   12.90    7.20
   2 -43   3  153.18   14.80
   2 -43   2  109.19   11.20
   2 -43   1  312.47   17.70
   2 -43   0  278.47   16.10
   2 -43  -1  294.27   26.60
   2 -43  -2  113.29   21.10
   2 -43  -3  165.58   22.30
   2 -43  -4   11.30   14.70
   1 -43   4   25.60    8.70
   1 -43   3   77.89   11.20
   1 -43   2   20.70    6.70
   1 -43   1   22.60    6.10
   1 -43   0  167.48   12.10
   1 -43  -1   37.60   12.20
   1 -43  -2   25.30   12.70
   1 -43  -3   86.19   19.50
   1 -43  -4   13.70   12.20
   0 -43   4   60.89   10.40
   0 -43   3    7.30    6.40
   0 -43   2  135.99   12.50
   0 -43   1   17.40    5.60
   0 -43   0    5.90    5.00
   0 -43  -1   20.90    5.50
   0 -43  -1   22.60    9.30
   0 -43  -2  127.79   18.40
   0 -43  -3    5.70    9.70
   0 -43  -4   79.69   19.50
  -1 -43   4   14.90    7.80
  -1 -43   3   78.39   11.20
  -1 -43   2   19.00    6.40
  -1 -43   1   52.59    8.60
  -1 -43   0  146.29   11.10
  -1 -43  -1   37.60    7.10
  -1 -43  -2   19.00   10.90
  -1 -43  -3   72.69   17.00
  -1 -43  -4   21.20   12.90
  -2 -43   4   20.60    7.30
  -2 -43   3  169.68   14.50
  -2 -43   2  123.19   12.20
  -2 -43   1  269.87   16.30
  -2 -43   0  251.47   16.20
  -2 -43  -1  277.27   16.40
  -2 -43  -2  120.39   17.80
  -2 -43  -3  179.88   23.00
  -2 -43  -4   11.00   12.20
  -3 -43   4  159.78   14.80
  -3 -43   3   85.19   11.60
  -3 -43   2  200.98   15.40
  -3 -43   1   14.90    6.30
  -3 -43   0   54.79    9.10
  -3 -43  -1   18.80    6.80
  -3 -43  -2  193.08   22.70
  -3 -43  -3   63.29   16.40
  -3 -43  -4  179.88   26.30
  -4 -43   3   44.00    8.90
  -4 -43   2  153.78   14.30
  -4 -43   1   70.49   10.20
  -4 -43   0  113.29   12.90
  -4 -43  -1   59.79    9.70
  -4 -43  -2  140.89   13.60
  -4 -43  -2  111.59   18.10
  -4 -43  -3   31.80   14.80
  -5 -43   2   -3.70    7.10
  -5 -43   1   44.00    9.50
  -5 -43   0  129.59   13.40
  -5 -43  -1   45.90   10.50
  -5 -43  -2    9.60    8.10
   5 -44   2  146.99   15.80
   5 -44   1   20.90    8.50
   5 -44  -1   18.20   12.70
   5 -44  -2  124.99   23.20
   4 -44   3   19.80    9.30
   4 -44   2  151.28   14.00
   4 -44   1   87.29   11.80
   4 -44  -1   63.99   17.00
   4 -44  -2  131.49   21.50
   4 -44  -3   14.00   13.20
   3 -44   3   36.80    8.60
   3 -44   2   43.40    8.80
   3 -44   1  111.99   12.20
   3 -44  -1   97.89   16.80
   3 -44  -2   74.69   17.80
   3 -44  -3   52.09   18.00
   2 -44   4   16.80    8.60
   2 -44   3   36.40    8.40
   2 -44   2  153.88   14.20
   2 -44   1   65.39    9.10
   2 -44   0   88.39   10.00
   2 -44  -1   63.49   15.40
   2 -44  -2  178.08   23.00
   2 -44  -3   39.00   16.00
   2 -44  -4   22.60   15.70
   1 -44   4   57.59   10.30
   1 -44   3  129.49   13.90
   1 -44   2   50.09    9.00
   1 -44   1   30.40    7.40
   1 -44   0   48.50    7.60
   1 -44  -1   37.10   12.50
   1 -44  -2   39.10   13.30
   1 -44  -3   87.09   18.00
   1 -44  -4   83.49   19.10
   0 -44   4   21.70    7.50
   0 -44   3   67.09   10.60
   0 -44   2   34.90    7.80
   0 -44   1  353.76   19.20
   0 -44   0  227.28   14.60
   0 -44  -2   35.80   12.70
   0 -44  -3   49.90   14.40
   0 -44  -4   21.80   14.60
  -1 -44   4   81.89   12.10
  -1 -44   3   93.59   11.90
  -1 -44   2   39.60    7.70
  -1 -44   1   42.00    8.00
  -1 -44   0   37.80    6.90
  -1 -44  -1   25.10    6.30
  -1 -44  -2   53.09   14.80
  -1 -44  -3  108.49   19.90
  -1 -44  -4   70.19   17.70
  -2 -44   4   31.30    8.80
  -2 -44   3   29.80    7.80
  -2 -44   2  142.69   12.30
  -2 -44   1   59.59    9.30
  -2 -44   0   62.99    8.70
  -2 -44  -1   61.69    8.80
  -2 -44  -2  145.09   20.20
  -2 -44  -3   40.70   13.80
  -2 -44  -4   15.70   13.90
  -3 -44   3   40.60    8.50
  -3 -44   2   57.79    9.40
  -3 -44   1  104.19   12.40
  -3 -44   0   22.90    6.50
  -3 -44  -1   81.59   10.10
  -3 -44  -2   44.00   14.00
  -3 -44  -3   35.40   15.30
  -4 -44   3    7.60    8.20
  -4 -44   2  134.89   14.30
  -4 -44   1   72.09   10.50
  -4 -44   0  129.89   12.60
  -4 -44  -1   80.09   10.90
  -4 -44  -3   31.50   15.40
  -5 -44   1    9.50    7.40
  -5 -44   0    3.90    7.00
  -5 -44  -1    5.80    8.10
  -5 -44  -2  117.79   14.20
   5 -45   1   35.50    9.20
   5 -45  -1   39.80   14.90
   4 -45   2  237.48   17.20
   4 -45   1   77.59   10.40
   4 -45  -1   66.59   17.50
   4 -45  -2  228.88   27.90
   3 -45   3  112.89   13.10
   3 -45   2   63.59    9.90
   3 -45   1   49.30    9.40
   3 -45  -1   41.20   14.20
   3 -45  -2   50.29   16.30
   3 -45  -3  123.29   21.40
   2 -45   3   24.90    8.60
   2 -45   2   92.69   11.80
   2 -45   1  199.68   14.10
   2 -45   0  187.08   13.50
   2 -45  -1  193.88   21.90
   2 -45  -2   95.49   19.00
   2 -45  -3   25.10   14.50
   2 -45  -4   32.20   15.20
   1 -45   4  129.29   14.60
   1 -45   3   48.70    9.20
   1 -45   2  111.19   11.30
   1 -45   1   53.09    9.00
   1 -45   0  247.58   15.20
   1 -45  -2  118.99   20.20
   1 -45  -3   25.00   12.70
   1 -45  -4  131.59   22.60
   0 -45   4    9.60    6.80
   0 -45   3   54.89    9.30
   0 -45   2  204.18   14.40
   0 -45   1   32.10    7.50
   0 -45   0   10.80    5.60
   0 -45  -2  219.78   23.50
   0 -45  -3   51.49   15.70
   0 -45  -4   -0.40   12.60
  -1 -45   4  145.89   15.40
  -1 -45   3   28.40    8.30
  -1 -45   2  129.89   13.20
  -1 -45   1   48.90    8.40
  -1 -45   0  252.77   15.70
  -1 -45  -1   56.09    8.30
  -1 -45  -2  129.89   18.90
  -1 -45  -3   49.40   15.80
  -1 -45  -4  143.09   26.00
  -2 -45   3   20.70    7.00
  -2 -45   2   62.69    9.20
  -2 -45   1  203.68   15.50
  -2 -45   0  193.58   14.20
  -2 -45  -1  198.58   14.00
  -2 -45  -2   90.29   17.80
  -2 -45  -3   27.20   13.60
  -2 -45  -4   33.00   14.90
  -3 -45   3  116.49   13.70
  -3 -45   2   41.30    9.10
  -3 -45   1   41.80    8.40
  -3 -45   0   16.10    6.40
  -3 -45  -1   41.90    8.00
  -3 -45  -2   86.79   24.50
  -3 -45  -3  112.39   21.30
  -4 -45   2  213.08   16.20
  -4 -45   1   56.79   10.10
  -4 -45   0   74.09   10.70
  -4 -45  -1   67.39   10.40
  -5 -45   1   29.70    8.90
  -5 -45   0  159.48   15.10
  -5 -45  -1   25.50    9.50
   4 -46   2   32.20    9.30
   4 -46   1    4.60    6.90
   4 -46  -1    9.40   12.20
   4 -46  -2   23.80   15.60
   3 -46   3  105.49   13.10
   3 -46   2   65.19   10.30
   3 -46   1  107.89   12.20
   3 -46  -1  130.49   21.00
   3 -46  -2   60.69   17.10
   3 -46  -3  112.99   23.90
   2 -46   3   82.39   12.40
   2 -46   2   27.60    8.60
   2 -46   1   48.60    9.00
   2 -46   0   41.60    7.90
   2 -46  -1   59.59   21.50
   2 -46  -2   32.20   12.60
   2 -46  -3   58.69   16.50
   1 -46   3   94.99   12.60
   1 -46   2   87.09   10.70
   1 -46   1    5.00    5.30
   1 -46   0   14.40    6.20
   1 -46  -2  109.19   19.10
   1 -46  -3   79.99   20.50
   1 -46  -4   24.40   13.70
   0 -46   4   12.70    9.00
   0 -46   3  124.39   12.30
   0 -46   2   60.99    9.80
   0 -46   1  112.19   10.80
   0 -46   0  339.67   18.10
   0 -46  -2   67.39   15.40
   0 -46  -3  102.89   20.90
   0 -46  -4   10.40   13.90
  -1 -46   3   72.29   10.50
  -1 -46   2  108.19   12.20
  -1 -46   1    3.70    6.00
  -1 -46   0   15.00    6.30
  -1 -46  -1    4.50    5.50
  -1 -46  -2   92.69   17.30
  -1 -46  -3   86.69   19.90
  -1 -46  -4   24.00   15.60
  -2 -46   3   65.19    9.80
  -2 -46   2   31.40    8.50
  -2 -46   1   42.80    8.20
  -2 -46   0   44.70    8.40
  -2 -46  -1   49.00    8.60
  -2 -46  -2   27.30   11.10
  -2 -46  -3   79.39   18.90
  -3 -46   3   99.89   12.20
  -3 -46   2   58.99    9.90
  -3 -46   1  129.39   13.40
  -3 -46   0  137.09   12.90
  -3 -46  -1  100.79   11.50
  -3 -46  -3  111.09   22.20
  -4 -46   2   14.60    8.10
  -4 -46   1   16.00    8.00
  -4 -46   0   49.99    9.40
  -4 -46  -1   -1.00    5.80
  -5 -46   0   44.30    9.90
   4 -47   2   67.09   11.70
   4 -47   1   32.10    8.90
   4 -47  -1   36.50   16.00
   4 -47  -2   48.10   18.00
   3 -47   3   10.30    9.80
   3 -47   2   70.79   10.60
   3 -47   1   11.40    6.90
   3 -47  -2   66.19   16.90
   3 -47  -3   22.90   13.70
   2 -47   3    8.30    7.00
   2 -47   2  118.59   12.30
   2 -47   1  183.48   14.60
   2 -47   0   64.89    9.40
   2 -47  -2  134.19   23.70
   2 -47  -3   27.10   15.50
   1 -47   3   22.20    7.90
   1 -47   2   87.49   11.70
   1 -47   1   72.39   10.00
   1 -47   0  158.78   12.30
   1 -47  -2   81.59   17.00
   1 -47  -3   24.50   14.80
   0 -47   3  117.29   13.20
   0 -47   2  216.88   16.60
   0 -47   1   27.50    7.40
   0 -47   0    8.20    5.50
   0 -47  -2  215.08   22.60
   0 -47  -3  122.09   19.80
  -1 -47   3   13.00    6.90
  -1 -47   2   86.39   11.50
  -1 -47   1   65.09    9.60
  -1 -47   0  178.98   13.90
  -1 -47  -1   59.59   10.30
  -1 -47  -2   89.59   18.30
  -1 -47  -3   36.60   14.00
  -2 -47   3   32.20    8.70
  -2 -47   2  133.49   14.30
  -2 -47   1  178.28   14.10
  -2 -47   0   63.09    9.30
  -2 -47  -1  194.68   14.10
  -2 -47  -3   11.30   11.20
  -3 -47   2   73.19   11.60
  -3 -47   1    6.50    6.40
  -3 -47   0   24.40    7.10
  -3 -47  -1   12.40    7.00
  -3 -47  -3   20.20   13.70
  -4 -47   1   34.60    8.80
  -4 -47   0  241.58   18.40
  -4 -47  -1    5.40    6.90
   4 -48   1   23.10    8.60
   3 -48   2   68.49   10.70
   3 -48   1  121.99   13.40
   3 -48  -2   72.09   19.90
   2 -48   3   81.59   11.80
   2 -48   2   61.39   10.10
   2 -48   1  107.19   12.60
   2 -48  -2   66.19   17.80
   2 -48  -3  104.79   22.10
   1 -48   3  106.49   13.20
   1 -48   2  123.49   12.30
   1 -48   1   29.90    7.40
   1 -48   0   69.29    9.70
   1 -48  -2  109.39   20.20
   1 -48  -3   78.99   19.20
   0 -48   3  112.89   13.10
   0 -48   2  101.79   11.50
   0 -48   1    4.30    6.10
   0 -48   0  263.47   16.50
   0 -48  -2  121.89   20.30
   0 -48  -3  106.79   20.00
  -1 -48   3  100.09   12.10
  -1 -48   2  100.09   12.30
  -1 -48   1   36.90    8.60
  -1 -48   0   66.69    9.80
  -1 -48  -2  115.89   26.80
  -1 -48  -3  104.49   19.60
  -2 -48   3   89.39   12.20
  -2 -48   2   66.09   10.50
  -2 -48   1  105.39   12.50
  -2 -48   0   25.40    7.80
  -2 -48  -1   98.69   11.30
  -2 -48  -3   77.79   18.70
  -3 -48   2   60.49   10.60
  -3 -48   1   89.39   12.40
  -3 -48   0   80.69   10.80
  -3 -48  -1  126.79   13.60
  -4 -48   1   32.40    8.70
  -4 -48   0    6.70    7.50
  -4 -48  -1   23.80    8.50
   3 -49   2   55.59   10.10
   3 -49   1   45.40   10.10
   3 -49  -2   74.59   19.50
   2 -49   2   36.00    9.60
   2 -49   1   56.19    9.90
   2 -49  -2   28.50   14.00
   2 -49  -3  152.68   23.30
   1 -49   3   22.60    8.20
   1 -49   2  131.99   14.20
   1 -49   1  119.39   13.10
   1 -49   0  116.09   10.80
   1 -49  -2   98.69   18.60
   1 -49  -3   37.70   14.60
   0 -49   3   10.70    7.10
   0 -49   2   40.70    8.50
   0 -49   1   46.20    8.50
   0 -49   0    8.30    6.10
   0 -49  -2   33.10   13.60
   0 -49  -3    7.00   11.10
  -1 -49   3   33.10    8.30
  -1 -49   2  105.89   13.00
  -1 -49   1  133.59   13.00
  -1 -49   0  109.29   11.50
  -1 -49  -3   20.40   12.70
  -2 -49   2   10.40    6.90
  -2 -49   1   44.00    9.20
  -2 -49   0   88.29   11.20
  -2 -49  -1   49.40    8.60
  -2 -49  -3  130.19   23.20
  -3 -49   2   60.29   10.50
  -3 -49   1   28.40    8.10
  -3 -49   0   34.10    9.10
  -3 -49  -1   23.40    7.40
  -4 -49   0   19.70    8.80
   3 -50   1  150.78   14.70
   2 -50   2   35.20    9.90
   2 -50   1   31.80    7.80
   2 -50  -2   41.70   17.00
   1 -50   2   70.79   10.40
   1 -50   1   69.99   10.70
   1 -50   0   61.09    9.90
   1 -50  -2   70.39   18.80
   1 -50  -3   30.50   16.30
   0 -50   2  145.09   14.30
   0 -50   1    9.60    6.20
   0 -50   0   51.99    8.90
   0 -50  -3    7.50   11.10
  -1 -50   2   73.39   11.20
  -1 -50   1   60.79    9.90
  -1 -50   0   77.09   10.60
  -1 -50  -3   21.30   14.20
  -2 -50   2   36.80    8.60
  -2 -50   1   27.60    7.60
  -2 -50   0   68.09   10.50
  -3 -50   1  114.49   13.80
  -3 -50   0   98.49   12.00
  -3 -50  -1  117.29   13.20
   3 -51   1   12.80    8.20
   2 -51   2    1.70    6.90
   2 -51   1   85.49   11.80
   2 -51  -2    2.80   10.30
   1 -51   2   98.59   13.60
   1 -51   1  177.38   14.90
   0 -51   2   20.50    7.70
   0 -51   1   18.20    8.40
   0 -51   0    1.60    5.10
  -1 -51   2   75.09   11.60
  -1 -51   1  148.59   13.60
  -1 -51   0   46.70    9.00
  -2 -51   2   -2.50    6.70
  -2 -51   1   78.99   10.80
  -2 -51   0   22.20    7.90
  -3 -51   1    3.20    7.20
  -3 -51   0    7.80    7.30
  -3 -51  -1   18.50    8.20
   2 -52   1   72.99   11.20
   1 -52   2   24.90    7.90
   1 -52   1   85.89   12.00
   0 -52   2   86.69   11.90
   0 -52   1    6.20    7.10
   0 -52   0  118.09   12.60
  -1 -52   2   26.90    8.50
  -1 -52   1   82.89   11.70
  -1 -52   0  391.66   22.10
  -2 -52   1   56.09   10.50
  -2 -52   0   15.40    7.70
   1 -53   1  124.69   13.70
   0 -53   1   36.90    8.50
   0 -53   0    4.00    6.40
  -1 -53   1  143.69   14.60
  -1 -53   0  113.89   12.90
  -2 -53   0   15.20    7.20
   0 -54   1   32.90    8.80
   0 -54   0   54.49   11.60
  -1 -54   0   19.90    8.60
_computing_structure_solution     'SHELXT 2014/4 (Sheldrick, 2014)'
;
_shelx_hkl_checksum     65283
_shelx_res_file
;
moriwakisakutaiZnver6_a.res created by SHELXL-2014/7
TITL moriwakisakutaiZnver6_a.res in P2(1)2(1)2
CELL  0.71073   7.2709  41.9006   5.9518   90.000   90.000   90.000
ZERR    4.000   0.0026   0.0147   0.0021    0.000    0.000    0.000
LATT -1
SYMM -X, -Y, Z
SYMM 1/2-X, 1/2+Y, -Z
SYMM 1/2+X, 1/2-Y, -Z
SFAC C  H  Br N  O
UNIT 84  72  4  12  4
L.S. 8
ACTA 50
BOND $H
FMAP 2
PLAN 1
HTAB O1 N3
HTAB C15 Br1_$1
EQIV $1 x-1, y, z
HTAB
CONF
SIZE  0.370 0.228 0.083
TEMP -160
WGHT    0.000000
FVAR       0.49698
BR1   3    1.092213    0.263329    0.949553    11.00000    0.03065    0.02551 =
         0.03187   -0.00168   -0.00603    0.01116
C1    1    0.288167    0.555334    0.277723    11.00000    0.01580    0.01821 =
         0.01466   -0.00258   -0.00139   -0.00335
AFIX  43
H1    2    0.347030    0.539967    0.184978    11.00000   -1.20000
AFIX   0
C2    1    0.228564    0.546999    0.492824    11.00000    0.01106    0.01385 =
         0.01476    0.00122   -0.00473   -0.00351
C3    1    0.260962    0.586129    0.200433    11.00000    0.01914    0.02276 =
         0.01542    0.00283   -0.00611   -0.00841
AFIX  43
H3    2    0.303264    0.591941    0.055063    11.00000   -1.20000
AFIX   0
C4    1    0.173182    0.608409    0.332257    11.00000    0.01859    0.01479 =
         0.02462    0.00513   -0.00771   -0.00396
AFIX  43
H4    2    0.153123    0.629372    0.276613    11.00000   -1.20000
AFIX   0
C5    1    0.113563    0.600221    0.547810    11.00000    0.01624    0.01471 =
         0.02581   -0.00509   -0.00305    0.00112
AFIX  43
H5    2    0.054910    0.615718    0.639680    11.00000   -1.20000
AFIX   0
C6    1    0.139990    0.569480    0.627652    11.00000    0.01298    0.01769 =
         0.01508   -0.00011   -0.00205   -0.00115
AFIX  43
H6    2    0.098023    0.563757    0.773341    11.00000   -1.20000
AFIX   0
C7    1    0.322536    0.452962    0.699911    11.00000    0.00987    0.01723 =
         0.01179    0.00055   -0.00027   -0.00224
AFIX  43
H7    2    0.367940    0.457878    0.554300    11.00000   -1.20000
AFIX   0
C8    1    0.253904    0.477274    0.834336    11.00000    0.01174    0.01216 =
         0.01611    0.00086   -0.00245    0.00027
C9    1    0.194776    0.470275    1.051747    11.00000    0.01273    0.01862 =
         0.01284   -0.00505   -0.00162    0.00024
AFIX  43
H9    2    0.153782    0.486990    1.147252    11.00000   -1.20000
AFIX   0
C10   1    0.195441    0.439232    1.128990    11.00000    0.01405    0.02285 =
         0.00714    0.00188   -0.00013   -0.00142
AFIX  43
H10   2    0.152396    0.434660    1.276218    11.00000   -1.20000
AFIX   0
C11   1    0.258574    0.414618    0.993097    11.00000    0.01193    0.01594 =
         0.01763    0.00508   -0.00167    0.00040
C12   1    0.392645    0.396250    0.627394    11.00000    0.01064    0.01763 =
         0.01447    0.00127   -0.00087    0.00000
AFIX  43
H12   2    0.438315    0.401538    0.482554    11.00000   -1.20000
AFIX   0
C13   1    0.325946    0.421538    0.774790    11.00000    0.00907    0.01472 =
         0.01228    0.00040   -0.00061    0.00138
C14   1    0.455555    0.342497    0.532096    11.00000    0.02126    0.01317 =
         0.01656   -0.00037    0.00312    0.00053
AFIX  13
H14   2    0.502765    0.353341    0.393981    11.00000   -1.20000
AFIX   0
C15   1    0.291987    0.321676    0.467757    11.00000    0.02494    0.02130 =
         0.03568   -0.00098   -0.00501   -0.00184
AFIX 137
H15A  2    0.246179    0.310562    0.601393    11.00000   -1.50000
H15B  2    0.330472    0.305978    0.355116    11.00000   -1.50000
H15C  2    0.194121    0.335097    0.405385    11.00000   -1.50000
AFIX   0
C16   1    0.688416    0.297885    0.522399    11.00000    0.02669    0.01895 =
         0.01617   -0.00268   -0.00047   -0.00059
AFIX  43
H16   2    0.640182    0.292445    0.379086    11.00000   -1.20000
AFIX   0
C17   1    0.611778    0.323443    0.637793    11.00000    0.01831    0.01006 =
         0.01589    0.00152    0.00421   -0.00321
C18   1    0.685940    0.330942    0.846553    11.00000    0.02920    0.01260 =
         0.02191   -0.00414   -0.00027    0.00339
AFIX  43
H18   2    0.636989    0.348405    0.928937    11.00000   -1.20000
AFIX   0
C19   1    0.830208    0.313406    0.937088    11.00000    0.02774    0.02003 =
         0.01824   -0.00473   -0.00316    0.00075
AFIX  43
H19   2    0.879879    0.318895    1.079573    11.00000   -1.20000
AFIX   0
C20   1    0.900325    0.288032    0.818344    11.00000    0.01857    0.01481 =
         0.02242    0.00517   -0.00002    0.00153
C21   1    0.832292    0.280047    0.608166    11.00000    0.02706    0.01661 =
         0.02062   -0.00505    0.00454    0.00478
AFIX  43
H21   2    0.883096    0.262793    0.525274    11.00000   -1.20000
AFIX   0
N1    4    0.235498    0.509898    0.765613    11.00000    0.01439    0.01537 =
         0.01493    0.00071    0.00036   -0.00008
N2    4    0.256450    0.514398    0.558491    11.00000    0.01600    0.01447 =
         0.01463    0.00212    0.00101   -0.00054
N3    4    0.390551    0.366923    0.690545    11.00000    0.01566    0.01513 =
         0.01977    0.00120    0.00195    0.00154
O1    5    0.255170    0.384455    1.072772    11.00000    0.02790    0.01497 =
         0.01716    0.00358    0.00638    0.00337
AFIX 147
H1A   2    0.298761    0.372002    0.975835    11.00000   -1.50000
AFIX   0
HKLF 4
REM  moriwakisakutaiZnver6_a.res in P2(1)2(1)2
REM R1 =  0.0260 for    3723 Fo > 4sig(Fo)  and  0.0307 for all    4176 data
REM    237 parameters refined using      0 restraints
END
WGHT      0.0125      0.0000
REM Instructions for potential hydrogen bonds
HTAB C15 Br1_$1
HTAB O1 N3
REM Highest difference peak  0.574,  deepest hole -0.399,  1-sigma level  0.050
Q1    1   1.1936  0.2781  0.9208  11.00000  0.05    0.43
;
_shelx_res_checksum     36553
