# Supplementary material for: Crystal structure of 2-{(R)-[1-(4-bromo­phen­yl)eth­yl]imino­meth­yl}-4-(phenyl­diazen­yl)phenol, a chiral photochromic Schiff base
Source: Acta Crystallogr E Crystallogr Commun. 2015 Oct 28;71(Pt 11):o886–7. doi: 10.1107/S2056989015019866 (PMC4645026; doi:10.1107/S2056989015019866)
Supplement: Supplementary file 2 [file e-71-0o886-Isup2.hkl]

#
# h,k,l, Fc-squared, Fo-squared, sigma(Fo-squared), status flag
#
data_I
_shelx_title ' moriwakisakutaiZnver6_a.res in P2(1)2(1)2'
_shelx_refln_list_code          4
_shelx_F_calc_maximum      201.11
_exptl_crystal_F_000       832.00
_reflns_d_resolution_high  0.7647

loop_
 _space_group_symop_operation_xyz
 'x, y, z'
 '-x, -y, z'
 '-x+1/2, y+1/2, -z'
 'x+1/2, -y+1/2, -z'

_cell_length_a     7.2709
_cell_length_b    41.9006
_cell_length_c     5.9518
_cell_angle_alpha  90.000
_cell_angle_beta   90.000
_cell_angle_gamma  90.000

_shelx_F_squared_multiplier     1.000

loop_
 _refln_index_h
 _refln_index_k
 _refln_index_l
 _refln_F_squared_calc
 _refln_F_squared_meas
 _refln_F_squared_sigma
 _refln_observed_status
   2   0   0      40444.58      40483.50      1321.80 o
   4   0   0       1842.39       1645.66        86.64 o
   6   0   0       4479.95       4148.76       186.24 o
   8   0   0         54.49         46.56        42.11 o
   1   1   0        125.42         93.51         5.80 o
   2   1   0        524.06        469.55        16.06 o
   3   1   0         29.75         27.46         9.73 o
   4   1   0       2968.17       2736.56        87.28 o
   5   1   0         30.49         26.85        15.15 o
   6   1   0         84.26        103.08        23.92 o
   7   1   0         22.95         16.38        22.19 o
   8   1   0       1209.04       1230.58        73.40 o
   9   1   0          0.60         17.89        29.61 o
   1   2   0         11.85         14.90         2.65 o
   2   2   0      25926.28      26406.35       498.45 o
   3   2   0          2.31          1.51         7.84 o
   4   2   0      12530.82      12252.16       305.43 o
   5   2   0        848.40        822.40        43.91 o
   6   2   0        827.92        792.27        48.38 o
   7   2   0         62.50         77.43        26.14 o
   8   2   0        284.48        316.39        44.85 o
   9   2   0         26.02         13.68        30.94 o
   1   3   0        653.02        656.63        30.37 o
   2   3   0      27047.57      26327.24       496.90 o
   3   3   0        125.60        122.82        10.40 o
   4   3   0       3785.81       3408.15       137.03 o
   5   3   0        649.99        621.15        40.07 o
   6   3   0       1178.05       1181.57        60.54 o
   7   3   0         86.93         75.50        26.30 o
   8   3   0        747.86        799.43        63.95 o
   9   3   0         95.64         82.66        36.48 o
   1   4   0       1909.93       1916.47        40.62 o
   2   4   0         14.50         15.00         4.78 o
   3   4   0        285.57        256.53        14.10 o
   4   4   0        414.93        357.72        27.04 o
   5   4   0       1395.48       1360.28        59.68 o
   6   4   0       2178.55       2162.63        86.46 o
   7   4   0        900.48        819.11        54.51 o
   8   4   0         59.72         61.02        28.90 o
   9   4   0        132.61         85.69        36.75 o
   1   5   0       2464.89       2508.07        51.91 o
   2   5   0       8218.49       7968.17       135.00 o
   3   5   0        113.70        107.28        10.26 o
   4   5   0       3626.74       3609.80        83.89 o
   5   5   0        922.32        867.56        46.24 o
   6   5   0          9.27         16.37        17.80 o
   7   5   0        242.68        251.21        36.19 o
   8   5   0       1397.38       1357.37        78.67 o
   9   5   0        129.54        104.46        38.08 o
   0   6   0      13498.48      13457.63       310.01 o
   1   6   0       2096.22       2155.34        45.42 o
   2   6   0       1283.45       1224.47        26.26 o
   3   6   0       1292.18       1148.02        32.65 o
   4   6   0       4811.97       4820.96       106.72 o
   5   6   0        129.42        118.80        22.12 o
   6   6   0       1439.66       1462.95        68.53 o
   7   6   0        128.44        126.52        30.09 o
   8   6   0          0.28         13.82        26.80 o
   9   6   0        361.97        400.30        56.48 o
   1   7   0      13744.54      14177.54       269.01 o
   2   7   0        148.27        126.98         7.77 o
   3   7   0        190.00        178.96        12.03 o
   4   7   0       3554.48       3460.24        81.37 o
   5   7   0       4084.99       3893.50       121.10 o
   6   7   0          2.64         12.12        19.18 o
   7   7   0         10.74         29.27        22.82 o
   8   7   0        300.17        354.02        49.08 o
   9   7   0        141.26        117.43        39.43 o
   0   8   0        284.04        284.84        11.19 o
   1   8   0         26.81         31.58         3.69 o
   2   8   0       5397.03       5544.79        96.93 o
   3   8   0        547.93        486.15        19.47 o
   4   8   0        402.51        376.44        20.33 o
   5   8   0        685.88        697.47        30.42 o
   6   8   0       5455.97       5379.95       163.58 o
   7   8   0       1570.64       1542.48        76.15 o
   8   8   0        407.52        347.20        46.52 o
   9   8   0         27.65         39.04        32.16 o
   1   9   0      14242.68      14337.24       235.47 o
   2   9   0       8512.64       8425.07       143.46 o
   3   9   0       1608.05       1657.84        43.41 o
   4   9   0        806.56        765.96        28.71 o
   5   9   0       1075.12       1071.65        38.90 o
   6   9   0        214.29        284.12        34.55 o
   7   9   0        283.67        306.97        41.35 o
   8   9   0        281.17        335.08        46.37 o
   9   9   0          4.88          9.32        32.77 o
   0  10   0        153.23        139.90         9.92 o
   1  10   0       4063.03       4139.90        71.95 o
   2  10   0       5344.59       5416.65        95.22 o
   3  10   0       6621.33       6683.58       118.19 o
   4  10   0       1190.55       1151.52        39.55 o
   5  10   0          2.20          6.07        10.30 o
   6  10   0        158.19        177.80        30.15 o
   7  10   0       1722.33       1738.47        83.27 o
   8  10   0        580.97        553.47        55.08 o
   9  10   0        111.07        121.38        39.33 o
   1  11   0       6581.86       6515.66       110.73 o
   2  11   0       8262.90       8225.85       140.74 o
   3  11   0        785.66        879.31        23.23 o
   4  11   0       1020.01        946.54        33.21 o
   5  11   0       1300.18       1252.31        42.27 o
   6  11   0        195.88        183.15        30.28 o
   7  11   0        921.34        936.92        63.02 o
   8  11   0       1278.06       1264.12        75.59 o
   9  11   0        310.82        333.67        52.93 o
   0  12   0       3731.35       3701.07        92.18 o
   1  12   0       3615.09       3763.58        66.85 o
   2  12   0        557.43        555.83        15.96 o
   3  12   0       8246.21       8338.93       145.11 o
   4  12   0         32.83         29.48         9.43 o
   5  12   0          3.93         13.58        10.71 o
   6  12   0       1253.55       1221.32        46.11 o
   7  12   0        277.94        330.52        43.91 o
   8  12   0         31.64         46.17        31.30 o
   9  12   0        370.69        443.07        59.89 o
   1  13   0       5764.91       5573.07        96.37 o
   2  13   0       3371.63       3430.66        64.04 o
   3  13   0        708.61        753.76        23.33 o
   4  13   0       1451.08       1488.75        44.62 o
   5  13   0       4567.62       4551.64       107.80 o
   6  13   0        466.08        472.99        29.91 o
   7  13   0        193.88        233.54        38.35 o
   8  13   0         92.34        127.74        37.07 o
   9  13   0        338.14        295.34        49.88 o
   0  14   0       5544.46       5460.58       133.85 o
   1  14   0       1291.82       1250.55        26.52 o
   2  14   0         25.46         29.20         5.03 o
   3  14   0       7653.84       7479.94       132.35 o
   4  14   0        158.96        146.09        14.95 o
   5  14   0        172.84        182.93        19.28 o
   6  14   0        459.51        475.57        30.93 o
   7  14   0        281.85        283.83        40.34 o
   8  14   0         63.43         54.95        32.35 o
   9  14   0        337.66        371.28        53.68 o
   1  15   0       4760.60       4566.49        80.96 o
   2  15   0        808.60        831.68        21.45 o
   3  15   0        399.52        410.94        15.45 o
   4  15   0       1545.80       1578.20        46.47 o
   5  15   0       2629.86       2626.26        70.95 o
   6  15   0         28.68         51.99        15.77 o
   7  15   0        442.50        489.22        48.81 o
   8  15   0         77.27         62.74        31.39 o
   9  15   0        103.35        112.31        44.51 o
   0  16   0        609.12        601.93        22.86 o
   1  16   0       3905.21       3749.71        68.28 o
   2  16   0        163.27        162.46         9.33 o
   3  16   0       3245.34       3108.45        61.74 o
   4  16   0         67.56         73.21        12.14 o
   5  16   0        882.90        854.80        35.31 o
   6  16   0         26.19         22.89        14.96 o
   7  16   0       1333.82       1389.61        75.29 o
   8  16   0         48.79         55.88        30.53 o
   9  16   0        228.12        261.10        67.21 o
   1  17   0       7519.91       7654.32       131.92 o
   2  17   0        527.42        519.17        16.35 o
   3  17   0        274.77        273.33        13.09 o
   4  17   0        484.20        492.04        24.36 o
   5  17   0       1896.25       1790.61        55.05 o
   6  17   0         76.13         48.32        16.25 o
   7  17   0        296.19        351.89        31.06 o
   8  17   0         57.59         60.11        29.67 o
   0  18   0       1280.39       1392.00        42.75 o
   1  18   0       4021.41       4143.42        75.80 o
   2  18   0        155.91        146.78         9.83 o
   3  18   0       4151.89       3998.40        86.82 o
   4  18   0         74.16         72.20        15.68 o
   5  18   0        169.81        179.26        19.14 o
   6  18   0        102.11        119.66        19.44 o
   7  18   0       1048.59       1110.42        49.67 o
   8  18   0          5.56         -2.60        25.88 o
   1  19   0       5044.05       4869.68        87.93 o
   2  19   0         58.34         69.78         7.37 o
   3  19   0          4.37          6.44         6.23 o
   4  19   0          7.16          4.72         9.14 o
   5  19   0       1877.00       1864.73        57.62 o
   6  19   0         85.63         71.39        16.90 o
   7  19   0        377.87        390.22        33.71 o
   8  19   0         72.32         27.53        28.92 o
   0  20   0        715.91        767.23        29.08 o
   1  20   0       8393.73       8543.77       192.36 o
   2  20   0        590.18        625.16        19.32 o
   3  20   0       5061.07       5014.79        96.00 o
   4  20   0         93.07         76.32        12.96 o
   5  20   0         18.34         28.61        12.64 o
   6  20   0          0.77         -0.18        14.26 o
   7  20   0        953.31        921.58        46.07 o
   8  20   0        133.33        149.72        38.41 o
   1  21   0       3248.14       3087.04        59.92 o
   2  21   0        166.23        172.52        10.83 o
   3  21   0          1.78         27.64         7.38 o
   4  21   0       1212.08       1175.80        40.53 o
   5  21   0       1982.42       1992.35        60.64 o
   6  21   0        533.36        520.30        32.54 o
   7  21   0        799.94        799.94        44.09 o
   8  21   0         31.44         35.43        30.63 o
   0  22   0        323.32        362.03        19.69 o
   1  22   0         27.24         26.58         6.67 o
   2  22   0          2.17         -0.95         5.50 o
   3  22   0      12282.42      12432.88       223.03 o
   4  22   0        719.55        703.21        27.07 o
   5  22   0          4.93         17.05        12.79 o
   6  22   0        120.65        121.41        20.61 o
   7  22   0        502.07        530.12        36.90 o
   8  22   0        105.83         92.14        33.07 o
   1  23   0       7128.60       7070.53       125.28 o
   2  23   0         52.92         35.08         7.07 o
   3  23   0       2201.87       2303.26        61.18 o
   4  23   0        800.14        740.72        26.31 o
   5  23   0       1429.71       1411.70        49.97 o
   6  23   0        189.51        170.95        22.83 o
   7  23   0        317.23        316.68        31.29 o
   8  23   0         13.55         26.98        33.74 o
   0  24   0       1548.09       1467.33        48.05 o
   1  24   0       8392.41       8636.02       151.15 o
   2  24   0        155.38        163.99        12.16 o
   3  24   0        920.53        827.12        26.00 o
   4  24   0       1127.32       1092.68        47.97 o
   5  24   0       2007.04       2038.95        51.09 o
   6  24   0         97.21        102.22        19.84 o
   7  24   0       1258.85       1306.43        56.98 o
   8  24   0         77.96         67.21        46.16 o
   1  25   0       1523.19       1392.91        33.42 o
   2  25   0        542.32        542.63        19.66 o
   3  25   0        316.19        341.40        16.83 o
   4  25   0        647.20        638.79        24.35 o
   5  25   0       3526.59       3576.81        78.12 o
   6  25   0        116.16        128.62        22.40 o
   7  25   0        592.52        663.12        42.36 o
   8  25   0        713.10        719.12        58.04 o
   0  26   0        131.23        104.03        13.17 o
   1  26   0        104.53        113.87        10.11 o
   2  26   0        371.90        375.07        16.66 o
   3  26   0       9578.04       9572.83       206.33 o
   4  26   0        174.63        174.70        15.42 o
   5  26   0        369.82        394.38        23.06 o
   6  26   0          6.91         17.83        13.46 o
   7  26   0         16.20         32.92        24.59 o
   8  26   0         35.22         41.93        27.50 o
   1  27   0        932.39        858.52        24.74 o
   2  27   0       2195.60       2210.12        64.27 o
   3  27   0        670.90        704.97        24.66 o
   4  27   0       1545.17       1560.94        42.21 o
   5  27   0       2229.46       2342.86        57.80 o
   6  27   0       1748.64       1633.56        48.97 o
   7  27   0        370.01        415.33        43.13 o
   8  27   0        459.95        444.50        47.48 o
   0  28   0       2389.72       2328.33        70.85 o
   1  28   0       1277.23       1227.48        31.74 o
   2  28   0         76.36         93.00        10.45 o
   3  28   0        908.61        868.28        31.91 o
   4  28   0        368.24        361.26        19.90 o
   5  28   0        552.80        571.62        26.61 o
   6  28   0       1579.38       1525.14        55.12 o
   7  28   0        596.44        643.27        49.95 o
   8  28   0         44.49         35.88        28.97 o
   1  29   0       1719.66       1625.94        39.08 o
   2  29   0       5879.76       5741.39       108.22 o
   3  29   0          5.69          4.41         7.80 o
   4  29   0        657.82        669.02        26.81 o
   5  29   0        386.34        406.79        24.94 o
   6  29   0        201.81        180.21        21.72 o
   7  29   0        399.01        502.81        61.74 o
   8  29   0        378.83        323.45        72.88 o
   0  30   0        559.90        545.02        28.22 o
   1  30   0         53.04         61.65         9.03 o
   2  30   0       3531.99       3532.75        72.75 o
   3  30   0       1297.06       1317.40        40.91 o
   4  30   0       5441.51       5412.92       108.50 o
   5  30   0          4.06          3.25        11.63 o
   6  30   0        133.30        154.01        20.75 o
   7  30   0          2.74         11.88        23.83 o
   1  31   0        463.31        451.61        19.05 o
   2  31   0       1432.22       1449.03        37.95 o
   3  31   0       1105.62       1115.20        50.49 o
   4  31   0        876.34        911.05        34.60 o
   5  31   0       1527.94       1674.11        52.91 o
   6  31   0         53.50         57.29        18.23 o
   7  31   0        192.87        191.42        35.15 o
   0  32   0       6936.05       6702.46       194.52 o
   1  32   0       1490.72       1434.15        37.16 o
   2  32   0        116.85        153.45        18.13 o
   3  32   0        291.48        275.06        18.10 o
   4  32   0        529.16        564.80        28.57 o
   5  32   0        545.90        588.31        30.55 o
   6  32   0       1117.88       1141.75        60.67 o
   7  32   0          7.30         30.40        27.02 o
   1  33   0       1314.94       1281.20        34.95 o
   2  33   0       7327.81       7193.26       169.51 o
   3  33   0        292.45        338.67        22.10 o
   4  33   0        839.22        858.62        34.69 o
   5  33   0        143.62        161.39        20.28 o
   6  33   0        424.75        430.06        42.12 o
   7  33   0        153.27        159.90        32.86 o
   0  34   0       2109.91       2124.53        70.33 o
   1  34   0         65.46         79.74        10.69 o
   3  34   0        156.53        181.90        17.88 o
   4  34   0         69.40         81.03        15.76 o
   5  34   0        174.70        158.95        20.00 o
   6  34   0       1260.15       1305.57        68.51 o
   7  34   0        361.80        355.08        43.96 o
   1  35   0        325.46        319.36        17.92 o
   2  35   0       5971.23       5899.49       129.39 o
   3  35   0        227.19        234.89        22.77 o
   4  35   0        261.88        286.54        23.04 o
   5  35   0          9.33         25.05        15.04 o
   6  35   0        239.09        266.42        36.10 o
   7  35   0        130.25        146.08        35.57 o
   0  36   0       2838.61       2840.49        88.48 o
   1  36   0         29.77         32.20        10.83 o
   2  36   0       1594.45       1614.78        50.22 o
   3  36   0        426.40        427.65        28.98 o
   4  36   0       1907.95       1959.11        70.30 o
   5  36   0        109.26        108.69        25.11 o
   6  36   0       1443.10       1432.57       130.35 o
   7  36   0          0.31         19.03        42.92 o
   1  37   0         23.02         35.90        11.32 o
   2  37   0         75.90        134.91        16.10 o
   3  37   0         14.94         16.09        11.99 o
   4  37   0       1783.12       1882.97        58.08 o
   5  37   0         86.10         89.44        26.95 o
   6  37   0        290.11        344.50        40.83 o
   0  38   0       4520.61       4488.41       169.64 o
   1  38   0          3.50         -4.45        10.29 o
   2  38   0       1066.78       1081.77        38.79 o
   3  38   0         39.73         51.84        14.02 o
   4  38   0       1988.17       2014.10        79.48 o
   5  38   0         86.19         83.20        25.04 o
   6  38   0        557.86        657.60        67.39 o
   1  39   0        207.91        221.17        20.85 o
   2  39   0        916.70        994.07        36.57 o
   3  39   0         69.31         75.89        14.75 o
   4  39   0        260.19        288.63        24.51 o
   5  39   0         81.40         80.02        25.25 o
   6  39   0          1.81         24.55        24.76 o
   0  40   0       2587.12       2648.01       113.37 o
   1  40   0        346.55        326.36        23.80 o
   2  40   0        101.81        137.12        18.37 o
   3  40   0        375.80        378.21        25.17 o
   4  40   0         44.86         56.94        18.33 o
   5  40   0        171.02        173.81        48.77 o
   6  40   0       1420.18       1445.16       181.57 o
   1  41   0          9.75         21.06        13.83 o
   2  41   0        857.65        895.85        39.68 o
   3  41   0        207.13        179.53        20.93 o
   4  41   0       1076.18       1128.58        68.83 o
   5  41   0          3.65         -7.61        22.91 o
   6  41   0         51.33         62.59        31.43 o
   0  42   0        478.81        473.26        40.89 o
   1  42   0        287.55        291.21        24.83 o
   2  42   0        540.21        578.06        36.62 o
   3  42   0        113.04        129.35        21.66 o
   4  42   0        583.32        605.25        55.06 o
   5  42   0          8.88         36.46        25.54 o
   6  42   0        322.82        408.48        84.21 o
   1  43   0        645.82        634.39        42.90 o
   2  43   0        954.52       1075.92        54.66 o
   3  43   0        264.48        240.00        25.91 o
   4  43   0        449.94        458.68        52.23 o
   5  43   0        536.83        524.68        54.25 o
   0  44   0       1020.85        920.20        59.11 o
   1  44   0        163.03        175.31        21.66 o
   2  44   0        266.08        308.00        51.42 o
   3  44   0         74.34         92.72        26.32 o
   4  44   0        570.94        525.89        51.01 o
   5  44   0         66.54         15.79        28.34 o
   1  45   0        960.39       1012.67        44.21 o
   2  45   0        791.64        770.16        39.61 o
   3  45   0         86.13         65.18        25.91 o
   4  45   0        313.13        299.97        43.32 o
   5  45   0        735.98        645.70        61.14 o
   0  46   0       1393.07       1375.24        73.28 o
   1  46   0         28.55         59.51        17.89 o
   2  46   0        136.17        174.54        23.30 o
   3  46   0        553.82        555.04        52.23 o
   4  46   0        204.58        202.40        38.06 o
   5  46   0        173.24        179.36        40.08 o
   1  47   0        668.57        681.20        40.89 o
   2  47   0        222.53        259.09        26.77 o
   3  47   0         79.23         98.79        28.75 o
   4  47   0        936.31        978.10        74.50 o
   0  48   0       1087.55       1066.73        66.80 o
   1  48   0        219.15        275.43        27.91 o
   2  48   0        101.29        102.84        31.58 o
   3  48   0        311.88        326.69        43.73 o
   4  48   0         35.37         27.13        30.37 o
   1  49   0        432.45        457.53        31.87 o
   2  49   0        451.17        357.46        45.35 o
   3  49   0        121.59        138.06        36.84 o
   4  49   0        100.68         79.76        35.63 o
   0  50   0        158.72        210.49        36.03 o
   1  50   0        273.16        281.28        32.39 o
   2  50   0        248.31        275.68        42.51 o
   3  50   0        429.55        398.76        48.59 o
   1  51   0        140.24        189.08        36.44 o
   2  51   0         33.32         89.88        31.99 o
   3  51   0         13.61         31.58        29.56 o
   0  52   0        408.10        478.12        51.01 o
   1  52   0       1459.83       1585.74        89.48 o
   2  52   0         82.06         62.35        31.18 o
   1  53   0        449.92        461.11        52.23 o
   2  53   0         52.37         61.54        29.15 o
   0  54   0        168.97        220.62        46.97 o
   1  54   0         42.89         80.57        34.82 o
   0   0   1       1823.61       1776.05        44.89 o
   1   0   1          6.44          8.88         2.27 o
   2   0   1         61.05         66.30         5.83 o
   3   0   1        756.77        767.87        21.89 o
   4   0   1        323.49        285.62        25.36 o
   5   0   1        548.27        505.03        36.40 o
   6   0   1       2363.96       2385.86        92.17 o
   7   0   1        134.01        130.28        30.84 o
   8   0   1         65.89         56.64        28.61 o
   9   0   1        220.74        211.06        46.44 o
  -9   1   1         15.35          9.91        31.64 o
  -8   1   1        882.43        935.21        67.21 o
  -7   1   1        179.23        155.46        31.59 o
  -6   1   1        217.28        215.34        32.38 o
  -5   1   1         61.04         62.69        18.58 o
  -4   1   1       3294.91       3056.95        95.03 o
  -3   1   1        580.74        547.96        23.00 o
  -2   1   1      15556.83      15873.99       263.49 o
  -1   1   1        850.50        870.20        19.61 o
   0   1   1       5837.73       6006.79       101.15 o
   1   1   1       1044.36       1075.63        21.48 o
   2   1   1      15571.62      15670.62       300.53 o
   3   1   1        542.57        523.03        17.53 o
   4   1   1       3775.41       3631.03       109.02 o
   5   1   1         81.33         87.28        20.56 o
   6   1   1        161.22        181.17        29.87 o
   7   1   1        221.05        240.71        38.75 o
   8   1   1       1087.00       1148.43        74.24 o
   9   1   1         25.15         39.14        32.05 o
  -9   2   1         60.77         38.30        33.44 o
  -8   2   1         91.91         93.00        32.58 o
  -7   2   1        370.11        341.72        41.12 o
  -6   2   1       2996.95       2879.85       103.34 o
  -5   2   1        248.04        233.98        26.45 o
  -4   2   1       3485.86       3403.08       103.58 o
  -3   2   1       1502.33       1522.28        42.59 o
  -2   2   1       6836.21       6918.40       105.19 o
  -1   2   1       7084.98       7123.95       130.95 o
   0   2   1       7772.62       7893.86       131.40 o
   1   2   1       6607.17       6757.79       116.32 o
   2   2   1       5978.61       6148.72       129.00 o
   3   2   1       1302.45       1367.39        32.89 o
   4   2   1       3398.14       3329.64        78.43 o
   5   2   1        305.59        243.34        27.31 o
   6   2   1       2916.10       2812.73       110.94 o
   7   2   1        316.34        344.99        44.06 o
   8   2   1         92.32         84.54        31.64 o
   9   2   1         62.04         51.44        36.79 o
  -9   3   1         73.21         63.72        34.90 o
  -8   3   1        683.23        771.73        61.97 o
  -7   3   1        208.25        221.22        35.76 o
  -6   3   1         85.19         85.69        22.82 o
  -5   3   1        709.40        685.61        41.65 o
  -4   3   1       5613.42       5651.28       160.05 o
  -3   3   1        698.52        657.93        31.17 o
  -2   3   1       2913.55       2954.49        84.01 o
  -1   3   1       6664.54       6901.13       121.64 o
   0   3   1       1113.21       1166.40        32.10 o
   1   3   1       7486.79       7627.47       143.03 o
   2   3   1       1648.23       1608.88        38.36 o
   3   3   1        749.48        725.66        21.25 o
   4   3   1       6529.97       6502.04       117.93 o
   5   3   1        753.10        721.76        44.23 o
   6   3   1        128.45        143.44        28.48 o
   7   3   1        210.48        224.79        37.46 o
   8   3   1        567.82        605.67        57.28 o
   9   3   1         44.21         34.56        31.76 o
  -9   4   1        170.43        163.29        42.55 o
  -8   4   1        122.44        129.38        33.49 o
  -7   4   1        126.09        114.30        29.34 o
  -6   4   1       1666.46       1613.75        71.85 o
  -5   4   1       1035.87       1031.66        50.46 o
  -4   4   1       8158.14       8240.08       219.22 o
  -3   4   1       5793.87       5893.17       186.83 o
  -2   4   1      15946.78      16013.82       272.20 o
  -1   4   1      12199.13      12697.08       252.55 o
   0   4   1      13031.07      13321.95       253.26 o
   1   4   1      13478.30      13947.66       257.10 o
   2   4   1      16550.58      16725.39       314.23 o
   3   4   1       5548.18       5651.44       103.22 o
   4   4   1       9019.07       9036.02       159.15 o
   5   4   1        882.95        821.86        33.57 o
   6   4   1       1410.14       1398.44        68.14 o
   7   4   1        126.97        105.90        29.20 o
   8   4   1        122.11        111.52        35.11 o
   9   4   1        167.59        155.92        42.23 o
  -9   5   1        149.45        182.40        44.64 o
  -8   5   1        809.27        792.46        62.40 o
  -7   5   1        182.38        169.16        33.35 o
  -6   5   1        670.46        635.02        44.94 o
  -5   5   1        129.71        103.06        20.43 o
  -4   5   1       1894.90       1843.20        95.15 o
  -3   5   1       3082.13       3145.45        90.69 o
  -2   5   1      14418.96      14340.85       250.00 o
  -1   5   1       9115.17       9254.86       140.11 o
   0   5   1      10666.21      10966.60       209.84 o
   1   5   1       9066.45       9477.35       156.68 o
   2   5   1      16469.32      16226.61       297.24 o
   3   5   1       2555.67       2711.15        56.53 o
   4   5   1       1188.65       1186.89        33.08 o
   5   5   1        213.59        183.54        17.61 o
   6   5   1        580.92        585.71        47.76 o
   7   5   1        243.81        262.33        39.07 o
   8   5   1        897.49        936.91        66.55 o
   9   5   1        143.41        114.31        40.45 o
  -9   6   1        290.54        283.06        47.67 o
  -8   6   1         70.72         85.25        31.20 o
  -7   6   1        215.58        202.57        34.63 o
  -6   6   1       3991.58       3828.32       207.88 o
  -5   6   1        918.59        843.87        45.74 o
  -4   6   1       2939.87       2952.47       132.80 o
  -3   6   1       1193.76       1158.44        36.95 o
  -2   6   1       1064.98       1043.22        29.14 o
  -1   6   1       6871.05       6984.53       107.06 o
   0   6   1      15327.50      15415.75       252.59 o
   1   6   1       6706.92       7139.94       136.71 o
   2   6   1        671.84        649.79        20.05 o
   3   6   1       1170.84       1107.63        31.75 o
   4   6   1       2065.86       2171.65        49.57 o
   5   6   1        905.12        857.01        33.44 o
   6   6   1       4308.40       4339.48       140.82 o
   7   6   1        218.46        220.24        37.14 o
   8   6   1         88.53         98.95        35.64 o
   9   6   1        246.40        217.06        43.50 o
  -9   7   1         95.46         99.80        37.16 o
  -8   7   1        653.95        701.07        58.72 o
  -7   7   1        297.55        298.95        39.27 o
  -6   7   1       1821.62       1756.70        75.29 o
  -5   7   1       1023.85        919.77        46.56 o
  -4   7   1       6166.87       6062.86       168.14 o
  -3   7   1       1559.29       1597.21        37.77 o
  -2   7   1      12693.64      12885.51       213.31 o
  -1   7   1       5335.07       5303.31        91.21 o
   0   7   1          3.89         -2.19         2.19 o
   1   7   1       4497.49       4732.04        84.33 o
   2   7   1      11814.81      11894.64       236.37 o
   3   7   1       1563.68       1613.11        41.56 o
   4   7   1       6807.76       6743.44       122.94 o
   5   7   1        829.92        753.42        32.81 o
   6   7   1       2070.67       1968.30        82.88 o
   7   7   1        303.66        308.65        43.37 o
   8   7   1        511.52        575.89        55.53 o
   9   7   1        128.39        134.83        42.51 o
  -9   8   1         66.27         87.40        38.00 o
  -8   8   1          7.94          2.49        27.60 o
  -7   8   1         78.23         89.54        27.90 o
  -6   8   1       1881.37       1939.57        78.70 o
  -5   8   1         40.26         38.99        15.30 o
  -4   8   1        425.37        429.17        29.79 o
  -3   8   1       4056.52       4083.35        79.15 o
  -2   8   1        199.74        198.55        11.30 o
  -1   8   1       4721.84       4827.77        73.27 o
   0   8   1      10285.35      10445.84       173.14 o
   1   8   1       4330.38       4485.74        78.26 o
   2   8   1         64.98         74.26         8.44 o
   3   8   1       4127.37       4133.31        89.49 o
   4   8   1        488.16        472.78        19.46 o
   5   8   1         12.36         14.70        10.44 o
   6   8   1       1629.48       1633.70        55.38 o
   7   8   1        153.76        151.83        33.15 o
   8   8   1         11.14         18.40        27.91 o
   9   8   1        115.42        152.67        41.73 o
  -9   9   1        273.95        251.56        47.23 o
  -8   9   1        444.14        437.73        52.24 o
  -7   9   1        359.49        337.31        39.56 o
  -6   9   1       1073.34       1058.09        57.07 o
  -5   9   1       2757.31       2594.72        88.60 o
  -4   9   1        978.35        895.14        41.06 o
  -3   9   1       3068.19       3226.72        65.25 o
  -2   9   1       8026.96       8046.20       139.40 o
  -1   9   1       1769.71       1768.78        29.12 o
   0   9   1       2129.76       2188.63        46.18 o
   1   9   1       1491.79       1464.12        29.19 o
   2   9   1       8282.08       8172.01       162.54 o
   3   9   1       3322.35       3347.59        74.24 o
   4   9   1        826.70        761.04        25.34 o
   5   9   1       2492.98       2476.29        68.46 o
   6   9   1        936.30        957.99        41.48 o
   7   9   1        317.74        335.93        42.34 o
   8   9   1        547.76        530.01        56.34 o
   9   9   1        255.24        226.62        46.57 o
  -9  10   1        225.42        241.52        47.33 o
  -8  10   1        150.01        161.47        36.78 o
  -7  10   1        155.80        186.29        35.06 o
  -6  10   1        509.43        511.39        39.84 o
  -5  10   1        704.08        700.07        42.37 o
  -4  10   1       2853.65       2864.97        72.75 o
  -3  10   1        132.78        108.11        11.82 o
  -2  10   1        984.01        986.59        23.83 o
  -1  10   1      14389.75      14606.49       214.48 o
   0  10   1       4969.74       4952.68        98.33 o
   1  10   1      13663.44      14198.49       272.17 o
   2  10   1        776.06        783.81        24.95 o
   3  10   1        360.51        343.79        16.56 o
   4  10   1       3164.00       3264.96        66.73 o
   5  10   1        777.15        801.09        27.99 o
   6  10   1        394.51        410.39        28.10 o
   7  10   1        139.40        175.28        34.70 o
   8  10   1         96.43        100.61        34.59 o
   9  10   1        228.86        232.97        45.95 o
  -9  11   1         88.27         95.96        39.72 o
  -8  11   1        206.38        199.47        39.71 o
  -7  11   1        269.15        301.15        38.90 o
  -6  11   1        193.48        181.82        28.50 o
  -5  11   1       2731.30       2627.38        92.46 o
  -4  11   1       1230.29       1222.36        38.97 o
  -3  11   1         37.70         49.78         8.15 o
  -2  11   1       4398.17       4401.54        79.53 o
  -1  11   1       4491.77       4473.70        69.88 o
   0  11   1         95.46         90.94         6.78 o
   1  11   1       4318.25       4478.83        89.89 o
   2  11   1       4077.88       4065.77        89.26 o
   3  11   1          4.76          8.89         6.29 o
   4  11   1       1423.75       1358.26        35.58 o
   5  11   1       3072.80       2972.37        65.41 o
   6  11   1        122.15        110.60        18.11 o
   7  11   1        254.74        260.53        38.77 o
   8  11   1        200.15        259.59        45.07 o
   9  11   1         99.21        100.41        40.05 o
  -9  12   1        520.97        564.82        64.80 o
  -8  12   1        189.57        199.67        40.76 o
  -7  12   1        191.19        193.02        34.92 o
  -6  12   1        355.97        352.40        36.30 o
  -5  12   1        220.39        231.77        27.20 o
  -4  12   1       1778.27       1749.51        48.66 o
  -3  12   1       5351.48       5213.32        98.11 o
  -2  12   1        474.00        560.06        16.84 o
  -1  12   1       1293.83       1299.36        27.83 o
   0  12   1       3783.12       3748.04        65.68 o
   1  12   1       1186.35       1189.87        24.49 o
   2  12   1        333.36        431.04        18.02 o
   3  12   1       5410.56       5306.25       112.10 o
   4  12   1       1559.96       1519.18        44.20 o
   5  12   1        138.36        157.72        18.11 o
   6  12   1        436.86        442.18        28.03 o
   7  12   1        222.80        237.36        39.43 o
   8  12   1        189.12        222.02        42.94 o
   9  12   1        496.72        515.47        63.44 o
  -9  13   1        167.91        185.05        44.08 o
  -8  13   1        280.54        327.33        47.89 o
  -7  13   1        519.95        535.92        46.86 o
  -6  13   1         24.68          8.41        18.01 o
  -5  13   1       3141.02       3079.11        79.08 o
  -4  13   1        971.76        983.77        31.03 o
  -3  13   1        967.93       1012.38        28.87 o
  -2  13   1       2468.62       2509.75        51.22 o
  -1  13   1       3263.72       3172.36        58.20 o
   0  13   1       4272.02       4390.15        86.10 o
   1  13   1       3636.12       3701.99        88.29 o
   2  13   1       2849.66       2951.79        55.43 o
   3  13   1       1188.00       1280.35        35.35 o
   4  13   1        913.62        882.02        31.05 o
   5  13   1       3162.94       3101.01        80.86 o
   6  13   1         13.12         13.15        13.06 o
   7  13   1        522.10        559.87        34.82 o
   8  13   1        251.46        265.31        44.94 o
   9  13   1        138.50        130.78        46.33 o
  -8  14   1        247.65        226.07        42.02 o
  -7  14   1       1595.47       1537.52        77.94 o
  -6  14   1         51.26         56.97        22.08 o
  -5  14   1         25.70         42.66        13.46 o
  -4  14   1         94.14        110.66        12.79 o
  -3  14   1       5389.45       5238.44        99.61 o
  -2  14   1       1776.67       1842.49        34.86 o
  -1  14   1       3115.71       3120.50        57.75 o
   0  14   1       1487.74       1435.66        29.08 o
   1  14   1       2634.67       2651.03        49.14 o
   2  14   1       2025.50       2037.69        50.06 o
   3  14   1       5987.10       5814.01       121.28 o
   4  14   1         60.09         48.46        10.34 o
   5  14   1         22.09         38.08        12.51 o
   6  14   1         97.50         99.76        17.52 o
   7  14   1       1575.20       1526.00        57.67 o
   8  14   1        225.67        238.56        43.69 o
   9  14   1        183.79        243.69        72.07 o
  -8  15   1        475.34        456.43        51.94 o
  -7  15   1        292.75        279.05        38.85 o
  -6  15   1        240.14        207.33        31.78 o
  -5  15   1       3549.53       3530.75        87.42 o
  -4  15   1        183.44        164.44        14.47 o
  -3  15   1        235.17        245.96        14.36 o
  -2  15   1        560.31        532.90        14.88 o
  -1  15   1       5390.23       5248.60        92.62 o
   0  15   1        483.27        465.28        13.00 o
   1  15   1       5122.57       5093.69        89.09 o
   2  15   1        530.19        520.54        17.28 o
   3  15   1        339.04        348.41        17.74 o
   4  15   1        220.73        201.73        15.99 o
   5  15   1       3331.57       3325.49        87.03 o
   6  15   1        187.54        135.66        19.61 o
   7  15   1        321.39        339.65        30.61 o
   8  15   1        447.95        436.36        55.38 o
   9  15   1        159.34        184.62        66.80 o
  -8  16   1        245.68        251.07        42.75 o
  -7  16   1       1359.40       1410.44        73.70 o
  -6  16   1         89.72         88.73        24.42 o
  -5  16   1        254.13        247.77        21.74 o
  -4  16   1        157.72        162.03        14.87 o
  -3  16   1       7527.69       7421.08       134.71 o
  -2  16   1       4127.72       4532.51        74.38 o
  -1  16   1        852.32        838.91        20.61 o
   0  16   1        964.41        902.78        20.97 o
   1  16   1        725.41        706.01        17.67 o
   2  16   1       4082.79       4437.32        92.75 o
   3  16   1       7563.31       7323.30       152.25 o
   4  16   1        221.74        235.94        17.02 o
   5  16   1        336.17        363.70        24.98 o
   6  16   1        131.17        133.47        20.01 o
   7  16   1       1402.41       1311.62        54.96 o
   8  16   1        223.23        173.41        40.51 o
  -8  17   1         43.43         76.12        51.42 o
  -7  17   1        532.48        564.76        51.29 o
  -6  17   1        173.77        184.53        22.35 o
  -5  17   1       3138.16       3140.77        81.35 o
  -4  17   1       1071.63       1066.97        32.92 o
  -3  17   1        485.37        467.94        19.01 o
  -2  17   1       1406.04       1510.33        34.09 o
  -1  17   1       4452.34       4381.73        79.39 o
   0  17   1        312.51        276.61        12.03 o
   1  17   1       4772.98       4734.24        84.17 o
   2  17   1       1215.26       1386.79        31.08 o
   3  17   1        552.89        549.98        19.93 o
   4  17   1       1003.40        981.63        33.75 o
   5  17   1       3105.74       3094.10        81.77 o
   6  17   1        244.03        236.66        24.37 o
   7  17   1        477.51        508.96        37.30 o
   8  17   1         55.61         72.53        32.15 o
  -8  18   1        182.59        168.83        55.87 o
  -7  18   1       1294.42       1239.27        69.89 o
  -6  18   1        139.89        142.91        20.94 o
  -5  18   1        577.62        567.88        29.66 o
  -4  18   1        600.77        590.51        23.93 o
  -3  18   1       6586.88       6718.96       109.16 o
  -2  18   1        952.13        970.26        25.22 o
  -1  18   1       2708.12       2654.92        51.57 o
   0  18   1       2449.52       2733.29        52.12 o
   1  18   1       2660.88       2555.33        49.28 o
   2  18   1       1099.93       1167.49        27.50 o
   3  18   1       6562.73       6619.97       119.49 o
   4  18   1        609.78        628.87        32.57 o
   5  18   1        601.80        608.28        30.45 o
   6  18   1        151.22        158.03        21.28 o
   7  18   1       1231.00       1193.77        52.26 o
   8  18   1        206.36        209.74        41.75 o
  -8  19   1         73.81        108.51        51.01 o
  -7  19   1        492.26        523.46        78.14 o
  -6  19   1         28.98         24.70        15.91 o
  -5  19   1       1878.39       1854.04        57.31 o
  -4  19   1        756.42        781.25        28.21 o
  -3  19   1       1376.75       1383.40        31.44 o
  -2  19   1        187.28        194.64        11.27 o
  -1  19   1       9645.46       9852.83       168.52 o
   0  19   1       2299.73       2447.21        47.80 o
   1  19   1       7929.97       8050.95       138.50 o
   2  19   1        139.65        145.63        15.08 o
   3  19   1       1313.48       1337.51        35.86 o
   4  19   1        632.84        623.56        32.80 o
   5  19   1       1950.07       1956.07        60.30 o
   6  19   1         48.00         57.04        18.28 o
   7  19   1        418.83        444.21        36.05 o
   8  19   1         71.62         83.74        23.90 o
  -8  20   1        238.69        190.70        58.71 o
  -7  20   1        755.75        768.37        88.26 o
  -6  20   1         78.92         69.22        17.74 o
  -5  20   1        442.35        449.36        26.79 o
  -4  20   1        448.95        453.28        22.22 o
  -3  20   1       8005.64       8000.90       127.93 o
  -2  20   1       1187.73       1246.36        30.70 o
  -1  20   1         22.22          8.88         4.95 o
   0  20   1       3228.96       3701.63        68.87 o
   1  20   1         88.27         95.58         7.42 o
   2  20   1       1004.12       1090.20        28.23 o
   3  20   1       7885.60       7914.66       141.87 o
   4  20   1        560.90        527.89        29.81 o
   5  20   1        427.33        407.16        26.76 o
   6  20   1         91.83         79.53        18.15 o
   7  20   1        838.59        852.92        55.84 o
   8  20   1        272.56        274.00        33.63 o
  -8  21   1        121.79        121.87        51.01 o
  -7  21   1        212.64        207.26        53.85 o
  -6  21   1         54.28         63.19        21.63 o
  -5  21   1       2015.53       1958.00        65.71 o
  -4  21   1        528.02        522.31        19.64 o
  -3  21   1        553.78        552.87        18.59 o
  -2  21   1        203.37        214.08        12.64 o
  -1  21   1       5364.68       5306.62        96.28 o
   0  21   1         34.51         18.32         4.92 o
   1  21   1       5984.91       5961.01       105.91 o
   2  21   1        267.45        277.51        12.70 o
   3  21   1        633.21        648.58        21.05 o
   4  21   1        406.08        429.42        26.31 o
   5  21   1       1750.66       1708.09        56.91 o
   6  21   1        113.03        150.44        22.97 o
   7  21   1        358.89        388.03        35.07 o
   8  21   1        135.40        116.11        25.98 o
  -8  22   1         16.35         24.70        44.94 o
  -7  22   1        791.34        829.51        90.69 o
  -6  22   1        153.12        131.97        23.83 o
  -5  22   1        619.45        637.23        41.97 o
  -4  22   1        781.63        725.72        23.97 o
  -3  22   1       3253.52       3230.16        59.67 o
  -2  22   1        933.01        921.18        25.52 o
  -1  22   1       1945.62       1941.29        51.95 o
   0  22   1         50.41         44.11         6.26 o
   1  22   1       2133.94       2109.06        58.96 o
   2  22   1       1118.71       1169.16        29.00 o
   3  22   1       3290.15       3284.83        65.99 o
   4  22   1        760.52        748.07        27.86 o
   5  22   1        469.31        460.71        33.17 o
   6  22   1        100.19        104.67        19.75 o
   7  22   1        694.78        768.59        44.09 o
   8  22   1          1.06          3.82        19.06 o
  -8  23   1        581.20        581.77        89.07 o
  -7  23   1        982.40       1014.90        93.93 o
  -6  23   1        947.97        950.35        53.30 o
  -5  23   1        511.07        531.75        36.67 o
  -4  23   1         97.06        107.70        11.71 o
  -3  23   1        419.32        421.26        16.76 o
  -2  23   1       1244.54       1257.81        31.88 o
  -1  23   1       3830.25       3706.78        71.31 o
   0  23   1         50.89         80.49         7.84 o
   1  23   1       3806.36       3689.79        69.88 o
   2  23   1       1255.54       1293.05        49.91 o
   3  23   1        393.36        409.74        17.46 o
   4  23   1        179.74        181.58        15.44 o
   5  23   1        583.36        617.73        43.61 o
   6  23   1       1017.77        979.63        44.73 o
   7  23   1        986.76        979.42        48.69 o
   8  23   1        495.05        510.00        43.31 o
  -8  24   1        240.10        270.01        69.64 o
  -7  24   1        172.05        201.66        33.75 o
  -6  24   1          1.58         21.60        18.65 o
  -5  24   1         41.63         50.42        12.69 o
  -4  24   1        338.45        324.49        18.95 o
  -3  24   1       1979.19       1970.84        41.98 o
  -2  24   1       1053.35       1025.09        29.38 o
  -1  24   1       2937.55       2963.98        59.70 o
   0  24   1        291.74        280.56        12.58 o
   1  24   1       2955.83       2951.80        64.33 o
   2  24   1       1016.44        996.08        26.67 o
   3  24   1       2227.03       2267.15        50.39 o
   4  24   1        275.56        269.65        18.53 o
   5  24   1         13.90         12.06        15.76 o
   6  24   1         14.52         16.60        17.00 o
   7  24   1        227.35        286.64        32.93 o
   8  24   1        320.79        321.33        37.49 o
  -8  25   1        575.70        565.98        89.07 o
  -7  25   1        173.40        188.63        31.93 o
  -6  25   1        444.15        417.28        37.45 o
  -5  25   1       1745.42       1818.54        49.70 o
  -4  25   1        350.72        375.63        20.30 o
  -3  25   1        114.51        110.86        11.82 o
  -2  25   1       1941.87       1876.29        43.29 o
  -1  25   1       2840.39       2741.52        56.48 o
   0  25   1         32.21         33.19         7.48 o
   1  25   1       2842.90       2724.18        60.30 o
   2  25   1       1890.05       1854.29        65.73 o
   3  25   1         76.04         91.54        11.42 o
   4  25   1        411.89        397.08        21.37 o
   5  25   1       1629.18       1672.24        96.97 o
   6  25   1        282.82        275.54        29.08 o
   7  25   1        249.47        248.42        32.03 o
   8  25   1        746.60        714.72        49.41 o
  -8  26   1        248.29        229.12        61.95 o
  -7  26   1        805.20        837.07        59.11 o
  -6  26   1        921.04        959.97        41.15 o
  -5  26   1       1116.81       1166.43        39.65 o
  -4  26   1        820.88        843.71        29.68 o
  -3  26   1        827.59        825.52        26.79 o
  -2  26   1        429.11        421.45        17.79 o
  -1  26   1       1620.41       1586.09        37.43 o
   0  26   1       3823.23       3943.91        75.86 o
   1  26   1       1606.67       1593.75        42.48 o
   2  26   1        293.02        289.40        15.04 o
   3  26   1        908.83        942.51        31.72 o
   4  26   1        878.98        870.07        31.49 o
   5  26   1       1090.29       1125.73        54.20 o
   6  26   1        846.45        848.35        43.77 o
   7  26   1        831.76        878.34        49.34 o
   8  26   1        200.23        187.68        30.78 o
  -8  27   1        157.34        140.49        53.44 o
  -7  27   1        388.82        363.77        29.65 o
  -6  27   1        482.81        501.01        31.87 o
  -5  27   1        983.66       1013.71        35.62 o
  -4  27   1       1590.62       1602.99        43.57 o
  -3  27   1        645.50        630.48        23.95 o
  -2  27   1        485.56        471.93        19.24 o
  -1  27   1       2675.39       2615.42        54.96 o
   0  27   1        427.15        446.82        16.96 o
   1  27   1       2896.45       2809.34        57.29 o
   2  27   1        536.08        538.83        21.73 o
   3  27   1        665.55        692.57        28.94 o
   4  27   1       1714.18       1739.25        50.06 o
   5  27   1       1248.57       1253.42        57.37 o
   6  27   1        555.97        557.78        37.12 o
   7  27   1        248.18        254.72        31.63 o
   8  27   1        112.99        129.89        29.82 o
  -8  28   1        193.93        179.65        32.27 o
  -7  28   1         71.18         83.96        20.10 o
  -6  28   1        490.30        533.60        32.95 o
  -5  28   1         16.33         22.83        12.31 o
  -4  28   1       1693.32       1696.96        45.67 o
  -3  28   1       3185.22       3187.87        68.63 o
  -2  28   1        253.35        256.16        14.83 o
  -1  28   1        489.18        468.27        18.23 o
   0  28   1       3277.52       3208.65        64.52 o
   1  28   1        488.70        520.10        21.36 o
   2  28   1        208.64        220.77        18.05 o
   3  28   1       3217.22       3279.24        78.23 o
   4  28   1       1399.16       1300.93       103.63 o
   5  28   1         68.26         71.68        21.46 o
   6  28   1        629.98        620.15        39.72 o
   7  28   1         23.06         27.95        21.58 o
   8  28   1        141.38        137.66        61.54 o
  -7  29   1       1791.88       1667.89        59.81 o
  -6  29   1        683.98        717.58        36.81 o
  -5  29   1       1024.06       1062.32        41.07 o
  -4  29   1       1392.31       1410.95        40.55 o
  -3  29   1        143.80        136.45        13.97 o
  -2  29   1       2695.92       2700.66        60.53 o
  -1  29   1       1504.99       1470.70        36.50 o
   0  29   1        944.47        976.94        27.91 o
   1  29   1       1705.92       1646.49        44.75 o
   2  29   1       2748.22       2670.80        65.31 o
   3  29   1        181.17        182.41        19.79 o
   4  29   1       1270.17       1276.40        63.16 o
   5  29   1        762.98        759.25        44.56 o
   6  29   1        766.03        742.64        43.03 o
   7  29   1       2020.71       1870.40        73.48 o
  -7  30   1         89.43         86.55        20.44 o
  -6  30   1        245.12        263.47        25.32 o
  -5  30   1        344.94        380.66        24.18 o
  -4  30   1        343.44        349.49        20.91 o
  -3  30   1       1736.01       1783.69        45.56 o
  -2  30   1        390.04        403.92        19.32 o
  -1  30   1        246.30        260.41        14.72 o
   0  30   1       1229.85       1162.90        35.31 o
   1  30   1        325.19        323.78        17.68 o
   2  30   1        354.98        351.24        19.29 o
   3  30   1       1587.47       1682.91        48.59 o
   4  30   1        253.14        265.32        28.18 o
   5  30   1        344.11        326.09        33.53 o
   6  30   1        367.65        381.34        33.59 o
   7  30   1        140.45        145.49        28.50 o
  -7  31   1         74.96         89.82        20.96 o
  -6  31   1        762.95        717.40        36.40 o
  -5  31   1       1203.22       1226.08        40.75 o
  -4  31   1        810.06        879.10        32.66 o
  -3  31   1       1492.52       1451.83        40.42 o
  -2  31   1       3100.33       3091.40       100.91 o
  -1  31   1        882.75        810.06        26.36 o
   0  31   1        329.20        346.45        18.43 o
   1  31   1        761.46        736.57        26.70 o
   2  31   1       2954.81       2966.92        72.14 o
   3  31   1       1537.08       1532.91        45.82 o
   4  31   1        801.39        785.08        95.96 o
   5  31   1       1403.48       1412.52        64.70 o
   6  31   1        693.74        661.84        40.68 o
   7  31   1         25.00         28.17        21.23 o
  -7  32   1        247.32        279.47        28.90 o
  -6  32   1       1028.90       1053.49        44.47 o
  -5  32   1        916.24        906.29        35.29 o
  -4  32   1       1231.56       1229.85        41.67 o
  -3  32   1        689.13        716.98        27.30 o
  -2  32   1       2184.19       2196.16        51.94 o
  -1  32   1        479.34        485.49        22.21 o
   0  32   1        672.48        621.99        24.87 o
   1  32   1        643.37        645.09        25.43 o
   2  32   1       2180.55       2212.65        58.21 o
   3  32   1        435.18        401.23        40.29 o
   4  32   1       1350.05       1247.51        58.71 o
   5  32   1        852.22        798.48        47.80 o
   6  32   1        791.15        807.04        46.70 o
   7  32   1        242.39        233.32        36.30 o
  -7  33   1        367.98        340.53        31.29 o
  -6  33   1         53.77         76.15        19.55 o
  -5  33   1         24.25         26.17        13.89 o
  -4  33   1        520.86        550.42        26.49 o
  -3  33   1        144.79        151.29        15.38 o
  -2  33   1       1183.12       1227.80        64.59 o
  -1  33   1       1850.68       1823.15        50.07 o
   0  33   1        678.96        699.82        26.88 o
   1  33   1       2013.04       1984.67        52.89 o
   2  33   1       1747.92       1702.96        53.86 o
   3  33   1        215.54        187.22        25.38 o
   4  33   1        413.59        460.46        36.11 o
   5  33   1          5.82         -0.89        17.65 o
   6  33   1         83.97        111.92        24.53 o
   7  33   1        318.65        300.87        42.21 o
  -7  34   1         65.74         83.72        22.53 o
  -6  34   1       1573.98       1673.85        84.59 o
  -5  34   1         94.91         94.30        16.53 o
  -4  34   1        339.76        344.34        22.70 o
  -3  34   1        722.19        711.57        28.96 o
  -2  34   1         47.80         45.62        13.39 o
  -1  34   1        602.32        604.90        25.80 o
   0  34   1       9337.51       9186.94       189.96 o
   1  34   1        463.24        463.23        22.60 o
   2  34   1        107.57        116.98        14.59 o
   3  34   1        717.83        692.86        41.87 o
   4  34   1        356.30        354.44        33.22 o
   5  34   1        178.56        184.36        28.54 o
   6  34   1       1617.30       1657.06       100.00 o
   7  34   1         64.78         89.70        31.31 o
  -7  35   1        146.41        154.70        25.44 o
  -6  35   1         96.52         93.45        29.79 o
  -5  35   1         57.15         52.52        15.46 o
  -4  35   1        688.11        756.67        31.69 o
  -3  35   1        468.76        436.66        24.92 o
  -2  35   1       1500.49       1442.18        44.29 o
  -1  35   1       1039.49       1010.66        35.27 o
   0  35   1       1993.33       1976.25        53.75 o
   1  35   1        834.68        850.17        31.22 o
   2  35   1       1110.14       1119.79        37.89 o
   3  35   1        402.73        409.86        34.45 o
   4  35   1        705.53        709.63        78.95 o
   5  35   1         52.10         59.85        23.30 o
   6  35   1        152.26        200.84        36.77 o
   7  35   1        106.21         99.08        30.93 o
  -7  36   1          0.41         11.60        22.74 o
  -6  36   1        276.71        357.32        30.85 o
  -5  36   1        248.46        283.73        26.37 o
  -4  36   1       1666.43       1665.93        77.50 o
  -3  36   1        116.78        133.44        17.72 o
  -2  36   1       2133.34       2091.38        57.99 o
  -1  36   1        560.46        552.63        27.39 o
   0  36   1        178.32        180.52        16.18 o
   1  36   1        475.95        454.24        22.66 o
   2  36   1       2375.82       2321.86        64.41 o
   3  36   1        160.87        194.71        27.10 o
   4  36   1       1637.91       1675.69       114.76 o
   5  36   1        251.69        233.09        32.53 o
   6  36   1        455.72        556.91        47.44 o
   7  36   1          2.88         41.30        49.80 o
  -6  37   1        106.25         79.01        22.29 o
  -5  37   1         54.58         46.67        17.85 o
  -4  37   1       1523.71       1550.13        65.09 o
  -3  37   1        158.24        148.08        17.82 o
  -2  37   1       2160.12       2150.31        59.57 o
  -1  37   1       1033.37       1003.31        35.88 o
   0  37   1         28.13         64.37        12.67 o
   1  37   1       1057.19       1067.76        36.50 o
   2  37   1       2390.06       2457.68        85.63 o
   3  37   1         92.32         86.00        22.24 o
   4  37   1       1393.15       1421.13        91.28 o
   5  37   1         62.47         74.44        26.81 o
   6  37   1        103.38        100.82        28.38 o
  -6  38   1        481.65        551.70        39.88 o
  -5  38   1        214.99        208.28        30.95 o
  -4  38   1        611.88        666.67        38.50 o
  -3  38   1        114.97        100.02        19.66 o
  -2  38   1        109.63        122.77        16.00 o
  -1  38   1         43.07         64.33        12.94 o
   0  38   1       2018.31       2022.50        56.24 o
   1  38   1         31.01         39.11        11.67 o
   2  38   1        146.17        138.04        22.29 o
   3  38   1        131.04        116.69        23.27 o
   4  38   1        612.98        596.38        44.42 o
   5  38   1        191.46        210.12        34.01 o
   6  38   1        424.54        370.81        90.49 o
  -6  39   1         33.49         37.48        21.45 o
  -5  39   1         36.58         27.20        18.30 o
  -4  39   1       1055.97       1138.39        70.45 o
  -3  39   1        647.25        638.21        55.85 o
  -2  39   1       1296.59       1336.97        44.65 o
  -1  39   1        465.32        452.69        25.21 o
   0  39   1        167.66        184.62        17.13 o
   1  39   1        496.01        483.74        24.68 o
   2  39   1       1279.04       1281.59        58.11 o
   3  39   1        611.44        546.20        56.26 o
   4  39   1       1139.34       1108.05        94.34 o
   5  39   1         18.36         24.83        24.90 o
   6  39   1         16.89         18.55        38.67 o
  -6  40   1        782.91        849.23        50.35 o
  -5  40   1        419.92        474.92        37.96 o
  -4  40   1        632.40        675.66        88.24 o
  -3  40   1        103.05        109.53        19.61 o
  -2  40   1         31.90         39.57        13.04 o
  -1  40   1        309.72        319.10        21.75 o
   0  40   1       5299.87       5161.32       116.94 o
   1  40   1        385.96        367.81        25.74 o
   2  40   1          5.63         20.45        16.72 o
   3  40   1         76.65         68.87        22.27 o
   4  40   1        615.02        640.69        45.61 o
   5  40   1        374.15        395.41        56.08 o
   6  40   1        887.10        985.79       117.41 o
  -6  41   1        240.62        286.70        47.17 o
  -5  41   1         91.06        141.27        27.73 o
  -4  41   1        625.36        692.63        40.37 o
  -3  41   1        452.97        415.80        30.70 o
  -2  41   1       1220.35       1184.98        47.92 o
  -1  41   1        523.53        510.34        26.62 o
   0  41   1        148.49        186.04        18.68 o
   1  41   1        630.58        567.46        39.69 o
   2  41   1        923.89        916.70        49.42 o
   3  41   1        359.79        346.12        35.85 o
   4  41   1        632.15        615.55        45.78 o
   5  41   1        127.63        147.30        30.99 o
   6  41   1        203.40        195.71        46.22 o
  -5  42   1        516.02        567.35        49.17 o
  -4  42   1        354.96        310.36        29.62 o
  -3  42   1         89.45         71.04        19.32 o
  -2  42   1        203.25        229.73        23.74 o
  -1  42   1        595.81        519.54        27.99 o
   0  42   1       3058.98       3057.63        78.20 o
   1  42   1        675.07        639.37        40.89 o
   2  42   1        215.70        216.66        30.55 o
   3  42   1         38.42         32.75        19.37 o
   4  42   1        450.54        460.52        44.08 o
   5  42   1        613.05        630.06        49.23 o
  -5  43   1        178.35        185.62        29.01 o
  -4  43   1        243.65        301.72        57.29 o
  -3  43   1         87.66        106.41        27.94 o
  -2  43   1       1130.93       1192.68        71.26 o
  -1  43   1        110.06        124.98        30.37 o
   0  43   1         84.49         81.02        14.64 o
   1  43   1        163.12        197.01        30.35 o
   2  43   1       1196.69       1121.34        56.27 o
   3  43   1         82.04         70.02        22.03 o
   4  43   1        245.45        294.54        35.83 o
   5  43   1        161.01        179.99        32.74 o
  -5  44   1         45.35         53.31        30.57 o
  -4  44   1        293.70        338.31        32.42 o
  -3  44   1        364.22        390.00        61.54 o
  -2  44   1        263.88        257.22        25.61 o
  -1  44   1         92.88        111.65        19.42 o
   0  44   1       1476.22       1432.29        77.74 o
   1  44   1        138.74        164.74        27.28 o
   2  44   1        193.58        245.68        32.23 o
   3  44   1        384.22        413.20        40.39 o
   4  44   1        263.67        283.58        36.17 o
   5  44   1         64.37         51.43        25.89 o
  -5  45   1        118.10        126.34        26.76 o
  -4  45   1        257.43        294.95        29.77 o
  -3  45   1        184.25        183.43        24.67 o
  -2  45   1        736.23        806.22        40.22 o
  -1  45   1        214.50        221.68        24.70 o
   0  45   1         81.87        129.97        30.37 o
   1  45   1        170.91        197.98        34.01 o
   2  45   1        801.89        811.84        51.22 o
   3  45   1        157.72        168.60        29.27 o
   4  45   1        226.85        241.07        35.42 o
   5  45   1        148.37        134.53        30.94 o
  -4  46   1          2.08          6.31        17.98 o
  -3  46   1        427.19        422.09        33.88 o
  -2  46   1        194.12        197.62        25.17 o
  -1  46   1         17.18         19.25        15.45 o
   0  46   1        385.54        454.23        43.73 o
   1  46   1          4.66         14.98        24.29 o
   2  46   1        179.07        185.51        33.99 o
   3  46   1        509.25        525.16        45.74 o
   4  46   1         16.12         54.20        27.09 o
  -4  47   1         59.54         74.01        54.05 o
  -3  47   1         14.49         48.17        19.90 o
  -2  47   1        702.39        767.00        41.06 o
  -1  47   1        243.73        270.45        29.05 o
   0  47   1         87.46        111.34        29.96 o
   1  47   1        216.67        263.53        38.87 o
   2  47   1        693.23        721.81        57.09 o
   3  47   1         27.33         26.32        25.91 o
   4  47   1        123.33        142.36        31.22 o
  -4  48   1         74.26         94.95        24.48 o
  -3  48   1        428.22        503.67        38.65 o
  -2  48   1        369.66        415.62        34.06 o
  -1  48   1        131.74        121.06        29.96 o
   0  48   1          9.23         17.41        24.70 o
   1  48   1        132.55        149.40        34.82 o
   2  48   1        349.37        426.70        50.61 o
   3  48   1        341.35        361.92        50.20 o
   4  48   1        116.14        131.18        35.22 o
  -3  49   1        102.74        140.18        44.54 o
  -2  49   1        193.37        212.71        26.29 o
  -1  49   1        421.49        483.38        53.04 o
   0  49   1        208.85        187.05        34.41 o
   1  49   1        516.96        540.87        52.63 o
   2  49   1        175.09        178.15        37.25 o
   3  49   1        137.84        114.98        32.79 o
  -3  50   1        527.71        543.89        67.80 o
  -2  50   1        114.36        128.75        31.58 o
  -1  50   1        237.71        283.37        43.32 o
   0  50   1          5.42         38.87        25.10 o
   1  50   1        223.33        246.12        40.08 o
   2  50   1        115.86        111.75        30.77 o
   3  50   1        500.12        463.54        55.87 o
  -3  51   1         27.97         63.36        23.48 o
  -2  51   1        305.84        346.13        47.78 o
  -1  51   1        694.91        718.17        60.33 o
   0  51   1         83.40         73.69        34.01 o
   1  51   1        623.03        601.60        55.06 o
   2  51   1        280.63        319.81        43.73 o
   3  51   1         16.07         12.96        29.15 o
  -2  52   1        282.51        295.52        45.35 o
  -1  52   1        304.67        347.75        48.59 o
   0  52   1          5.80         25.10        28.75 o
   1  52   1        308.51        335.60        47.37 o
   2  52   1        224.78        227.09        42.51 o
  -1  53   1        509.71        504.84        55.47 o
   0  53   1        152.97        149.40        34.41 o
   1  53   1        537.42        581.77        59.11 o
   0  54   1        137.27        133.20        35.63 o
   0   0   2      12389.74      12244.03       237.17 o
   1   0   2       4619.30       4782.90        86.15 o
   2   0   2        390.74        394.91        13.56 o
   3   0   2          1.06          4.50         5.21 o
   4   0   2        174.72        169.33        13.19 o
   5   0   2       3780.76       3709.41        96.96 o
   6   0   2       1973.10       2015.18        85.38 o
   7   0   2        155.61        176.52        34.61 o
   8   0   2          2.49         -0.59        26.62 o
   9   0   2        267.45        250.91        49.53 o
  -9   1   2         34.58         31.35        32.83 o
  -8   1   2        572.23        622.81        57.08 o
  -7   1   2        442.24        493.43        48.87 o
  -6   1   2        437.08        445.88        40.29 o
  -5   1   2          7.89         19.32        16.02 o
  -4   1   2       2132.81       2079.12        59.53 o
  -3   1   2       3596.13       3601.63        68.38 o
  -2   1   2       5367.26       5346.48        95.54 o
  -1   1   2        482.85        515.45        16.06 o
   0   1   2       4338.85       4403.49        64.46 o
   1   1   2        680.74        732.47        24.11 o
   2   1   2       5047.88       4980.50        93.34 o
   3   1   2       3016.91       2960.49        72.15 o
   4   1   2       1878.52       1850.56        45.70 o
   5   1   2         19.83         23.25        13.99 o
   6   1   2        480.52        474.01        43.50 o
   7   1   2        451.10        473.15        46.37 o
   8   1   2        480.57        490.52        57.17 o
   9   1   2         22.08         46.10        34.68 o
  -9   2   2        181.55        150.78        43.07 o
  -8   2   2        218.46        241.55        44.03 o
  -7   2   2        254.48        251.05        39.21 o
  -6   2   2        616.53        631.15        46.91 o
  -5   2   2       2485.09       2438.93        91.18 o
  -4   2   2       1657.99       1658.91        50.70 o
  -3   2   2        684.80        717.05        19.42 o
  -2   2   2        615.25        615.12        19.80 o
  -1   2   2       5328.37       5461.47        94.91 o
   0   2   2      16323.58      16455.12       273.36 o
   1   2   2       4988.39       5046.09        92.76 o
   2   2   2        891.33        869.09        25.91 o
   3   2   2        541.74        542.26        21.35 o
   4   2   2       1402.96       1364.68        37.54 o
   5   2   2       2971.17       2894.63        64.47 o
   6   2   2        877.67        902.99        54.53 o
   7   2   2        230.74        250.64        40.29 o
   8   2   2        199.61        212.18        41.33 o
   9   2   2        145.83        133.55        43.17 o
  -9   3   2        537.21        502.13        58.11 o
  -8   3   2       1822.57       1852.51        94.98 o
  -7   3   2        176.94        175.16        34.87 o
  -6   3   2        258.95        271.96        36.78 o
  -5   3   2       1143.98       1150.34        55.23 o
  -4   3   2       2867.13       2858.23        75.59 o
  -3   3   2       1404.57       1346.58        37.88 o
  -2   3   2       3652.03       3502.66        69.08 o
  -1   3   2       4592.98       4744.63        83.05 o
   0   3   2        565.26        558.24        15.64 o
   1   3   2       4226.39       4335.87        81.65 o
   2   3   2       4133.60       3988.50        73.53 o
   3   3   2       1526.87       1415.23        38.71 o
   4   3   2       2843.10       2823.53        61.84 o
   5   3   2       1057.21       1026.30        33.64 o
   6   3   2        364.00        365.74        38.25 o
   7   3   2         80.84         90.26        29.57 o
   8   3   2       1582.50       1656.84        90.18 o
   9   3   2        531.57        548.71        60.65 o
  -9   4   2         61.57         74.42        36.77 o
  -8   4   2        158.11        168.10        37.63 o
  -7   4   2        157.03        191.54        36.59 o
  -6   4   2        951.23        944.84        55.97 o
  -5   4   2        990.62        983.34        51.07 o
  -4   4   2       2576.44       2474.70        70.08 o
  -3   4   2       1536.31       1617.51        42.96 o
  -2   4   2       1069.22       1000.43        21.57 o
  -1   4   2        911.04        926.71        28.86 o
   0   4   2       4616.53       4762.89        85.18 o
   1   4   2        907.06        910.92        21.07 o
   2   4   2        862.80        818.68        26.27 o
   3   4   2       1754.02       1811.21        45.44 o
   4   4   2       2887.37       2858.65        60.78 o
   5   4   2        945.79        911.75        31.29 o
   6   4   2        588.68        552.51        46.05 o
   7   4   2        178.43        173.70        36.48 o
   8   4   2        123.70        163.04        38.52 o
   9   4   2         70.69         76.72        41.63 o
  -9   5   2         40.34         35.32        36.28 o
  -8   5   2        227.25        192.22        42.29 o
  -7   5   2        600.80        601.66        51.88 o
  -6   5   2        919.59        944.34        56.94 o
  -5   5   2        256.04        271.85        29.63 o
  -4   5   2       1298.82       1254.07        43.85 o
  -3   5   2       1718.12       1705.33        43.84 o
  -2   5   2       5437.60       5294.07       101.70 o
  -1   5   2       3221.47       3306.43        91.50 o
   0   5   2       5565.77       5901.58       103.57 o
   1   5   2       2806.57       2844.22        51.68 o
   2   5   2       5742.64       5802.44       117.57 o
   3   5   2       1863.39       1799.61        46.28 o
   4   5   2       1349.40       1276.92        35.28 o
   5   5   2        279.34        276.77        18.92 o
   6   5   2        788.38        753.99        52.37 o
   7   5   2        519.03        504.33        48.42 o
   8   5   2        407.57        391.96        51.91 o
   9   5   2         60.67         50.59        38.40 o
  -9   6   2        213.36        197.10        47.57 o
  -8   6   2        284.36        256.10        42.66 o
  -7   6   2        844.78        881.95        67.41 o
  -6   6   2       2654.25       2762.26       102.30 o
  -5   6   2        537.14        548.63        38.16 o
  -4   6   2        926.96        874.37        43.22 o
  -3   6   2       4192.80       4336.85        88.26 o
  -2   6   2       1251.67       1217.32        46.69 o
  -1   6   2        620.49        557.88        41.70 o
   0   6   2       2045.23       2008.14        40.34 o
   1   6   2        963.65        905.68        22.97 o
   2   6   2        930.54        914.66        27.81 o
   3   6   2       4393.44       4482.81        97.28 o
   4   6   2       1072.20       1054.12        30.96 o
   5   6   2        461.47        391.09        21.42 o
   6   6   2       2567.46       2625.04        75.46 o
   7   6   2        822.37        798.09        59.54 o
   8   6   2        337.39        301.70        48.96 o
   9   6   2        241.53        250.98        65.18 o
  -8   7   2        314.48        368.88        48.99 o
  -7   7   2        221.90        228.65        36.46 o
  -6   7   2        912.94        900.53        55.02 o
  -5   7   2         82.60         97.26        21.47 o
  -4   7   2       1294.91       1262.11        45.03 o
  -3   7   2       1608.32       1497.11        39.33 o
  -2   7   2       5472.31       5700.06       103.50 o
  -1   7   2       2033.00       2127.53        39.15 o
   0   7   2        246.54        230.48         9.68 o
   1   7   2       2211.20       2268.82        55.27 o
   2   7   2       5044.75       5171.30       113.64 o
   3   7   2       1471.36       1376.18        40.08 o
   4   7   2       1306.83       1288.44        39.91 o
   5   7   2         15.94         15.82         9.51 o
   6   7   2        811.17        785.65        36.72 o
   7   7   2        393.78        396.37        48.67 o
   8   7   2        357.17        425.11        51.42 o
   9   7   2        379.15        335.60        73.69 o
  -8   8   2        284.68        276.47        44.37 o
  -7   8   2       1765.67       1632.49       135.03 o
  -6   8   2        909.57        984.42        56.63 o
  -5   8   2        782.98        826.16        47.23 o
  -4   8   2       1199.69       1187.59        43.82 o
  -3   8   2       1335.73       1330.54        35.52 o
  -2   8   2       2439.42       2501.60        53.48 o
  -1   8   2       3607.94       3762.27        62.23 o
   0   8   2       3118.96       2963.17        56.04 o
   1   8   2       3620.18       3699.08        80.37 o
   2   8   2       2460.26       2584.20        52.48 o
   3   8   2        920.80        915.44        46.07 o
   4   8   2       1195.48       1186.15        37.85 o
   5   8   2       1045.18       1035.09        33.39 o
   6   8   2       1070.65       1028.79        36.69 o
   7   8   2       1660.01       1598.82        81.41 o
   8   8   2        276.98        277.75        47.97 o
   9   8   2         50.41         26.72        50.20 o
  -8   9   2        774.39        792.60        63.97 o
  -7   9   2        286.46        282.26        40.42 o
  -6   9   2         84.97         65.98        23.39 o
  -5   9   2       3176.05       3213.35       105.55 o
  -4   9   2       1654.65       1597.42        53.05 o
  -3   9   2        841.72        869.32        34.56 o
  -2   9   2       5092.32       5086.93        94.30 o
  -1   9   2       1543.09       1536.06        30.26 o
   0   9   2        436.99        450.91        17.73 o
   1   9   2       1841.87       1837.30        42.29 o
   2   9   2       4764.65       4869.61        91.72 o
   3   9   2       1236.23       1239.62        42.53 o
   4   9   2       1904.83       1731.71        48.51 o
   5   9   2       3270.21       3190.50        72.41 o
   6   9   2        108.59        109.22        15.31 o
   7   9   2        196.23        233.42        39.93 o
   8   9   2        709.59        775.84        63.75 o
   9   9   2         71.28         89.07        51.01 o
  -8  10   2        272.34        235.19        59.52 o
  -7  10   2         15.09         32.53        24.70 o
  -6  10   2       1247.73       1314.18        65.24 o
  -5  10   2       1173.61       1166.23        54.59 o
  -4  10   2        587.88        616.71        30.38 o
  -3  10   2       2964.06       2991.77        76.29 o
  -2  10   2       4141.50       4218.74        80.76 o
  -1  10   2        709.27        690.61        19.72 o
   0  10   2        813.36        731.49        23.73 o
   1  10   2        720.59        687.53        22.16 o
   2  10   2       3965.05       4138.86        97.23 o
   3  10   2       3370.90       3357.12        64.92 o
   4  10   2        483.73        490.70        23.83 o
   5  10   2        948.01        917.77        32.94 o
   6  10   2       1245.01       1297.15        49.22 o
   7  10   2         27.64         46.68        17.60 o
   8  10   2        305.13        339.49        52.61 o
  -8  11   2        369.22        313.33        65.99 o
  -7  11   2       1285.24       1196.37        68.36 o
  -6  11   2       2476.64       2240.49        87.87 o
  -5  11   2        374.88        348.15        49.80 o
  -4  11   2       2013.89       2009.73        59.55 o
  -3  11   2       2811.51       2876.35        71.70 o
  -2  11   2       1763.01       1775.13        48.10 o
  -1  11   2       4103.98       4137.94        67.53 o
   0  11   2        739.53        749.76        33.84 o
   1  11   2       3871.56       3916.67        85.62 o
   2  11   2       1318.34       1370.96        27.91 o
   3  11   2       2710.14       2779.74        57.17 o
   4  11   2       1883.19       1805.78        52.07 o
   5  11   2        202.69        189.49        23.00 o
   6  11   2       2629.82       2542.90        73.87 o
   7  11   2       1316.15       1251.63        51.22 o
   8  11   2        536.50        507.42        58.39 o
  -8  12   2         31.66         37.25        40.49 o
  -7  12   2        636.53        623.43        79.76 o
  -6  12   2        701.14        660.04        45.76 o
  -5  12   2        293.38        301.96        29.58 o
  -4  12   2        906.65        971.50        50.92 o
  -3  12   2       4322.17       4231.92        99.75 o
  -2  12   2       7300.92       7638.25       109.66 o
  -1  12   2        575.64        567.18        14.84 o
   0  12   2       1573.82       1571.56        32.85 o
   1  12   2        531.67        513.27        19.10 o
   2  12   2       6968.66       7523.23       117.36 o
   3  12   2       4702.36       4620.76       102.03 o
   4  12   2       1214.88       1246.96        40.04 o
   5  12   2        318.83        306.88        20.18 o
   6  12   2        648.24        647.02        35.03 o
   7  12   2        658.04        615.27        39.45 o
   8  12   2         21.17         31.51        32.77 o
  -8  13   2        136.08        154.66        54.25 o
  -7  13   2       1044.89        922.23        87.86 o
  -6  13   2       1189.75       1109.01        59.37 o
  -5  13   2       1935.11       1869.04        73.86 o
  -4  13   2        530.89        504.03        27.96 o
  -3  13   2        371.97        368.14        16.63 o
  -2  13   2        355.98        387.23        14.76 o
  -1  13   2       3641.16       3692.20        59.78 o
   0  13   2       2672.15       2683.68        62.81 o
   1  13   2       2998.13       3047.25        59.28 o
   2  13   2        169.17        186.37         8.49 o
   3  13   2        332.75        307.91        18.35 o
   4  13   2        641.81        643.40        27.49 o
   5  13   2       2284.54       2276.03        56.24 o
   6  13   2       1025.92        997.73        43.49 o
   7  13   2        827.13        739.27        41.62 o
   8  13   2        139.70        152.19        39.64 o
  -8  14   2         80.01         83.40        49.80 o
  -7  14   2        371.50        336.82        61.95 o
  -6  14   2        742.31        741.65        75.31 o
  -5  14   2        365.99        344.20        32.62 o
  -4  14   2        544.48        483.77        27.55 o
  -3  14   2       3406.14       3312.41        66.02 o
  -2  14   2       2405.06       2376.29        44.12 o
  -1  14   2       5095.04       5399.67        96.05 o
   0  14   2       6777.39       7142.62       124.36 o
   1  14   2       5192.72       5415.85        95.30 o
   2  14   2       2816.40       2799.75        47.16 o
   3  14   2       2802.53       2703.53        70.39 o
   4  14   2        570.78        557.62        25.84 o
   5  14   2        415.38        383.60        22.41 o
   6  14   2        676.26        685.47        36.02 o
   7  14   2        241.83        236.14        27.85 o
   8  14   2        110.71        136.84        41.77 o
  -8  15   2         53.00         65.18        48.59 o
  -7  15   2        426.46        454.23        72.47 o
  -6  15   2        177.91        222.64        49.39 o
  -5  15   2       1269.25       1268.29        59.80 o
  -4  15   2       1860.09       1829.95        55.75 o
  -3  15   2       3723.42       3921.93        78.44 o
  -2  15   2         37.83         54.67         5.99 o
  -1  15   2       5608.82       6028.75       108.83 o
   0  15   2       2857.62       2898.00        63.38 o
   1  15   2       6949.07       7237.28       122.06 o
   2  15   2         24.05         40.42         5.24 o
   3  15   2       3806.80       3979.74        92.18 o
   4  15   2       1547.68       1519.37        48.10 o
   5  15   2       1214.64       1192.63        42.34 o
   6  15   2        268.15        274.15        26.41 o
   7  15   2        395.49        412.57        34.45 o
   8  15   2         52.49         23.40        31.31 o
  -8  16   2        512.79        504.84        83.40 o
  -7  16   2         82.33         87.86        41.70 o
  -6  16   2         79.25         70.85        34.01 o
  -5  16   2         46.55         46.61        21.11 o
  -4  16   2        262.12        243.08        17.44 o
  -3  16   2       3000.74       2900.03        60.94 o
  -2  16   2       2484.09       2464.81        44.49 o
  -1  16   2       3043.63       3235.15        61.33 o
   0  16   2         58.43         87.60         7.57 o
   1  16   2       2980.69       2951.51        64.53 o
   2  16   2       2649.92       2663.41        59.20 o
   3  16   2       2823.47       2887.77        59.13 o
   4  16   2        245.57        256.43        20.21 o
   5  16   2         22.06         23.74        13.70 o
   6  16   2         34.01         35.59        16.55 o
   7  16   2         70.74         95.06        21.35 o
   8  16   2        538.37        529.56        42.07 o
  -8  17   2        231.40        223.05        63.57 o
  -7  17   2        344.13        408.48        70.45 o
  -6  17   2        216.86        226.69        47.78 o
  -5  17   2       1869.98       1933.00        84.38 o
  -4  17   2        668.45        607.53        29.07 o
  -3  17   2         73.75         70.71         8.68 o
  -2  17   2        933.86        946.63        21.79 o
  -1  17   2       5502.79       5739.42       102.21 o
   0  17   2       1069.98        927.90        25.95 o
   1  17   2       4826.32       4934.65       102.77 o
   2  17   2       1082.77       1148.72        29.95 o
   3  17   2         41.93         38.28        10.09 o
   4  17   2        632.83        616.40        28.01 o
   5  17   2       1982.63       1933.57        89.88 o
   6  17   2        127.14        141.04        21.64 o
   7  17   2        314.20        330.93        32.10 o
   8  17   2        207.38        182.54        30.40 o
  -8  18   2        407.94        394.31        74.09 o
  -7  18   2        514.74        563.95        72.88 o
  -6  18   2        224.42        185.43        44.54 o
  -5  18   2        141.92        128.21        28.01 o
  -4  18   2        886.88        913.71        36.65 o
  -3  18   2       1350.08       1327.00        34.73 o
  -2  18   2        817.44        789.77        22.85 o
  -1  18   2       2410.86       2449.67        48.59 o
   0  18   2        181.71        180.52        10.26 o
   1  18   2       2375.21       2313.74        53.30 o
   2  18   2       1042.92       1057.85        28.90 o
   3  18   2       1176.57       1201.86        39.94 o
   4  18   2        888.07        876.29        34.45 o
   5  18   2        190.83        175.34        23.36 o
   6  18   2        290.13        276.42        27.14 o
   7  18   2        532.01        596.92        42.23 o
   8  18   2        299.58        322.92        34.67 o
  -8  19   2         44.03         65.18        46.16 o
  -7  19   2        217.10        270.42        61.95 o
  -6  19   2        469.46        475.69        64.78 o
  -5  19   2       1848.25       1848.43        81.18 o
  -4  19   2        273.68        300.72        23.59 o
  -3  19   2        502.75        488.78        20.11 o
  -2  19   2         91.73         94.49        10.64 o
  -1  19   2       5941.81       6076.53       108.17 o
   0  19   2       2737.13       2672.25        61.15 o
   1  19   2       5935.60       6039.30       124.57 o
   2  19   2        122.43        130.06         9.20 o
   3  19   2        449.05        450.39        27.44 o
   4  19   2        389.48        370.06        22.60 o
   5  19   2       2023.78       1996.91        72.12 o
   6  19   2        419.85        433.14        32.38 o
   7  19   2        259.79        246.26        28.67 o
   8  19   2         47.50         52.77        25.57 o
  -8  20   2        383.95        429.94        80.98 o
  -7  20   2        630.53        612.90        77.33 o
  -6  20   2        142.00        144.54        45.35 o
  -5  20   2        638.35        676.36        36.18 o
  -4  20   2        930.37        952.76        30.87 o
  -3  20   2       1934.69       1994.57        46.71 o
  -2  20   2       1494.45       1476.16        35.49 o
  -1  20   2        260.38        231.26        11.17 o
   0  20   2         20.83         33.55         6.41 o
   1  20   2        375.70        345.11        13.98 o
   2  20   2       1236.62       1202.56        32.71 o
   3  20   2       1460.97       1448.32        46.23 o
   4  20   2       1092.51       1044.61        39.09 o
   5  20   2        723.40        696.14        59.31 o
   6  20   2        124.69        119.80        20.79 o
   7  20   2        610.97        613.69        40.47 o
   8  20   2        458.13        452.78        41.35 o
  -8  21   2          2.33         15.79        46.97 o
  -7  21   2        417.89        506.46        78.14 o
  -6  21   2        472.80        496.34        68.42 o
  -5  21   2       1695.39       1735.33        59.07 o
  -4  21   2        518.85        499.52        23.19 o
  -3  21   2        242.63        247.93        15.94 o
  -2  21   2        328.37        330.25        15.32 o
  -1  21   2       5099.26       5134.00        93.69 o
   0  21   2       2127.01       2074.39        50.26 o
   1  21   2       5611.90       5640.23       118.16 o
   2  21   2        283.22        284.22        21.50 o
   3  21   2        265.21        280.49        22.43 o
   4  21   2        695.52        599.70        29.86 o
   5  21   2       1701.67       1768.20        76.10 o
   6  21   2        372.32        376.20        32.33 o
   7  21   2        395.20        411.15        35.50 o
   8  21   2          2.51         33.47        22.08 o
  -8  22   2        714.75        665.13        89.07 o
  -7  22   2         63.14         84.21        44.13 o
  -6  22   2        424.18        416.17        65.99 o
  -5  22   2        195.55        218.59        24.06 o
  -4  22   2       1860.97       1883.36        48.20 o
  -3  22   2       2950.23       2978.21        63.98 o
  -2  22   2       1513.12       1504.60        36.32 o
  -1  22   2        581.03        555.73        17.96 o
   0  22   2         28.24         28.82         6.69 o
   1  22   2        389.99        346.50        15.21 o
   2  22   2       1447.55       1418.70        52.20 o
   3  22   2       3254.40       3288.79        83.71 o
   4  22   2       1969.34       1926.29        96.07 o
   5  22   2        224.57        222.88        26.23 o
   6  22   2        400.65        365.27        31.88 o
   7  22   2        116.52        133.02        24.22 o
   8  22   2        698.44        673.91        49.88 o
  -8  23   2         21.85         18.22        45.75 o
  -7  23   2        463.39        483.38        78.55 o
  -6  23   2        472.09        508.89        70.04 o
  -5  23   2       1723.96       1745.11        49.42 o
  -4  23   2       1247.71       1234.62        37.19 o
  -3  23   2         98.37         86.15        11.29 o
  -2  23   2        195.21        177.95        12.56 o
  -1  23   2       1212.68       1160.07        33.72 o
   0  23   2       1497.28       1448.32        39.08 o
   1  23   2       1356.02       1223.81        33.90 o
   2  23   2        344.80        329.89        23.64 o
   3  23   2         55.71         50.16        13.08 o
   4  23   2       1416.18       1333.03       111.12 o
   5  23   2       1521.08       1475.27        76.52 o
   6  23   2        427.00        430.11        32.76 o
   7  23   2        525.05        505.23        41.02 o
   8  23   2         11.61         12.53        23.20 o
  -8  24   2        260.27        292.68        71.66 o
  -7  24   2        206.71        249.77        59.92 o
  -6  24   2        133.80        117.82        41.30 o
  -5  24   2        317.51        341.28        22.69 o
  -4  24   2       2327.11       2339.44        56.24 o
  -3  24   2       3178.62       3257.59        69.25 o
  -2  24   2        866.35        867.69        26.20 o
  -1  24   2        766.56        748.85        26.00 o
   0  24   2       1293.13       1290.64        35.98 o
   1  24   2        829.15        793.74        25.23 o
   2  24   2        951.68        930.75        41.13 o
   3  24   2       3114.08       3095.10        81.02 o
   4  24   2       2246.67       2153.81       116.18 o
   5  24   2        310.69        318.95        31.39 o
   6  24   2         84.39         90.76        20.96 o
   7  24   2        245.20        263.14        33.10 o
   8  24   2        305.30        301.81        39.71 o
  -8  25   2        181.65        190.29        63.16 o
  -7  25   2        362.37        399.17        72.07 o
  -6  25   2        160.57        184.14        29.13 o
  -5  25   2        525.01        560.83        30.03 o
  -4  25   2       1888.61       1859.29        48.29 o
  -3  25   2        958.41        976.21        30.48 o
  -2  25   2        680.62        664.83        22.69 o
  -1  25   2       1058.71       1007.18        31.68 o
   0  25   2       2085.74       2009.26        50.72 o
   1  25   2       1000.15        940.19        28.92 o
   2  25   2        794.69        754.95        36.54 o
   3  25   2        961.11        982.90        55.73 o
   4  25   2       1639.31       1639.25        64.18 o
   5  25   2        665.01        647.11        41.37 o
   6  25   2        242.10        245.33        29.36 o
   7  25   2        356.82        372.15        37.11 o
   8  25   2        169.36        181.41        35.41 o
  -7  26   2        773.39        799.19        51.75 o
  -6  26   2        670.13        684.85        35.31 o
  -5  26   2        823.39        814.23        32.79 o
  -4  26   2        286.74        292.31        19.78 o
  -3  26   2       1529.57       1540.20        40.72 o
  -2  26   2        902.81        837.53        29.78 o
  -1  26   2        583.96        573.17        22.99 o
   0  26   2       2619.00       2638.78        63.56 o
   1  26   2        614.49        624.81        33.47 o
   2  26   2        883.45        863.39        40.28 o
   3  26   2       1663.21       1667.00        53.36 o
   4  26   2        238.30        219.96        25.04 o
   5  26   2        568.90        570.44        40.28 o
   6  26   2        801.11        764.49        43.78 o
   7  26   2        751.13        820.27        48.82 o
  -7  27   2        427.47        433.70        54.05 o
  -6  27   2        613.87        640.19        35.56 o
  -5  27   2        870.06        916.10        34.89 o
  -4  27   2        162.06        193.28        17.29 o
  -3  27   2        460.64        479.08        22.15 o
  -2  27   2        983.36        982.87        32.97 o
  -1  27   2       1483.28       1466.45        46.50 o
   0  27   2       1335.57       1344.08        38.43 o
   1  27   2       1457.04       1394.05        53.60 o
   2  27   2        896.15        831.22        46.76 o
   3  27   2        427.23        387.09        24.83 o
   4  27   2        111.34        127.59        21.14 o
   5  27   2        873.21        848.64        59.11 o
   6  27   2        597.14        642.10        41.20 o
   7  27   2        385.05        431.72        39.64 o
  -7  28   2        122.20         93.01        27.48 o
  -6  28   2        602.75        635.67        36.02 o
  -5  28   2         45.12         44.08        14.01 o
  -4  28   2        884.85        886.57        31.88 o
  -3  28   2        970.61        990.78        36.12 o
  -2  28   2       1169.49       1119.21        36.41 o
  -1  28   2        513.94        483.28        21.77 o
   0  28   2       1565.63       1577.46        43.49 o
   1  28   2        523.93        523.69        30.72 o
   2  28   2       1222.91       1215.03        51.15 o
   3  28   2        941.75        961.32        39.00 o
   4  28   2        907.39        901.95        46.96 o
   5  28   2        136.49        131.62        37.65 o
   6  28   2        499.31        464.14        39.94 o
   7  28   2         98.21         64.08        24.11 o
  -7  29   2        418.99        385.81        40.15 o
  -6  29   2        186.76        179.49        22.15 o
  -5  29   2       1193.58       1173.84        40.26 o
  -4  29   2        274.10        307.25        30.54 o
  -3  29   2        528.64        514.41        25.53 o
  -2  29   2        957.94        955.04        33.22 o
  -1  29   2       1249.78       1180.99        37.12 o
   0  29   2        442.72        428.01        19.98 o
   1  29   2       1213.96       1190.94        52.63 o
   2  29   2        811.90        763.87        49.60 o
   3  29   2        377.97        351.94        29.85 o
   4  29   2        455.34        516.20        35.57 o
   5  29   2       1118.10       1074.51        77.33 o
   6  29   2        172.61        190.47        30.71 o
   7  29   2        513.35        524.40        44.40 o
  -7  30   2        200.61        258.48        35.65 o
  -6  30   2         48.10         69.48        17.32 o
  -5  30   2        752.94        799.22        38.31 o
  -4  30   2       1288.28       1336.52        45.90 o
  -3  30   2        830.70        896.81        37.00 o
  -2  30   2        516.35        525.58        25.01 o
  -1  30   2        451.93        451.14        22.07 o
   0  30   2       1179.51       1109.84        35.37 o
   1  30   2        426.84        385.63        27.95 o
   2  30   2        591.26        620.45        35.47 o
   3  30   2        678.33        708.68        41.07 o
   4  30   2       1134.62       1128.55        99.80 o
   5  30   2        841.27        848.89        86.44 o
   6  30   2         61.98         66.79        25.56 o
   7  30   2        228.16        280.03        35.67 o
  -7  31   2        152.03        150.61        36.44 o
  -6  31   2          5.98         17.79        15.89 o
  -5  31   2         44.93         65.81        17.07 o
  -4  31   2        459.57        472.24        33.35 o
  -3  31   2        759.98        729.47        31.83 o
  -2  31   2       2472.90       2402.76        63.58 o
  -1  31   2        545.98        532.69        24.13 o
   0  31   2        893.59        847.40        33.40 o
   1  31   2        497.02        496.61        31.72 o
   2  31   2       2471.03       2378.02        82.59 o
   3  31   2        716.04        717.36        41.87 o
   4  31   2        283.09        291.96        32.50 o
   5  31   2         53.65         68.14        22.13 o
   6  31   2         42.27         56.33        26.59 o
   7  31   2        132.30        136.00        27.92 o
  -7  32   2        285.53        304.02        46.16 o
  -6  32   2       1579.09       1585.63        57.49 o
  -5  32   2        493.55        526.26        36.16 o
  -4  32   2        181.86        218.85        22.13 o
  -3  32   2        725.69        762.77        32.96 o
  -2  32   2        370.55        373.45        22.07 o
  -1  32   2       2101.29       2014.78        54.96 o
   0  32   2        767.16        824.63        41.79 o
   1  32   2       2340.45       2238.93        77.61 o
   2  32   2        555.80        572.75        34.88 o
   3  32   2        902.69        927.62        47.94 o
   4  32   2        244.94        297.04        31.08 o
   5  32   2        413.47        430.31        40.22 o
   6  32   2       1714.18       1665.02        77.25 o
   7  32   2        323.99        297.41        36.50 o
  -7  33   2        502.62        453.02        52.63 o
  -6  33   2        432.94        453.55        34.07 o
  -5  33   2        200.61        212.43        24.01 o
  -4  33   2        819.13        857.35        38.22 o
  -3  33   2        879.55        932.21        37.57 o
  -2  33   2       1965.14       1901.59        69.87 o
  -1  33   2        202.02        205.54        17.16 o
   0  33   2        159.87        152.15        21.14 o
   1  33   2        271.06        277.03        27.62 o
   2  33   2       2113.29       2098.08        76.77 o
   3  33   2        822.40        840.39        45.92 o
   4  33   2        703.18        749.37        44.84 o
   5  33   2        141.80        147.93        28.17 o
   6  33   2        468.40        470.86        46.65 o
   7  33   2        556.93        560.10        54.81 o
  -6  34   2        198.02        255.02        28.67 o
  -5  34   2       1019.61        997.80        43.83 o
  -4  34   2        691.17        701.48        34.42 o
  -3  34   2        179.70        200.57        19.97 o
  -2  34   2         39.12         51.11        12.84 o
  -1  34   2        566.28        565.68        25.51 o
   0  34   2       2355.15       2281.03        79.90 o
   1  34   2        675.57        665.24        39.28 o
   2  34   2         29.13         33.67        15.78 o
   3  34   2        154.45        170.70        25.18 o
   4  34   2        730.17        736.04        45.12 o
   5  34   2       1012.84       1023.68        95.13 o
   6  34   2        151.37        192.46        32.37 o
  -6  35   2         51.87         52.95        20.29 o
  -5  35   2         95.37         78.63        19.59 o
  -4  35   2        644.70        659.41        33.70 o
  -3  35   2       1468.49       1421.55        48.40 o
  -2  35   2        808.19        831.07        33.69 o
  -1  35   2        469.32        440.15        27.94 o
   0  35   2          2.61         10.75        15.12 o
   1  35   2        494.75        497.46        35.13 o
   2  35   2        736.38        742.38        43.27 o
   3  35   2       1603.86       1530.03        70.65 o
   4  35   2        762.22        754.76        48.18 o
   5  35   2        123.11        168.67        30.86 o
   6  35   2         81.76         81.28        40.29 o
  -6  36   2        431.48        497.19        36.99 o
  -5  36   2        147.53        170.29        23.08 o
  -4  36   2        379.69        406.63        29.18 o
  -3  36   2        765.06        763.56        34.69 o
  -2  36   2        400.17        395.34        24.33 o
  -1  36   2       2000.36       1907.86        73.37 o
   0  36   2       2964.36       2890.05        95.72 o
   1  36   2       1600.22       1486.37        61.93 o
   2  36   2        283.09        242.11        27.36 o
   3  36   2        723.99        673.62        73.48 o
   4  36   2        408.31        449.66        41.09 o
   5  36   2        168.44        167.02        56.46 o
   6  36   2        388.09        427.29        67.01 o
  -6  37   2        117.29        142.87        24.17 o
  -5  37   2        333.89        303.27        28.07 o
  -4  37   2        338.12        410.78        30.07 o
  -3  37   2        168.30        192.76        20.60 o
  -2  37   2       1199.53       1200.34        42.29 o
  -1  37   2        820.02        793.11        43.52 o
   0  37   2        267.77        313.05        30.33 o
   1  37   2        782.24        711.36        41.63 o
   2  37   2       1035.22       1012.88        51.17 o
   3  37   2        378.88        394.85        48.79 o
   4  37   2        314.23        339.52        36.85 o
   5  37   2        304.86        280.96        36.12 o
   6  37   2        110.95        117.04        32.45 o
  -6  38   2        361.85        359.23        33.80 o
  -5  38   2        904.54        884.11        46.08 o
  -4  38   2        302.37        366.63        32.32 o
  -3  38   2        767.61        705.46        34.65 o
  -2  38   2        657.58        675.91        32.22 o
  -1  38   2       2283.16       2088.38        83.81 o
   0  38   2        755.39        855.69        46.51 o
   1  38   2       2698.52       2570.02        90.79 o
   2  38   2        692.80        666.32        41.72 o
   3  38   2        824.17        771.37        48.47 o
   4  38   2        362.84        405.44        39.04 o
   5  38   2        779.44        770.42        51.91 o
   6  38   2        359.98        357.93        43.16 o
  -6  39   2        173.59        162.07        25.06 o
  -5  39   2        111.37        119.00        21.48 o
  -4  39   2        869.04        858.47        40.71 o
  -3  39   2        469.40        494.87        43.08 o
  -2  39   2       1451.65       1470.37        63.72 o
  -1  39   2        173.71        168.73        26.91 o
   0  39   2         79.33         77.43        19.64 o
   1  39   2        234.13        201.93        26.62 o
   2  39   2       1744.05       1731.62        71.90 o
   3  39   2        330.64        346.53        35.76 o
   4  39   2        630.34        644.22        46.96 o
   5  39   2        126.22        137.76        36.03 o
   6  39   2        168.40        167.30        33.38 o
  -5  40   2        203.84        264.21        34.23 o
  -4  40   2        738.45        801.79        39.57 o
  -3  40   2        212.40        234.35        23.79 o
  -2  40   2        299.15        320.42        33.60 o
  -1  40   2       1182.41       1126.27        54.52 o
   0  40   2        822.77        796.06        45.84 o
   1  40   2       1006.77        953.40        51.06 o
   2  40   2        186.40        208.61        29.14 o
   3  40   2        165.75        183.28        28.94 o
   4  40   2        524.39        502.33        42.63 o
   5  40   2        336.74        370.35        42.33 o
  -5  41   2        436.54        475.56        37.38 o
  -4  41   2       1350.76       1447.39        70.64 o
  -3  41   2        308.98        328.21        27.13 o
  -2  41   2        654.54        670.43        43.79 o
  -1  41   2        116.89         96.89        23.11 o
   0  41   2         12.88         37.28        18.87 o
   1  41   2         63.04         57.43        20.33 o
   2  41   2        562.31        618.31        41.69 o
   3  41   2        422.87        452.10        41.20 o
   4  41   2       1486.00       1561.00        91.91 o
   5  41   2        413.40        454.64        47.69 o
  -5  42   2         67.98         61.96        21.09 o
  -4  42   2        298.25        290.33        28.43 o
  -3  42   2        269.07        230.41        38.46 o
  -2  42   2        119.56        123.60        25.78 o
  -1  42   2        110.14        114.11        25.99 o
   0  42   2        822.18        863.98        48.80 o
   1  42   2         80.00         48.50        19.73 o
   2  42   2         79.76         93.43        25.08 o
   3  42   2        312.32        296.36        34.54 o
   4  42   2        258.85        236.32        63.36 o
   5  42   2         48.59         56.27        28.80 o
  -5  43   2          3.51         26.76        21.09 o
  -4  43   2        530.78        579.17        48.43 o
  -3  43   2        812.31        851.27        51.60 o
  -2  43   2        430.21        455.86        38.38 o
  -1  43   2         62.27         81.24        23.11 o
   0  43   2        550.32        540.55        41.86 o
   1  43   2         97.39         85.47        23.14 o
   2  43   2        436.53        489.34        42.76 o
   3  43   2        790.42        830.92        52.48 o
   4  43   2        581.19        642.04        49.46 o
   5  43   2          3.15         -4.83        24.52 o
  -5  44   2        503.55        536.25        59.11 o
  -4  44   2        446.83        612.50        56.68 o
  -3  44   2        232.62        176.41        30.16 o
  -2  44   2        678.77        611.71        47.03 o
  -1  44   2        142.70        206.22        31.13 o
   0  44   2         95.60        142.36        26.91 o
   1  44   2        144.01        159.82        26.98 o
   2  44   2        628.53        615.41        71.64 o
   3  44   2        299.81        252.11        34.21 o
   4  44   2        516.63        541.99        48.21 o
   5  44   2        518.09        506.05        93.93 o
  -4  45   2        824.37        961.50        69.64 o
  -3  45   2        304.70        274.58        46.97 o
  -2  45   2        329.10        372.37        39.82 o
  -1  45   2        478.80        472.48        39.27 o
   0  45   2        837.19        844.85        49.71 o
   1  45   2        489.47        513.48        44.74 o
   2  45   2        322.94        288.76        66.40 o
   3  45   2        194.95        177.23        32.17 o
   4  45   2        896.46        879.72        56.72 o
  -4  46   2        101.05        130.37        37.65 o
  -3  46   2        232.55        263.94        41.70 o
  -2  46   2        110.79        111.24        27.52 o
  -1  46   2        404.32        359.17        36.84 o
   0  46   2        259.63        254.94        33.47 o
   1  46   2        438.71        439.22        41.63 o
   2  46   2        107.02        128.28        28.53 o
   3  46   2        205.09        240.60        34.69 o
   4  46   2         53.64         71.84        29.11 o
  -4  47   2        199.59        271.63        47.37 o
  -3  47   2        246.54        286.61        42.92 o
  -2  47   2        429.77        480.14        49.80 o
  -1  47   2        396.56        356.73        39.91 o
   0  47   2       1001.89        875.55        54.17 o
   1  47   2        347.70        343.91        38.57 o
   2  47   2        513.80        541.23        49.57 o
   3  47   2        276.76        287.86        38.72 o
   4  47   2        204.26        194.75        72.88 o
  -3  48   2        268.20        277.30        43.32 o
  -2  48   2        251.41        248.55        40.89 o
  -1  48   2        448.63        494.90        45.26 o
   0  48   2        497.61        434.71        40.69 o
   1  48   2        399.02        416.10        42.53 o
   2  48   2        276.87        267.69        36.62 o
   3  48   2        315.14        256.78        37.88 o
  -3  49   2        279.32        225.07        40.89 o
  -2  49   2         99.42        145.76        38.87 o
  -1  49   2        557.20        534.40        57.49 o
   0  49   2        121.56        156.13        29.18 o
   1  49   2        430.53        419.60        43.14 o
   2  49   2         67.21         66.30        36.64 o
   3  49   2        294.37        259.38        37.43 o
  -2  50   2        164.91        142.52        40.08 o
  -1  50   2        307.09        286.61        42.11 o
   0  50   2        599.08        587.43        57.90 o
   1  50   2        265.98        294.05        38.96 o
   2  50   2        140.03        154.19        31.07 o
  -2  51   2         34.31          6.88        27.94 o
  -1  51   2        429.39        399.17        55.06 o
   0  51   2         38.15         83.00        31.18 o
   1  51   2        314.07        304.02        46.97 o
   2  51   2         21.71         -1.66        22.74 o
  -1  52   2         99.74        100.81        31.99 o
   0  52   2        330.16        350.99        48.18 o
   1  52   2         82.95        108.91        34.41 o
   0   0   3       1299.43       1179.87        32.89 o
   1   0   3       3699.52       3725.71        72.74 o
   2   0   3       1509.46       1564.01        37.38 o
   3   0   3        571.32        592.27        20.83 o
   4   0   3       3270.19       3277.36        71.05 o
   5   0   3       2131.49       2095.03        69.05 o
   6   0   3        101.75        116.98        24.42 o
   7   0   3         32.73         21.25        26.43 o
   8   0   3          1.59          8.54        31.10 o
  -8   1   3        540.18        539.99        58.77 o
  -7   1   3        846.83        880.54        62.95 o
  -6   1   3        144.66        135.81        29.15 o
  -5   1   3        399.72        405.25        31.09 o
  -4   1   3       2897.31       2906.41        82.31 o
  -3   1   3       5178.85       5221.84       101.67 o
  -2   1   3       1385.85       1368.59        36.31 o
  -1   1   3        355.73        445.32        15.09 o
   0   1   3          5.48          5.17         3.37 o
   1   1   3        352.60        443.87        15.65 o
   2   1   3       1088.18       1093.29        29.18 o
   3   1   3       5229.99       5256.93       132.34 o
   4   1   3       3015.62       3000.43        66.26 o
   5   1   3        457.83        445.66        32.96 o
   6   1   3        128.47        150.40        25.89 o
   7   1   3        768.72        712.51        58.77 o
   8   1   3        649.10        643.12        63.08 o
  -8   2   3        154.02        165.99        49.31 o
  -7   2   3       1391.09       1345.36        74.71 o
  -6   2   3       1434.98       1464.74        72.13 o
  -5   2   3        531.07        520.58        33.67 o
  -4   2   3         36.86         51.93        15.20 o
  -3   2   3        728.78        737.28        23.12 o
  -2   2   3         67.24         66.98         6.80 o
  -1   2   3       4174.62       4232.57        77.44 o
   0   2   3       2496.56       2498.88        41.90 o
   1   2   3       3733.31       3806.66        69.69 o
   2   2   3         84.67         85.61         8.13 o
   3   2   3        648.91        650.05        23.25 o
   4   2   3         76.32         74.31        10.64 o
   5   2   3        728.15        736.12        38.89 o
   6   2   3       1331.17       1320.02        56.62 o
   7   2   3       1222.53       1262.70        75.50 o
   8   2   3        197.39        217.95        44.80 o
  -8   3   3        405.27        479.74        82.59 o
  -7   3   3        641.70        667.72        56.06 o
  -6   3   3        204.98        213.63        34.23 o
  -5   3   3        913.16        928.42        44.16 o
  -4   3   3       1179.56       1157.16        45.87 o
  -3   3   3       1682.26       1650.54        36.02 o
  -2   3   3       3812.61       3747.39        74.59 o
  -1   3   3       6449.60       6755.34       119.65 o
   0   3   3       1773.77       1934.33        33.84 o
   1   3   3       6277.93       6613.76       109.93 o
   2   3   3       3893.00       3886.60        76.88 o
   3   3   3       1385.34       1338.07        41.42 o
   4   3   3       1300.23       1279.12        39.79 o
   5   3   3       1063.60       1012.33        35.15 o
   6   3   3        275.24        271.50        30.34 o
   7   3   3        761.47        848.11        63.53 o
   8   3   3        315.60        381.00        54.88 o
  -8   4   3        682.14        702.38        97.17 o
  -7   4   3         64.12         78.19        29.09 o
  -6   4   3        208.92        208.50        33.55 o
  -5   4   3       2386.23       2316.46        71.66 o
  -4   4   3        862.41        865.18        34.50 o
  -3   4   3        387.66        378.67        21.93 o
  -2   4   3       2138.51       2155.67        46.42 o
  -1   4   3       2157.18       2158.52        40.45 o
   0   4   3         31.71         22.20         4.10 o
   1   4   3       2343.94       2339.43        45.04 o
   2   4   3       2017.98       2064.28        47.52 o
   3   4   3        487.52        489.68        21.18 o
   4   4   3        771.86        761.52        30.00 o
   5   4   3       2064.69       2006.40        53.93 o
   6   4   3        394.01        379.37        43.41 o
   7   4   3        140.13        151.87        36.57 o
   8   4   3        633.33        646.27        61.16 o
  -8   5   3        600.95        622.62        93.93 o
  -7   5   3       1521.48       1508.00       117.41 o
  -6   5   3         13.68         31.53        21.15 o
  -5   5   3        149.67        146.47        21.72 o
  -4   5   3        646.66        638.30        28.99 o
  -3   5   3       3685.22       3752.24        92.32 o
  -2   5   3       1404.83       1381.05        34.03 o
  -1   5   3        566.08        488.11        13.08 o
   0   5   3       1578.49       1576.03        30.54 o
   1   5   3        748.71        718.64        21.24 o
   2   5   3       1613.39       1645.09        38.80 o
   3   5   3       3479.66       3536.45        85.28 o
   4   5   3        594.92        553.22        25.63 o
   5   5   3        216.18        220.41        18.19 o
   6   5   3         40.09         44.62        19.69 o
   7   5   3       1552.88       1471.60        82.59 o
   8   5   3        532.24        593.51        61.78 o
  -8   6   3        308.68        302.00        73.28 o
  -7   6   3        116.48        136.44        49.80 o
  -6   6   3        597.30        591.02        47.26 o
  -5   6   3       1186.87       1180.20        48.61 o
  -4   6   3        565.95        556.46        34.31 o
  -3   6   3        641.96        652.59        26.68 o
  -2   6   3        780.70        817.84        34.14 o
  -1   6   3       4476.22       4696.05        89.20 o
   0   6   3       5680.19       5926.87       108.09 o
   1   6   3       4541.29       4732.36        81.72 o
   2   6   3       1049.62       1103.90        26.61 o
   3   6   3        511.52        514.79        23.12 o
   4   6   3        386.33        352.95        21.34 o
   5   6   3       1217.17       1203.97        38.90 o
   6   6   3        564.41        611.62        41.85 o
   7   6   3        220.52        229.46        40.42 o
   8   6   3        337.75        340.61        52.05 o
  -8   7   3         77.94         73.28        53.85 o
  -7   7   3        117.80        124.70        53.04 o
  -6   7   3        486.04        414.55        60.73 o
  -5   7   3        589.13        582.15        40.04 o
  -4   7   3        679.44        666.47        29.93 o
  -3   7   3       2166.87       2023.91        51.69 o
  -2   7   3        314.17        289.09        21.46 o
  -1   7   3       2470.49       2563.78        52.59 o
   0   7   3       3894.16       3931.38        75.67 o
   1   7   3       2312.49       2412.68        48.14 o
   2   7   3        488.71        447.25        19.35 o
   3   7   3       2032.92       1920.38        53.25 o
   4   7   3        715.19        685.22        28.16 o
   5   7   3        453.60        443.11        24.30 o
   6   7   3        505.71        482.61        30.61 o
   7   7   3         32.42         55.31        29.47 o
   8   7   3        159.46        123.23        41.18 o
  -8   8   3        323.11        327.91        72.47 o
  -7   8   3       1545.70       1519.34       119.03 o
  -6   8   3        268.15        293.90        57.49 o
  -5   8   3       1887.59       1863.81        81.21 o
  -4   8   3        735.16        701.37        30.40 o
  -3   8   3        968.39        977.14        33.88 o
  -2   8   3        491.07        517.82        21.75 o
  -1   8   3       2521.35       2522.25        52.15 o
   0   8   3       3541.20       3534.89        69.38 o
   1   8   3       2404.61       2432.28        48.31 o
   2   8   3        496.54        505.07        19.16 o
   3   8   3       1089.18       1146.51        31.39 o
   4   8   3        727.25        746.70        30.40 o
   5   8   3       2211.81       2223.30        57.15 o
   6   8   3        185.82        199.63        20.44 o
   7   8   3       1414.99       1377.38        80.77 o
   8   8   3        217.68        232.57        46.20 o
  -8   9   3        166.56        132.39        56.28 o
  -7   9   3        203.41        201.63        55.06 o
  -6   9   3        388.98        406.45        66.40 o
  -5   9   3          8.12         17.81        27.94 o
  -4   9   3       1272.20       1242.80        41.86 o
  -3   9   3       1796.42       1796.01        47.24 o
  -2   9   3       1017.35        967.15        29.83 o
  -1   9   3       1751.61       1795.76        38.82 o
   0   9   3       1582.40       1517.28        35.40 o
   1   9   3       1495.63       1524.97        38.10 o
   2   9   3        948.69        919.12        27.72 o
   3   9   3       1637.91       1637.16        42.01 o
   4   9   3       1565.58       1506.37        45.18 o
   5   9   3         12.70         12.65        10.74 o
   6   9   3        222.94        214.13        21.37 o
   7   9   3        277.52        328.05        47.94 o
   8   9   3        118.57        129.58        40.37 o
  -8  10   3        244.13        226.28        64.38 o
  -7  10   3        226.89        231.95        59.11 o
  -6  10   3        504.77        572.45        68.42 o
  -5  10   3       1327.44       1393.05        94.74 o
  -4  10   3       1515.72       1476.98        54.83 o
  -3  10   3       2575.90       2606.01        62.83 o
  -2  10   3       1239.90       1234.18        29.49 o
  -1  10   3       2455.49       2398.31        44.13 o
   0  10   3       1231.10       1188.99        29.77 o
   1  10   3       2120.02       2062.62        55.47 o
   2  10   3       1244.42       1207.59        33.22 o
   3  10   3       2716.01       2799.31        70.20 o
   4  10   3       1533.18       1425.46        45.83 o
   5  10   3       1170.15       1138.76        42.95 o
   6  10   3        531.06        551.33        33.85 o
   7  10   3        198.53        177.21        38.43 o
   8  10   3        265.38        264.23        49.00 o
  -8  11   3         45.72         73.28        52.63 o
  -7  11   3        194.11        216.57        55.87 o
  -6  11   3        275.94        268.39        55.06 o
  -5  11   3       2089.67       2125.50        92.08 o
  -4  11   3        795.63        777.88        38.53 o
  -3  11   3        684.05        662.10        33.33 o
  -2  11   3       1074.21       1078.47        31.38 o
  -1  11   3       1130.74       1101.04        24.67 o
   0  11   3        951.32        891.39        24.41 o
   1  11   3        967.36        980.74        32.64 o
   2  11   3       1123.15       1131.25        31.49 o
   3  11   3        973.16        962.15        54.86 o
   4  11   3        692.36        676.30        30.01 o
   5  11   3       2152.77       2157.62        63.82 o
   6  11   3        242.40        274.45        23.80 o
   7  11   3        118.03        157.64        40.80 o
   8  11   3         16.78         34.50        33.46 o
  -8  12   3        398.03        473.66        84.21 o
  -7  12   3        299.01        306.86        59.11 o
  -6  12   3       1008.24       1087.78        92.31 o
  -5  12   3        290.36        319.88        40.35 o
  -4  12   3        888.57        865.34        51.66 o
  -3  12   3       1183.33       1239.09        46.23 o
  -2  12   3       3522.91       3450.01        71.77 o
  -1  12   3        743.38        714.27        22.85 o
   0  12   3         10.09         41.50         9.00 o
   1  12   3        797.52        811.62        28.29 o
   2  12   3       3401.79       3300.16        69.82 o
   3  12   3       1094.92       1145.15        39.22 o
   4  12   3        905.54        903.62        35.24 o
   5  12   3        304.02        322.86        24.45 o
   6  12   3        969.45       1001.66        39.54 o
   7  12   3        274.65        271.78        34.87 o
   8  12   3        532.79        577.78        65.05 o
  -8  13   3         26.84         49.39        47.37 o
  -7  13   3         60.73        105.67        47.78 o
  -6  13   3        976.39        986.20        87.05 o
  -5  13   3        983.86       1022.17        60.21 o
  -4  13   3        364.26        358.95        35.44 o
  -3  13   3        570.71        527.50        29.82 o
  -2  13   3       1141.88       1141.48        33.03 o
  -1  13   3       2325.49       2311.80        50.75 o
   0  13   3       4788.97       4832.22        90.28 o
   1  13   3       2350.48       2344.70        59.38 o
   2  13   3       1359.60       1342.31        35.49 o
   3  13   3        567.22        541.63        25.68 o
   4  13   3        340.51        312.33        25.53 o
   5  13   3        908.70        935.96        39.09 o
   6  13   3       1023.96       1024.70        52.17 o
   7  13   3         90.95        102.66        22.77 o
   8  13   3         45.64         27.61        33.89 o
  -8  14   3        522.04        499.58        80.17 o
  -7  14   3        578.15        571.64        75.31 o
  -6  14   3        185.63        172.48        43.73 o
  -5  14   3        101.78        116.58        29.96 o
  -4  14   3        720.60        709.65        46.40 o
  -3  14   3        312.97        288.08        23.53 o
  -2  14   3       1670.46       1644.23        41.59 o
  -1  14   3        729.20        694.94        22.06 o
   0  14   3       1011.99       1031.58        34.46 o
   1  14   3        635.47        604.35        24.24 o
   2  14   3       1601.72       1532.96        39.63 o
   3  14   3        409.70        405.95        22.91 o
   4  14   3        830.43        807.72        33.78 o
   5  14   3        151.37        177.53        33.24 o
   6  14   3        221.03        227.54        25.55 o
   7  14   3        631.59        602.11        41.84 o
   8  14   3        395.45        377.36        58.84 o
  -8  15   3        290.62        238.84        62.35 o
  -7  15   3        481.96        448.56        75.31 o
  -6  15   3       1372.21       1286.98        94.34 o
  -5  15   3        179.77        214.08        34.13 o
  -4  15   3       1602.00       1529.96        68.95 o
  -3  15   3        608.28        618.42        28.33 o
  -2  15   3        987.25       1020.41        30.20 o
  -1  15   3       1577.65       1542.57        38.08 o
   0  15   3       5236.64       5215.35       115.47 o
   1  15   3       1841.54       1807.49        48.52 o
   2  15   3        836.90        839.39        27.21 o
   3  15   3        597.95        612.41        28.24 o
   4  15   3       1677.51       1633.74        52.11 o
   5  15   3        107.11        123.55        18.67 o
   6  15   3       1358.88       1333.54        52.91 o
   7  15   3        508.24        519.70        42.23 o
   8  15   3        296.26        290.74        53.61 o
  -8  16   3        246.39        289.45        70.45 o
  -7  16   3         72.54        104.46        44.94 o
  -6  16   3        380.44        368.40        60.33 o
  -5  16   3        115.16        111.74        27.41 o
  -4  16   3        786.47        791.07        48.74 o
  -3  16   3       1208.31       1212.28        41.13 o
  -2  16   3       2221.28       2241.12        51.74 o
  -1  16   3        410.89        436.95        22.32 o
   0  16   3       1144.97       1154.18        37.22 o
   1  16   3        534.28        530.26        23.15 o
   2  16   3       1967.57       1953.25        56.64 o
   3  16   3       1198.81       1179.74        41.54 o
   4  16   3        924.10        915.74        37.09 o
   5  16   3         79.79         87.83        17.28 o
   6  16   3        308.25        281.08        27.79 o
   7  16   3         66.89         75.65        21.88 o
   8  16   3        363.39        395.79        58.97 o
  -8  17   3         95.18         91.10        53.44 o
  -7  17   3         30.93         68.42        45.75 o
  -6  17   3        298.37        287.02        55.47 o
  -5  17   3       1180.97       1242.06        68.05 o
  -4  17   3       2414.88       2393.77        90.47 o
  -3  17   3         13.14         10.68         9.92 o
  -2  17   3       1294.56       1336.65        46.41 o
  -1  17   3        924.88        892.96        33.27 o
   0  17   3       2380.32       2207.18        58.40 o
   1  17   3       1014.13        999.35        32.85 o
   2  17   3       1180.31       1189.00        40.82 o
   3  17   3         12.39          9.87         9.96 o
   4  17   3       2680.38       2606.71        73.09 o
   5  17   3       1184.78       1211.76        56.90 o
   6  17   3        239.84        221.32        26.11 o
   7  17   3         39.61         48.11        20.18 o
   8  17   3         92.64         75.85        39.64 o
  -8  18   3        824.95        809.27        94.34 o
  -7  18   3         47.84         78.95        42.11 o
  -6  18   3        189.08        202.80        48.99 o
  -5  18   3        336.25        342.21        39.40 o
  -4  18   3       1271.72       1234.87        44.95 o
  -3  18   3       1314.02       1332.34        43.71 o
  -2  18   3       3695.74       3723.16       109.91 o
  -1  18   3        299.76        338.29        20.87 o
   0  18   3         29.07         39.26         9.74 o
   1  18   3        445.60        468.68        22.06 o
   2  18   3       3586.19       3584.55        90.07 o
   3  18   3       1248.81       1264.09        43.88 o
   4  18   3       1257.64       1277.70        45.75 o
   5  18   3        328.47        373.71        27.84 o
   6  18   3        154.62        145.44        22.25 o
   7  18   3         78.26         91.81        23.51 o
   8  18   3        837.23        821.67        76.82 o
  -8  19   3        108.14        121.46        55.87 o
  -7  19   3        449.78        491.88        75.71 o
  -6  19   3       1010.12       1022.19        88.26 o
  -5  19   3        271.29        277.38        38.23 o
  -4  19   3        406.93        420.33        26.89 o
  -3  19   3        539.68        568.49        27.67 o
  -2  19   3        151.18        119.18        22.27 o
  -1  19   3       1745.17       1639.89        42.47 o
   0  19   3       2065.84       2189.77        58.77 o
   1  19   3       1461.25       1400.99        42.30 o
   2  19   3        170.95        138.19        17.95 o
   3  19   3        530.39        528.27        27.27 o
   4  19   3        465.77        439.82        27.30 o
   5  19   3        327.87        340.07        27.10 o
   6  19   3       1017.03        944.04       112.70 o
   7  19   3        417.81        398.53        35.45 o
   8  19   3        105.31         95.80        29.69 o
  -8  20   3        258.99        253.41        69.23 o
  -7  20   3         80.41        147.37        51.42 o
  -6  20   3        326.89        292.68        56.28 o
  -5  20   3        206.85        196.41        34.08 o
  -4  20   3       1494.20       1435.66        49.67 o
  -3  20   3        782.17        754.22        40.12 o
  -2  20   3       2636.55       2575.94        63.95 o
  -1  20   3       1639.57       1631.35        43.62 o
   0  20   3        189.05        184.56        19.44 o
   1  20   3       1610.08       1674.65        59.17 o
   2  20   3       2846.02       2754.22        93.93 o
   3  20   3        963.44        907.17        37.20 o
   4  20   3       1371.77       1303.71        47.17 o
   5  20   3        160.00        174.97        25.59 o
   6  20   3        353.81        330.45        34.82 o
   7  20   3         79.77        107.83        25.01 o
   8  20   3        170.91        171.26        38.06 o
  -7  21   3        174.35        175.72        51.82 o
  -6  21   3        964.19        984.17        87.05 o
  -5  21   3       1454.61       1401.34        52.31 o
  -4  21   3        940.71        977.18        40.83 o
  -3  21   3        456.11        509.38        32.92 o
  -2  21   3        287.54        316.77        18.91 o
  -1  21   3        373.01        338.93        24.71 o
   0  21   3       4520.97       4307.89       123.16 o
   1  21   3        265.10        239.84        22.71 o
   2  21   3        193.20        181.99        19.92 o
   3  21   3        384.34        384.59        25.27 o
   4  21   3        709.67        711.15        34.44 o
   5  21   3       1352.52       1261.05        57.38 o
   6  21   3        999.40        981.44        67.80 o
   7  21   3        208.45        244.86        32.14 o
  -7  22   3        324.88        356.65        70.85 o
  -6  22   3         34.09         34.22        27.62 o
  -5  22   3         30.47         31.06        16.48 o
  -4  22   3        524.52        558.96        37.75 o
  -3  22   3       1882.49       1950.95        92.31 o
  -2  22   3        965.64        955.70        37.43 o
  -1  22   3        664.84        637.38        35.13 o
   0  22   3        924.10        859.54        39.21 o
   1  22   3        517.79        479.60        58.71 o
   2  22   3       1016.99        998.20        43.94 o
   3  22   3       2007.17       2085.35        63.47 o
   4  22   3        444.32        410.26        27.28 o
   5  22   3         13.40         15.09        17.85 o
   6  22   3         75.78         58.27        23.22 o
   7  22   3        300.33        292.90        32.41 o
  -7  23   3        254.34        291.87        65.99 o
  -6  23   3        577.37        715.57        41.11 o
  -5  23   3        597.49        595.27        50.79 o
  -4  23   3       1094.70       1110.82        53.40 o
  -3  23   3        100.19        112.49        15.43 o
  -2  23   3        571.81        577.73        24.53 o
  -1  23   3       2345.99       2415.80        80.68 o
   0  23   3       3141.04       3085.92        95.40 o
   1  23   3       2305.42       2213.17        74.22 o
   2  23   3        638.99        638.13        35.41 o
   3  23   3        175.53        180.97        20.33 o
   4  23   3        993.41        961.34        41.84 o
   5  23   3        555.78        571.56        39.79 o
   6  23   3        609.22        705.10        48.22 o
   7  23   3        268.58        300.84        35.00 o
  -7  24   3          2.18         -0.28        22.91 o
  -6  24   3        261.94        313.50        38.56 o
  -5  24   3        279.50        285.08        32.81 o
  -4  24   3       1153.17       1207.13        56.62 o
  -3  24   3        563.66        565.42        26.87 o
  -2  24   3        829.45        868.57        31.70 o
  -1  24   3        405.82        431.15        29.11 o
   0  24   3        808.78        784.57        73.28 o
   1  24   3        291.69        298.75        24.06 o
   2  24   3        848.30        812.12        40.99 o
   3  24   3        562.81        530.42        30.11 o
   4  24   3       1007.83       1041.35        43.89 o
   5  24   3        337.91        363.08        34.48 o
   6  24   3        191.54        222.42        32.79 o
   7  24   3         15.15         23.76        22.88 o
  -7  25   3        318.13        376.09        51.42 o
  -6  25   3        396.29        398.82        53.04 o
  -5  25   3        732.71        757.08        47.74 o
  -4  25   3        279.94        302.49        31.10 o
  -3  25   3        824.96        840.64        33.42 o
  -2  25   3       1145.88       1113.12        51.00 o
  -1  25   3       2161.06       2096.18        73.14 o
   0  25   3        260.72        261.74        35.63 o
   1  25   3       1940.77       1864.92        67.11 o
   2  25   3       1303.46       1296.56        53.69 o
   3  25   3        887.56        901.22        39.04 o
   4  25   3        261.40        264.30        24.98 o
   5  25   3        708.63        726.64        67.01 o
   6  25   3        487.49        512.14        42.29 o
   7  25   3        331.28        322.29        36.68 o
  -7  26   3        124.04        148.59        36.84 o
  -6  26   3         79.79         70.97        26.72 o
  -5  26   3        269.12        243.39        32.08 o
  -4  26   3         26.30         39.48        15.33 o
  -3  26   3        387.44        336.14        22.74 o
  -2  26   3       3611.14       3469.04       123.87 o
  -1  26   3       4278.45       4302.28       127.02 o
   0  26   3       1058.44       1043.76        46.79 o
   1  26   3       4758.32       4643.29       135.01 o
   2  26   3       3235.89       3115.40       109.92 o
   3  26   3        681.78        619.55        33.42 o
   4  26   3          3.17         10.38        16.22 o
   5  26   3        178.66        168.09        27.66 o
   6  26   3        109.94        114.35        26.13 o
   7  26   3        109.71        125.55        28.18 o
  -7  27   3        287.50        326.69        48.59 o
  -6  27   3        792.68        795.94        54.08 o
  -5  27   3        254.94        290.39        33.66 o
  -4  27   3        114.08        150.01        18.68 o
  -3  27   3       1151.63       1083.13        39.21 o
  -2  27   3        286.41        288.51        27.96 o
  -1  27   3        525.40        545.41        34.51 o
   0  27   3       2043.28       1904.13        69.11 o
   1  27   3        672.10        667.65        73.08 o
   2  27   3        167.28        178.88        22.32 o
   3  27   3        973.42        894.95        40.48 o
   4  27   3        242.92        289.03        31.78 o
   5  27   3        263.73        324.25        35.72 o
   6  27   3        848.34        863.68        54.47 o
   7  27   3        261.27        296.27        36.45 o
  -7  28   3         51.85         48.99        34.41 o
  -6  28   3        221.98        211.67        32.91 o
  -5  28   3       1253.81       1192.85        62.09 o
  -4  28   3        914.84       1016.29        41.05 o
  -3  28   3       2532.15       2509.93        68.61 o
  -2  28   3        533.55        527.31        35.85 o
  -1  28   3        539.31        535.02        34.27 o
   0  28   3          7.36         18.19        14.75 o
   1  28   3        514.36        515.95        32.54 o
   2  28   3        628.35        578.84        36.20 o
   3  28   3       2322.64       2175.59        68.24 o
   4  28   3        981.99       1005.81        51.85 o
   5  28   3       1567.19       1424.89        64.99 o
   6  28   3        196.99        215.45        32.91 o
   7  28   3         28.86         32.42        24.27 o
  -7  29   3        242.04        250.98        44.54 o
  -6  29   3        292.58        376.15        42.35 o
  -5  29   3        157.12        116.17        25.59 o
  -4  29   3        906.82        936.00        39.19 o
  -3  29   3        707.18        672.77        31.09 o
  -2  29   3        441.33        508.44        36.01 o
  -1  29   3        533.17        523.55        35.12 o
   0  29   3        497.99        488.98        32.48 o
   1  29   3        659.79        637.32        36.30 o
   2  29   3        575.55        597.60        36.98 o
   3  29   3        877.84        845.32        40.30 o
   4  29   3        829.93        847.08        70.04 o
   5  29   3        180.75        139.15        27.97 o
   6  29   3        298.99        316.81        40.47 o
   7  29   3        172.82        166.84        33.75 o
  -6  30   3        736.00        732.65        51.23 o
  -5  30   3       1869.63       1725.09        77.20 o
  -4  30   3        232.30        216.62        22.53 o
  -3  30   3        204.84        248.69        28.74 o
  -2  30   3       1385.42       1364.53        80.55 o
  -1  30   3       1006.18       1003.28        48.98 o
   0  30   3        830.73        777.21        41.49 o
   1  30   3       1156.95       1024.83        66.58 o
   2  30   3       1344.11       1280.82        56.83 o
   3  30   3        125.75        168.48        22.73 o
   4  30   3        133.81        160.11        32.79 o
   5  30   3       1789.10       1565.26       141.71 o
   6  30   3        827.74        815.27        89.68 o
   7  30   3         55.38         46.61        27.23 o
  -6  31   3        343.41        324.71        40.29 o
  -5  31   3        115.10        151.64        28.68 o
  -4  31   3        345.65        349.06        27.60 o
  -3  31   3        192.64        193.23        27.89 o
  -2  31   3        122.14        159.38        27.13 o
  -1  31   3       1255.93       1210.72        54.57 o
   0  31   3         59.81         86.26        19.69 o
   1  31   3       1439.64       1366.97        57.39 o
   2  31   3        247.58        240.06        26.72 o
   3  31   3        177.34        186.33        23.23 o
   4  31   3        388.11        375.61        37.12 o
   5  31   3         84.96        114.95        27.13 o
   6  31   3        349.53        341.06       101.42 o
  -6  32   3        196.30        213.07        35.74 o
  -5  32   3        380.14        425.26        32.06 o
  -4  32   3        723.81        758.57        36.66 o
  -3  32   3        120.42        139.86        26.17 o
  -2  32   3       1471.00       1494.49        63.49 o
  -1  32   3        931.30        890.70        46.59 o
   0  32   3        347.79        337.72        29.36 o
   1  32   3        779.81        751.34        41.67 o
   2  32   3       1537.79       1477.98        62.90 o
   3  32   3        118.99        109.81        23.39 o
   4  32   3        645.53        594.06        51.20 o
   5  32   3        311.58        320.62        67.01 o
   6  32   3        163.13        157.60        33.04 o
  -6  33   3        225.50        201.47        46.54 o
  -5  33   3        270.26        267.43        27.79 o
  -4  33   3        225.49        201.63        29.83 o
  -3  33   3       2241.60       2178.69        83.71 o
  -2  33   3        958.60       1018.98        51.27 o
  -1  33   3        148.01        182.48        26.00 o
   0  33   3         71.20         69.91        19.24 o
   1  33   3         85.79         85.49        19.56 o
   2  33   3        974.34        931.33        48.01 o
   3  33   3       2162.67       2182.65        83.06 o
   4  33   3        200.48        221.38        30.06 o
   5  33   3        332.65        338.86        38.79 o
   6  33   3        160.44        177.48        33.01 o
  -6  34   3        639.99        742.40        54.38 o
  -5  34   3        973.53        968.45        45.50 o
  -4  34   3        388.12        382.43        50.81 o
  -3  34   3        395.49        332.03        34.53 o
  -2  34   3        131.01        135.83        25.30 o
  -1  34   3        381.94        439.33        36.75 o
   0  34   3        401.69        418.39        34.36 o
   1  34   3        290.62        312.09        30.83 o
   2  34   3        214.43        224.08        28.90 o
   3  34   3        286.51        221.87        28.59 o
   4  34   3        552.17        522.72        40.52 o
   5  34   3        983.05        915.35       101.40 o
   6  34   3        583.35        599.08        51.13 o
  -6  35   3        149.43        150.97        38.26 o
  -5  35   3          4.10         11.12        17.60 o
  -4  35   3        221.77        274.13        35.50 o
  -3  35   3       1002.44       1054.07       100.59 o
  -2  35   3       1544.12       1455.48        66.36 o
  -1  35   3        618.67        554.61        38.13 o
   0  35   3        600.47        602.55        39.29 o
   1  35   3        696.34        634.15        42.24 o
   2  35   3       1445.97       1389.66        62.11 o
   3  35   3        787.52        772.62        93.53 o
   4  35   3        196.83        209.65        30.30 o
   5  35   3          9.49         22.00        21.36 o
   6  35   3        115.72         98.93        30.13 o
  -6  36   3         82.06        117.90        33.35 o
  -5  36   3        333.67        350.75        40.87 o
  -4  36   3        370.06        454.03        41.57 o
  -3  36   3        672.60        653.15        45.29 o
  -2  36   3        246.01        257.28        32.81 o
  -1  36   3        904.54        899.78        50.90 o
   0  36   3        104.61        120.18        22.82 o
   1  36   3        869.61        854.63        48.37 o
   2  36   3        284.15        273.63        31.69 o
   3  36   3        621.82        613.03        43.94 o
   4  36   3        321.75        297.93        34.76 o
   5  36   3        432.43        464.86        42.35 o
   6  36   3        121.82        106.48        34.41 o
  -5  37   3        205.16        209.71        35.58 o
  -4  37   3        185.97        198.89        31.39 o
  -3  37   3        532.56        604.77        44.43 o
  -2  37   3        949.64       1007.31        54.74 o
  -1  37   3        490.33        480.77        37.09 o
   0  37   3          3.82         -1.68        17.76 o
   1  37   3        504.27        494.37        38.99 o
   2  37   3        907.11        836.55        47.81 o
   3  37   3        509.06        583.40        42.55 o
   4  37   3        270.80        256.72        76.52 o
   5  37   3        193.95        187.98        34.26 o
  -5  38   3        631.48        737.19        54.82 o
  -4  38   3        301.38        284.19        35.52 o
  -3  38   3        130.43        104.77        27.47 o
  -2  38   3         39.14         33.28        19.73 o
  -1  38   3        628.09        596.15        41.77 o
   0  38   3        832.64        768.30        46.08 o
   1  38   3        684.50        644.89        44.08 o
   2  38   3         82.21         78.14        22.30 o
   3  38   3        138.49        101.38        24.69 o
   4  38   3        373.45        368.91        51.22 o
   5  38   3        482.17        500.34        47.70 o
  -5  39   3         80.45         87.02        28.08 o
  -4  39   3        233.85        273.21        36.84 o
  -3  39   3       1059.71       1099.38        61.72 o
  -2  39   3        412.23        409.29        38.75 o
  -1  39   3        386.89        392.49        38.80 o
   0  39   3         61.81         52.88        20.09 o
   1  39   3        330.29        343.53        44.94 o
   2  39   3        366.69        416.96        38.50 o
   3  39   3       1166.14       1182.26        62.36 o
   4  39   3        229.65        258.36        35.63 o
   5  39   3        114.54        107.12        31.08 o
  -5  40   3        584.81        647.66        50.95 o
  -4  40   3         23.71         27.93        25.29 o
  -3  40   3         89.85         95.51        27.64 o
  -2  40   3        123.23         98.93        24.89 o
  -1  40   3        454.60        454.38        38.13 o
   0  40   3        472.99        483.82        41.04 o
   1  40   3        512.83        508.52        43.28 o
   2  40   3        187.31        186.57        28.57 o
   3  40   3        112.89         94.39        25.19 o
   4  40   3         59.98         79.17        27.64 o
   5  40   3        576.23        549.48        51.98 o
  -5  41   3          7.44          7.91        25.58 o
  -4  41   3        455.36        520.18        47.86 o
  -3  41   3        781.98        788.56        55.20 o
  -2  41   3        146.66        148.75        29.67 o
  -1  41   3        254.08        278.80        35.24 o
   0  41   3         40.18         55.23        22.84 o
   1  41   3        251.83        236.07        50.81 o
   2  41   3        146.04        149.51        27.94 o
   3  41   3        840.76        898.00        55.98 o
   4  41   3        346.74        483.23        47.46 o
   5  41   3          3.00         -5.64        28.31 o
  -4  42   3         68.25         84.28        29.20 o
  -3  42   3        172.74        160.42        30.47 o
  -2  42   3        203.09        201.19        32.78 o
  -1  42   3        949.33        874.34        51.60 o
   0  42   3        149.35        189.58        28.96 o
   1  42   3        948.24        865.73        53.46 o
   2  42   3        203.37        209.34        32.72 o
   3  42   3        133.93        102.75        26.90 o
   4  42   3         41.02         39.98        24.01 o
  -4  43   3        143.20        136.81        33.08 o
  -3  43   3        213.09        242.39        34.57 o
  -2  43   3        619.41        655.55        54.05 o
  -1  43   3        275.82        309.29        37.87 o
   0  43   3         22.87         26.98        21.63 o
   1  43   3        288.03        325.79        39.32 o
   2  43   3        596.48        682.14        49.22 o
   3  43   3        236.83        331.40        39.48 o
   4  43   3        213.23        189.02        32.66 o
  -4  44   3        103.92         98.00        32.23 o
  -3  44   3        178.59        147.39        30.35 o
  -2  44   3        130.99        152.54        29.05 o
  -1  44   3        453.92        499.60        46.14 o
   0  44   3        194.62        251.64        34.80 o
   1  44   3        377.27        371.31        40.19 o
   2  44   3        120.73        130.96        28.39 o
   3  44   3        220.14        175.02        31.12 o
   4  44   3         61.35         40.70        28.20 o
  -3  45   3        421.97        456.51        45.18 o
  -2  45   3         55.83        104.42        29.43 o
  -1  45   3        168.25        197.90        32.19 o
   0  45   3        167.84        218.83        32.40 o
   1  45   3        130.89        109.97        28.13 o
   2  45   3         50.18         89.61        25.52 o
   3  45   3        426.18        479.97        46.72 o
  -3  46   3        404.63        433.19        45.68 o
  -2  46   3        283.19        330.02        41.98 o
  -1  46   3        316.80        375.59        43.10 o
   0  46   3        448.18        484.24        43.52 o
   1  46   3        270.66        299.70        37.84 o
   2  46   3        232.86        257.59        34.11 o
   3  46   3        395.77        416.50        43.99 o
  -3  47   3         79.24         58.42        32.27 o
  -2  47   3         42.25         38.28        24.03 o
  -1  47   3        117.37        110.91        29.15 o
   0  47   3        477.24        481.03        44.47 o
   1  47   3         76.21         67.44        25.32 o
   2  47   3         91.06        123.91        30.72 o
   3  47   3         68.49         92.72        55.47 o
  -2  48   3        298.35        326.10        40.40 o
  -1  48   3        403.44        428.66        44.33 o
   0  48   3        407.26        449.93        44.37 o
   1  48   3        328.69        384.85        42.71 o
   2  48   3        355.62        378.33        43.24 o
  -2  49   3        477.56        527.11        93.93 o
  -1  49   3         94.68         88.01        27.89 o
   0  49   3         45.65         37.48        24.22 o
   1  49   3        174.19        139.59        29.21 o
   2  49   3        491.25        618.16        94.34 o
  -1  50   3         55.98         86.24        57.49 o
   0  50   3         19.60         30.37        44.94 o
   1  50   3        111.38        123.49        65.99 o
   0   0   4        820.17        800.82        27.85 o
   1   0   4       1270.38       1221.14        31.48 o
   2   0   4        129.68        163.87        20.80 o
   3   0   4         36.51         45.10        15.86 o
   4   0   4        797.09        785.94        41.95 o
   5   0   4        664.44        692.16        43.74 o
   6   0   4        509.79        553.56        54.91 o
   7   0   4        249.43        267.99        68.42 o
   8   0   4         49.46         44.54        50.20 o
  -8   1   4         10.86         23.48        48.18 o
  -7   1   4        535.36        597.15        83.40 o
  -6   1   4         54.10         55.67        30.34 o
  -5   1   4        254.07        260.19        38.66 o
  -4   1   4        475.14        498.99        34.68 o
  -3   1   4       4272.21       4184.82       111.12 o
  -2   1   4       1050.28       1079.21        43.63 o
  -1   1   4       2092.15       2131.39        45.54 o
   0   1   4        888.69        947.05        21.79 o
   1   1   4       1989.20       2011.04        44.77 o
   2   1   4        866.06        920.90        40.88 o
   3   1   4       4581.55       4493.67       114.72 o
   4   1   4        598.47        603.25        45.30 o
   5   1   4        188.57        197.70        28.96 o
   6   1   4         59.66         67.60        29.98 o
   7   1   4        581.15        627.07        91.91 o
   8   1   4          4.94          9.31        53.44 o
  -8   2   4         73.29        114.17        63.16 o
  -7   2   4        235.59        228.31        61.14 o
  -6   2   4         49.00         46.13        26.40 o
  -5   2   4        895.00        959.80        61.42 o
  -4   2   4        487.86        477.77        30.19 o
  -3   2   4        460.17        466.31        32.22 o
  -2   2   4        896.70        902.41        39.67 o
  -1   2   4       3031.95       3069.32        65.45 o
   0   2   4         14.21         32.47         5.47 o
   1   2   4       2907.27       2987.65        59.27 o
   2   2   4        816.42        839.95        39.14 o
   3   2   4        496.99        474.64        32.52 o
   4   2   4        472.50        465.77        42.82 o
   5   2   4        719.88        781.16        46.09 o
   6   2   4         79.22         85.23        24.47 o
   7   2   4        323.30        404.83        80.57 o
   8   2   4         56.50         40.89        51.01 o
  -8   3   4        104.80         92.31        62.35 o
  -7   3   4        701.39        716.55        89.07 o
  -6   3   4        518.43        476.40        48.42 o
  -5   3   4        657.12        646.19        50.80 o
  -4   3   4          1.44         -2.82        15.98 o
  -3   3   4       1414.36       1436.65        53.49 o
  -2   3   4        443.67        445.31        29.00 o
  -1   3   4       1735.88       1699.30        42.79 o
   0   3   4        871.01        884.80        25.32 o
   1   3   4       1748.67       1722.42        39.24 o
   2   3   4        577.39        564.43        27.68 o
   3   3   4       1316.85       1299.29        53.01 o
   4   3   4          7.67          6.57        19.16 o
   5   3   4        628.99        616.26        41.82 o
   6   3   4        464.18        418.55        39.98 o
   7   3   4        605.58        621.76        67.59 o
   8   3   4        140.62        152.23        68.83 o
  -8   4   4         74.21         67.21        59.11 o
  -7   4   4        286.58        280.13        65.99 o
  -6   4   4        210.82        198.39        38.66 o
  -5   4   4       2259.95       2281.45       110.92 o
  -4   4   4        493.19        495.69        37.55 o
  -3   4   4        196.19        210.90        32.00 o
  -2   4   4        230.05        225.90        22.17 o
  -1   4   4       3684.85       3676.94        72.80 o
   0   4   4        956.82        939.42        26.29 o
   1   4   4       3223.34       3230.17        65.13 o
   2   4   4        290.19        304.29        22.35 o
   3   4   4        168.81        170.32        28.77 o
   4   4   4        461.93        482.72        43.12 o
   5   4   4       2495.89       2514.43        83.80 o
   6   4   4        200.33        198.91        30.58 o
   7   4   4        210.93        233.37        35.45 o
   8   4   4         89.11         99.60        58.30 o
  -8   5   4         58.16         57.49        52.23 o
  -7   5   4        247.37        287.83        68.42 o
  -6   5   4         29.22         23.15        27.47 o
  -5   5   4        154.39        171.44        33.15 o
  -4   5   4       1042.62       1056.61        50.17 o
  -3   5   4       2347.84       2352.81        74.18 o
  -2   5   4        817.38        769.60        48.09 o
  -1   5   4       1074.33       1063.74        31.07 o
   0   5   4        197.89        175.96        12.28 o
   1   5   4       1073.48       1068.48        28.82 o
   2   5   4        814.17        808.89        25.65 o
   3   5   4       2227.96       2214.05        89.88 o
   4   5   4       1084.19       1075.31        81.56 o
   5   5   4        196.96        187.09        28.19 o
   6   5   4         59.21         51.55        22.32 o
   7   5   4        264.84        311.53        39.01 o
   8   5   4         33.35         31.58        63.57 o
  -8   6   4        197.21        198.79        63.57 o
  -7   6   4        247.15        257.46        66.40 o
  -6   6   4        750.05        756.63        80.57 o
  -5   6   4       1545.63       1503.81        74.72 o
  -4   6   4       1713.63       1726.08        65.26 o
  -3   6   4        887.46        950.00        44.29 o
  -2   6   4        377.36        377.04        23.08 o
  -1   6   4       1281.47       1218.08        35.84 o
   0   6   4        253.14        256.81        14.82 o
   1   6   4       1461.50       1413.69        33.92 o
   2   6   4        404.43        427.26        17.91 o
   3   6   4        981.49        915.87        43.16 o
   4   6   4       1622.40       1557.90        79.15 o
   5   6   4       1254.96       1228.46        57.47 o
   6   6   4        833.31        862.28        51.34 o
   7   6   4        224.49        246.82        36.25 o
  -8   7   4        147.72        121.06        56.28 o
  -7   7   4        281.24        329.93        71.66 o
  -6   7   4        575.81        550.19        75.71 o
  -5   7   4        697.63        674.62        50.94 o
  -4   7   4        255.70        268.71        35.00 o
  -3   7   4       5375.75       5515.75       137.13 o
  -2   7   4       1049.61       1080.75        40.38 o
  -1   7   4        601.68        607.12        26.29 o
   0   7   4       1687.77       1688.31        38.69 o
   1   7   4        468.52        497.23        19.20 o
   2   7   4       1276.01       1283.24        33.07 o
   3   7   4       6027.68       5935.34       177.25 o
   4   7   4        119.91        108.17        26.84 o
   5   7   4        578.96        610.90        51.51 o
   6   7   4        559.86        580.61        44.53 o
   7   7   4        264.79        290.62        39.43 o
   8   7   4        159.88        156.69        61.14 o
  -7   8   4        245.46        326.29        72.07 o
  -6   8   4        106.59        126.73        44.94 o
  -5   8   4       1058.98       1042.33        53.88 o
  -4   8   4        221.17        177.24        26.04 o
  -3   8   4        169.82        169.63        22.91 o
  -2   8   4       3969.49       3993.31        97.47 o
  -1   8   4       1220.76       1193.75        38.74 o
   0   8   4        142.43        124.85        13.35 o
   1   8   4       1000.66       1036.75        29.17 o
   2   8   4       3928.36       3730.09        80.36 o
   3   8   4        171.56        215.24        33.48 o
   4   8   4        389.57        403.22        62.35 o
   5   8   4       1109.55       1111.80        68.12 o
   6   8   4        100.61        131.88        28.49 o
   7   8   4        235.54        260.00        37.37 o
  -7   9   4        373.59        363.94        70.85 o
  -6   9   4        272.04        261.91        59.52 o
  -5   9   4         31.86         54.53        21.85 o
  -4   9   4        667.07        729.86        41.88 o
  -3   9   4       1414.69       1434.38        54.60 o
  -2   9   4       1941.11       1998.90        50.67 o
  -1   9   4       1009.35        978.74        35.87 o
   0   9   4         28.68         39.55        10.12 o
   1   9   4       1059.02       1037.48        28.98 o
   2   9   4       1766.79       1825.27        47.66 o
   3   9   4       1356.69       1297.36        44.11 o
   4   9   4        711.64        802.69        56.39 o
   5   9   4         24.25         45.20        26.89 o
   6   9   4        238.94        248.98        34.50 o
   7   9   4        415.02        445.44        53.04 o
  -7  10   4        269.79        310.09        71.66 o
  -6  10   4        206.67        204.83        55.47 o
  -5  10   4        984.40       1000.36        53.03 o
  -4  10   4        376.69        374.42        32.94 o
  -3  10   4        226.66        218.56        24.97 o
  -2  10   4       1932.29       2040.79        50.99 o
  -1  10   4       1759.36       1776.57        53.58 o
   0  10   4        267.85        244.98        17.72 o
   1  10   4       2171.15       2217.46        53.43 o
   2  10   4       1729.89       1717.84        46.15 o
   3  10   4        267.38        241.03        18.86 o
   4  10   4        472.33        533.83        48.52 o
   5  10   4        900.58        939.86        64.37 o
   6  10   4        182.93        197.60        32.83 o
   7  10   4        359.27        392.62        55.40 o
  -7  11   4        161.78        202.03        60.33 o
  -6  11   4        501.81        536.01        70.45 o
  -5  11   4        141.09        116.52        31.12 o
  -4  11   4       1628.93       1594.63        61.38 o
  -3  11   4        113.04         96.01        15.69 o
  -2  11   4        637.51        628.92        25.93 o
  -1  11   4        385.25        402.53        23.15 o
   0  11   4       2699.26       2647.91        68.94 o
   1  11   4        294.94        298.34        18.33 o
   2  11   4        461.48        460.10        21.81 o
   3  11   4        245.11        245.22        19.51 o
   4  11   4       1526.14       1487.79        77.85 o
   5  11   4        192.28        197.43        36.85 o
   6  11   4        649.27        695.76        49.33 o
   7  11   4        177.61        198.73        46.82 o
  -7  12   4        196.01        176.93        54.66 o
  -6  12   4        188.07        258.67        58.71 o
  -5  12   4        415.18        480.98        48.53 o
  -4  12   4        570.73        579.15        37.46 o
  -3  12   4        685.35        702.99        29.50 o
  -2  12   4       1768.66       1802.54        55.80 o
  -1  12   4       2172.60       2133.13        60.32 o
   0  12   4        263.57        275.42        18.92 o
   1  12   4       2137.56       2122.87        53.25 o
   2  12   4       1847.29       1864.58        48.40 o
   3  12   4        617.85        603.77        28.57 o
   4  12   4        420.12        440.52        45.32 o
   5  12   4        398.54        421.20        48.51 o
   6  12   4        114.37        129.76        29.72 o
   7  12   4        142.58        144.32        42.32 o
  -7  13   4        138.30        156.28        56.28 o
  -6  13   4       1224.89       1206.41       100.81 o
  -5  13   4        130.73        113.54        31.23 o
  -4  13   4        616.59        616.19        38.91 o
  -3  13   4        282.06        326.45        24.77 o
  -2  13   4        126.18        146.16        17.48 o
  -1  13   4          5.27          7.54        10.03 o
   0  13   4       2815.58       2819.62        73.39 o
   1  13   4          6.37          8.73         8.88 o
   2  13   4         50.54         56.81        12.26 o
   3  13   4        378.00        397.60        23.92 o
   4  13   4        489.12        518.22        29.21 o
   5  13   4        154.99        149.18        35.07 o
   6  13   4       1241.78       1197.75        63.88 o
   7  13   4        141.55        176.48        43.76 o
  -7  14   4        105.76         98.79        44.54 o
  -6  14   4         83.88        103.24        46.16 o
  -5  14   4        677.22        702.19        55.77 o
  -4  14   4        527.00        542.91        36.88 o
  -3  14   4         49.39         58.45        17.72 o
  -2  14   4       4371.18       4399.34       108.07 o
  -1  14   4       1288.78       1239.47        42.08 o
   0  14   4         22.91         24.52        10.50 o
   1  14   4       1093.02       1060.51        34.80 o
   2  14   4       4365.33       4301.79       105.58 o
   3  14   4        105.31         98.60        15.12 o
   4  14   4        542.45        578.42        37.03 o
   5  14   4        653.43        628.61        69.21 o
   6  14   4        139.46        134.62        30.93 o
   7  14   4        168.97        166.84        44.08 o
  -7  15   4        165.03        158.71        53.04 o
  -6  15   4        888.93        861.90        86.64 o
  -5  15   4        108.97         99.87        30.33 o
  -4  15   4        584.26        630.00        39.97 o
  -3  15   4        833.15        862.42        37.80 o
  -2  15   4        308.11        318.14        22.53 o
  -1  15   4        878.86        878.94        35.47 o
   0  15   4       1445.08       1421.36        45.53 o
   1  15   4        949.47        920.75        34.42 o
   2  15   4        261.39        263.89        20.46 o
   3  15   4        659.54        645.41        31.18 o
   4  15   4        477.01        493.93        29.02 o
   5  15   4         81.89         78.12        29.63 o
   6  15   4        839.57        873.57        56.02 o
   7  15   4        236.56        222.87        49.94 o
  -7  16   4         64.70         46.16        43.73 o
  -6  16   4        463.78        481.36        68.02 o
  -5  16   4         28.57         18.22        39.68 o
  -4  16   4       1473.60       1534.00        66.40 o
  -3  16   4        406.32        418.79        29.01 o
  -2  16   4       2233.69       2194.79        65.28 o
  -1  16   4        316.72        314.53        22.46 o
   0  16   4          1.06          8.50        10.06 o
   1  16   4        331.33        327.61        20.46 o
   2  16   4       2339.55       2293.03        66.70 o
   3  16   4        291.68        322.47        24.08 o
   4  16   4       1457.09       1486.07        52.33 o
   5  16   4         48.19         51.07        27.47 o
   6  16   4        475.40        514.56        86.24 o
   7  16   4         94.31        115.79        43.98 o
  -5  17   4        832.44        861.90        96.77 o
  -4  17   4       1948.03       2013.28        78.19 o
  -3  17   4         30.88         58.56        15.78 o
  -2  17   4        754.60        771.94        35.16 o
  -1  17   4        414.73        420.80        25.32 o
   0  17   4       3832.81       3748.01        92.23 o
   1  17   4        504.88        482.42        25.28 o
   2  17   4        708.34        644.63        31.26 o
   3  17   4         35.15         49.91        14.14 o
   4  17   4       1899.00       1908.22        61.33 o
   5  17   4        916.22        924.88        65.39 o
   6  17   4        321.89        480.14        85.02 o
   7  17   4        214.41        198.52        50.64 o
  -6  18   4         76.49        105.67        57.09 o
  -5  18   4         71.35         54.22        21.82 o
  -4  18   4        436.70        464.65        38.56 o
  -3  18   4        682.42        684.68        41.30 o
  -2  18   4       1053.68       1085.15        41.62 o
  -1  18   4        318.39        309.52        22.69 o
   0  18   4        771.21        733.63        31.27 o
   1  18   4        307.83        300.77        21.47 o
   2  18   4       1322.86       1356.13        47.94 o
   3  18   4        615.27        615.93        31.64 o
   4  18   4        591.41        612.32        33.44 o
   5  18   4         59.04         65.84        17.87 o
   6  18   4        135.99        163.57        56.68 o
   7  18   4         76.45        118.40        45.63 o
  -6  19   4       1180.79       1242.44       125.92 o
  -5  19   4         20.62         38.80        22.18 o
  -4  19   4       1407.24       1454.63        64.93 o
  -3  19   4        107.18        121.77        21.98 o
  -2  19   4        439.47        434.37        27.03 o
  -1  19   4        361.30        338.90        23.11 o
   0  19   4       6897.09       6725.62       149.88 o
   1  19   4        426.14        428.13        25.08 o
   2  19   4        461.29        478.59        27.89 o
   3  19   4        103.71        105.51        17.13 o
   4  19   4       1448.67       1438.42        52.51 o
   5  19   4         14.39         15.42        15.53 o
   6  19   4       1098.15       1195.07       113.37 o
   7  19   4         61.26         56.79        42.22 o
  -6  20   4         90.71        100.50        26.83 o
  -5  20   4        342.10        305.31        35.30 o
  -4  20   4        946.21        978.74        52.10 o
  -3  20   4         34.44         53.68        18.36 o
  -2  20   4        591.63        636.52        33.35 o
  -1  20   4        617.92        630.64        31.03 o
   0  20   4        570.85        583.53        29.20 o
   1  20   4        653.36        612.54        50.59 o
   2  20   4        841.36        783.55        40.61 o
   3  20   4         92.76         98.92        17.60 o
   4  20   4        910.96        939.05        42.08 o
   5  20   4        327.87        272.99        28.30 o
   6  20   4         84.14         84.62        49.39 o
   7  20   4        212.16        240.35        53.32 o
  -7  21   4         38.99         72.07        31.58 o
  -6  21   4        634.94        698.71        51.40 o
  -5  21   4        158.33        159.27        28.22 o
  -4  21   4        298.74        345.80        35.94 o
  -3  21   4        526.32        557.49        38.87 o
  -2  21   4        163.21        178.55        24.49 o
  -1  21   4        836.15        826.24        35.34 o
   0  21   4       8697.99       8423.86       182.43 o
   1  21   4        659.92        633.34        35.22 o
   2  21   4        271.30        270.75        23.93 o
   3  21   4        557.20        555.09        32.02 o
   4  21   4        387.65        414.55        29.25 o
   5  21   4        143.27        167.03        24.21 o
   6  21   4        720.05        863.52       107.29 o
   7  21   4         59.20         69.53        41.60 o
  -7  22   4          9.77         36.44        34.82 o
  -6  22   4        160.67        176.39        33.17 o
  -5  22   4        193.35        214.05        32.91 o
  -4  22   4        802.89        812.13        49.65 o
  -3  22   4        549.75        541.25        38.87 o
  -2  22   4       2429.19       2503.62        87.12 o
  -1  22   4       1471.37       1431.19        58.85 o
   0  22   4        579.48        570.95        29.69 o
   1  22   4       1280.47       1173.00        50.87 o
   2  22   4       1951.26       1905.69        61.57 o
   3  22   4        489.81        475.89        30.08 o
   4  22   4        974.88       1013.46        45.20 o
   5  22   4        188.45        187.18        25.44 o
   6  22   4        204.24        240.86        70.45 o
   7  22   4         16.99         17.14        38.47 o
  -6  23   4        222.66        257.61        37.80 o
  -5  23   4        264.03        307.53        37.34 o
  -4  23   4       1371.18       1405.45        64.33 o
  -3  23   4         44.37         50.87        19.44 o
  -2  23   4       1552.80       1536.40        63.57 o
  -1  23   4       1472.84       1439.50        59.84 o
   0  23   4        106.47        125.40        20.96 o
   1  23   4       1677.16       1573.00        69.03 o
   2  23   4       1622.88       1593.35        55.35 o
   3  23   4          9.63          6.09        13.41 o
   4  23   4       1418.07       1428.46        55.42 o
   5  23   4        203.66        203.26        29.30 o
   6  23   4        199.87        253.26        43.58 o
   7  23   4        237.40        248.96        79.76 o
  -6  24   4          0.43         17.71        25.67 o
  -5  24   4        431.74        421.52        41.55 o
  -4  24   4        558.60        598.71        44.19 o
  -3  24   4         92.16        100.16        21.98 o
  -2  24   4       2021.18       2081.12        77.45 o
  -1  24   4        430.73        467.41        42.11 o
   0  24   4        577.06        502.86        63.16 o
   1  24   4        477.20        496.37        33.58 o
   2  24   4       2345.27       2325.49        72.11 o
   3  24   4        117.20        156.56        21.79 o
   4  24   4        483.78        462.06        32.94 o
   5  24   4        381.70        333.93        35.06 o
   6  24   4          2.67          4.86        21.01 o
  -6  25   4        894.01        951.25        60.73 o
  -5  25   4         33.51         15.25        21.37 o
  -4  25   4        350.62        393.20        60.73 o
  -3  25   4        673.21        669.61        44.20 o
  -2  25   4        680.54        659.69        40.03 o
  -1  25   4        584.52        547.17        35.89 o
   0  25   4       1642.08       1634.36        63.96 o
   1  25   4        440.59        445.00        31.39 o
   2  25   4        520.12        528.45        31.99 o
   3  25   4        701.84        662.58        36.53 o
   4  25   4        245.48        243.57        25.85 o
   5  25   4         52.33         39.91        22.78 o
   6  25   4        893.58        816.57        57.49 o
  -6  26   4          6.72         -2.42        22.81 o
  -5  26   4       1122.40       1162.63        63.80 o
  -4  26   4        786.35        728.66        48.80 o
  -3  26   4        570.67        615.25        46.14 o
  -2  26   4        575.56        663.06        41.80 o
  -1  26   4       1592.94       1487.38        62.86 o
   0  26   4        442.52        454.35        33.44 o
   1  26   4       1377.43       1309.55        56.27 o
   2  26   4        567.66        501.71        34.12 o
   3  26   4        552.57        525.83        33.76 o
   4  26   4        752.39        742.67        40.25 o
   5  26   4       1123.64       1214.60        63.97 o
   6  26   4         12.07         33.55        24.84 o
  -6  27   4        341.14        386.40        42.91 o
  -5  27   4         40.60         70.67        27.27 o
  -4  27   4        490.43        529.38        41.99 o
  -3  27   4        111.55        151.69        26.81 o
  -2  27   4        321.81        338.92        34.33 o
  -1  27   4        266.55        244.39        27.81 o
   0  27   4        964.66       1044.30        50.75 o
   1  27   4        200.65        205.34        26.21 o
   2  27   4        394.17        387.75        33.78 o
   3  27   4        180.47        200.24        23.60 o
   4  27   4        497.91        498.56        33.58 o
   5  27   4         43.78         77.79        23.32 o
   6  27   4        301.61        344.50        45.55 o
  -6  28   4        185.34        182.46        35.24 o
  -5  28   4        508.19        524.82        47.63 o
  -4  28   4        744.63        773.80        58.10 o
  -3  28   4        294.88        286.23        34.19 o
  -2  28   4        461.05        519.13        39.91 o
  -1  28   4       1409.79       1341.08        59.52 o
   0  28   4       1500.85       1370.22        62.74 o
   1  28   4       1306.13       1250.43        56.27 o
   2  28   4        388.85        392.40        33.17 o
   3  28   4        366.90        299.26        36.29 o
   4  28   4        693.07        671.22        39.69 o
   5  28   4        385.56        414.01        40.73 o
   6  28   4        166.47        193.75        32.33 o
  -6  29   4        748.37        821.24        60.49 o
  -5  29   4         83.24         76.23        25.95 o
  -4  29   4          5.77          7.72        20.53 o
  -3  29   4       1007.90        983.97        55.65 o
  -2  29   4        313.84        327.65        37.86 o
  -1  29   4        674.22        765.24        47.37 o
   0  29   4        568.74        623.31        39.18 o
   1  29   4        572.47        593.54        53.02 o
   2  29   4        309.82        291.83        45.75 o
   3  29   4       1052.47        999.91        45.93 o
   4  29   4          2.31         10.86        20.37 o
   5  29   4         99.41         91.56        25.16 o
   6  29   4        803.08        778.91        55.00 o
  -6  30   4         27.04         23.45        26.91 o
  -5  30   4        272.60        274.83        36.40 o
  -4  30   4        286.28        283.98        36.45 o
  -3  30   4        116.78        133.39        26.56 o
  -2  30   4       1020.42       1015.49        54.89 o
  -1  30   4        541.87        561.20        38.68 o
   0  30   4         53.08         34.03        19.24 o
   1  30   4        656.02        683.15        40.75 o
   2  30   4       1140.51       1056.99        53.68 o
   3  30   4        106.53        120.64        21.51 o
   4  30   4        204.85        187.81        28.82 o
   5  30   4        419.91        480.69        44.81 o
   6  30   4         11.91         43.05        27.16 o
  -6  31   4         64.46         63.57        74.09 o
  -5  31   4         84.78        131.53        30.04 o
  -4  31   4        268.94        306.16        42.71 o
  -3  31   4        405.28        484.14        40.09 o
  -2  31   4        357.35        408.83        44.13 o
  -1  31   4       2078.10       1983.92        78.48 o
   0  31   4        222.10        253.81        29.98 o
   1  31   4       2124.36       2024.49        77.89 o
   2  31   4        370.62        384.18        35.22 o
   3  31   4        376.92        409.35        33.69 o
   4  31   4        287.25        281.54        32.84 o
   5  31   4         76.53         90.25        24.80 o
   6  31   4         20.25         -0.81        25.10 o
  -5  32   4        583.20        715.75        54.74 o
  -4  32   4        315.75        388.03        43.02 o
  -3  32   4        190.20        169.91        28.99 o
  -2  32   4        522.56        527.15        40.20 o
  -1  32   4        665.34        665.42        42.79 o
   0  32   4        368.90        313.33        32.29 o
   1  32   4        736.97        699.66        42.95 o
   2  32   4        385.43        366.28        35.42 o
   3  32   4        183.93        184.59        26.22 o
   4  32   4        376.30        397.76        39.53 o
   5  32   4        531.81        528.68        63.95 o
  -5  33   4         57.23         64.87        29.48 o
  -4  33   4         99.94         90.98        27.86 o
  -3  33   4       1219.70       1219.11        64.48 o
  -2  33   4         17.72          7.19        18.75 o
  -1  33   4        101.18        103.20        25.50 o
   0  33   4        234.62        220.40        28.49 o
   1  33   4        104.32        127.91        23.57 o
   2  33   4          3.07          6.51        16.62 o
   3  33   4       1200.21       1138.41        51.72 o
   4  33   4        139.31        141.07        28.94 o
   5  33   4         76.27         86.67        27.25 o
  -5  34   4        891.26       1042.04        65.39 o
  -4  34   4        285.79        352.06        41.87 o
  -3  34   4        182.40        183.67        32.73 o
  -2  34   4        198.58        198.10        31.22 o
  -1  34   4        918.51        867.04        51.37 o
   0  34   4        104.08        152.47        27.86 o
   1  34   4        904.03        942.51        50.57 o
   2  34   4        166.01        166.57        27.41 o
   3  34   4        171.73        145.24        24.64 o
   4  34   4        293.70        293.78        36.61 o
   5  34   4        858.94        860.66        55.30 o
  -5  35   4        188.04        189.40        35.87 o
  -4  35   4         49.27         74.53        27.04 o
  -3  35   4        539.28        582.30        47.77 o
  -2  35   4         68.10         51.38        24.48 o
  -1  35   4        245.86        250.33        31.25 o
   0  35   4        129.69        111.17        24.88 o
   1  35   4        272.66        292.24        33.47 o
   2  35   4         28.94         31.29        21.09 o
   3  35   4        605.08        585.60        42.88 o
   4  35   4         46.04         47.20        25.57 o
   5  35   4        167.36        150.15        31.64 o
  -5  36   4        319.20        387.70        70.85 o
  -4  36   4         22.93         43.14        29.15 o
  -3  36   4         13.54         21.29        24.15 o
  -2  36   4         29.22         31.48        21.64 o
  -1  36   4        613.43        692.11        48.56 o
   0  36   4        176.59        226.95        30.52 o
   1  36   4        660.62        690.68        45.73 o
   2  36   4         17.33          1.39        17.31 o
   3  36   4         28.29         32.86        22.32 o
   4  36   4         43.21         90.64        27.49 o
   5  36   4        358.28        377.04        46.48 o
  -5  37   4         17.04         29.56        57.09 o
  -4  37   4         87.98         94.23        31.13 o
  -3  37   4        942.37        994.15        60.67 o
  -2  37   4         58.01         90.83        24.79 o
  -1  37   4        652.74        660.64        45.60 o
   0  37   4          8.56         11.75        19.16 o
   1  37   4        696.31        684.99        48.00 o
   2  37   4         62.72         71.56        24.36 o
   3  37   4        910.08        775.26        59.92 o
   4  37   4         91.47         99.51        28.44 o
  -4  38   4         55.17         76.29        30.84 o
  -3  38   4         12.50          3.19        23.74 o
  -2  38   4         10.09         25.75        23.36 o
  -1  38   4        463.83        484.01        43.07 o
   0  38   4        480.20        460.14        42.62 o
   1  38   4        448.29        484.69        42.33 o
   2  38   4         16.58         27.99        21.72 o
   3  38   4         21.60         24.04        21.63 o
   4  38   4         36.76         63.47        25.46 o
  -4  39   4         86.78        102.69        33.45 o
  -3  39   4       1041.12       1082.55        73.06 o
  -2  39   4         90.39         81.81        27.86 o
  -1  39   4        151.77        187.88        30.04 o
   0  39   4         55.24         36.33        23.14 o
   1  39   4        180.53        250.94        37.23 o
   2  39   4        118.12        122.35        26.69 o
   3  39   4       1022.21       1053.42        61.46 o
   4  39   4         71.26         93.38        27.41 o
  -4  40   4          4.77         12.32        34.91 o
  -3  40   4         49.24         50.46        25.96 o
  -2  40   4        131.20        115.29        27.73 o
  -1  40   4        634.47        648.45        51.13 o
   0  40   4         86.58        107.59        33.20 o
   1  40   4        702.48        672.00        49.11 o
   2  40   4        115.21        143.97        29.58 o
   3  40   4         42.96         44.57        23.23 o
   4  40   4          4.65         32.79        29.15 o
  -3  41   4        948.65       1022.56        62.29 o
  -2  41   4        118.30        144.84        35.02 o
  -1  41   4        105.31        124.82        28.20 o
   0  41   4        160.60        166.88        29.48 o
   1  41   4         67.06         46.16        24.14 o
   2  41   4        136.04        151.86        30.67 o
   3  41   4        996.12        988.96        60.44 o
  -3  42   4         96.87         65.40        29.12 o
  -2  42   4        237.65        232.26        37.26 o
  -1  42   4        414.09        463.41        46.83 o
   0  42   4          2.77         -3.93        21.87 o
   1  42   4        431.06        470.77        46.35 o
   2  42   4        173.07        146.57        29.40 o
   3  42   4         98.94         63.22        25.12 o
  -3  43   4        700.35        728.29       106.48 o
  -2  43   4         40.67         49.37        25.11 o
  -1  43   4        122.57         96.47        29.20 o
   0  43   4        301.40        267.18        38.06 o
   1  43   4         90.23         58.43        26.61 o
   2  43   4         63.64         70.91        26.47 o
   3  43   4        647.03        652.90        56.22 o
  -2  44   4         77.09         66.32        29.61 o
  -1  44   4        227.27        248.07        36.04 o
   0  44   4         47.47         88.00        27.01 o
   1  44   4        288.47        333.43        41.38 o
   2  44   4        103.10        115.42        31.08 o
  -2  45   4        133.45        133.61        60.33 o
  -1  45   4        514.71        537.92        51.54 o
   0  45   4         15.41         24.68        24.23 o
   1  45   4        526.45        573.58        51.53 o
   2  45   4         99.50        130.37        61.54 o
  -1  46   4         72.75         97.17        63.16 o
   0  46   4         52.43         47.76        30.59 o
   1  46   4         99.51         98.79        55.47 o
   0   0   5         18.77         32.42        17.98 o
   1   0   5       2390.51       2428.99        78.78 o
   2   0   5         29.62         16.86        15.90 o
   3   0   5        481.77        535.60        48.59 o
   4   0   5          0.76        -10.53        30.77 o
   5   0   5       1190.34       1193.94        76.36 o
   6   0   5        150.09        148.67        40.58 o
   7   0   5        288.22        292.69        50.77 o
  -7   1   5        266.58        266.69        48.16 o
  -6   1   5         48.67         38.84        33.35 o
  -5   1   5        101.02         89.71        32.95 o
  -4   1   5         64.26         57.47        22.65 o
  -3   1   5       2705.20       2760.26       119.24 o
  -2   1   5         24.18         26.04        11.49 o
  -1   1   5        464.21        446.54        34.47 o
   0   1   5         14.12         12.89        12.23 o
   1   1   5        511.75        506.06        29.25 o
   2   1   5         22.42         18.69        16.31 o
   3   1   5       2718.67       2693.78        87.75 o
   4   1   5         53.43         52.23        43.73 o
   5   1   5         82.15         60.33        31.21 o
   6   1   5         34.24         22.37        30.49 o
   7   1   5        221.41        252.68        49.26 o
  -7   2   5         93.98        145.35        58.30 o
  -6   2   5         69.51         74.88        34.04 o
  -5   2   5        878.90        926.80        68.99 o
  -4   2   5         98.68         91.32        24.36 o
  -3   2   5        262.38        276.60        39.43 o
  -2   2   5         34.24         34.10        11.92 o
  -1   2   5       1742.34       1708.65        64.83 o
   0   2   5          0.07          6.93        14.51 o
   1   2   5       1873.70       1846.36        55.43 o
   2   2   5         15.60         22.99        14.33 o
   3   2   5        235.18        280.55        31.66 o
   4   2   5        126.08        120.25        47.37 o
   5   2   5        847.31        973.04        70.98 o
   6   2   5         80.47         52.38        34.43 o
   7   2   5        125.33        155.24        44.33 o
  -7   3   5       1009.95       1007.65       110.53 o
  -6   3   5         50.41         71.84        35.49 o
  -5   3   5        161.90        225.09        41.85 o
  -4   3   5         82.06         81.89        23.96 o
  -3   3   5       2331.32       2335.89       101.20 o
  -2   3   5        228.46        252.55        22.62 o
  -1   3   5        936.75        948.68        46.99 o
   0   3   5          6.98          0.24        14.44 o
   1   3   5       1015.01       1044.64        48.32 o
   2   3   5        228.09        237.83        23.77 o
   3   3   5       2303.95       2298.89        99.04 o
   4   3   5         79.36         83.81        43.32 o
   5   3   5        162.64        184.84        41.37 o
   6   3   5         28.01         18.75        31.36 o
   7   3   5       1061.37       1121.41        82.20 o
  -7   4   5        276.87        329.93        76.52 o
  -6   4   5         34.88         43.65        32.58 o
  -5   4   5        809.43        858.95        66.12 o
  -4   4   5         15.97         27.96        20.52 o
  -3   4   5         86.20         87.06        28.40 o
  -2   4   5        120.00        136.28        18.06 o
  -1   4   5        891.51        851.71        45.35 o
   0   4   5        117.26         83.56        20.41 o
   1   4   5        996.61       1013.71        48.04 o
   2   4   5        121.47        148.67        20.70 o
   3   4   5         76.41         77.04        21.14 o
   4   4   5         10.89         15.39        35.22 o
   5   4   5        650.89        719.13        63.84 o
   6   4   5         22.14         25.53        31.52 o
   7   4   5        356.86        357.07        55.51 o
  -7   5   5        214.05        230.33        68.02 o
  -6   5   5        361.26        365.74        51.24 o
  -5   5   5         75.32         75.39        30.90 o
  -4   5   5         39.05         41.18        20.62 o
  -3   5   5       1657.10       1695.44        84.17 o
  -2   5   5        418.77        387.03        25.31 o
  -1   5   5        906.49        886.76        34.02 o
   0   5   5        508.66        528.59        34.97 o
   1   5   5       1001.92       1025.79        48.74 o
   2   5   5        350.64        353.68        33.08 o
   3   5   5       1402.29       1475.88        87.23 o
   4   5   5          9.87          7.46        27.69 o
   5   5   5        119.00        112.00        35.57 o
   6   5   5        379.78        347.31        51.39 o
   7   5   5        270.41        328.02        56.16 o
  -7   6   5        339.42        375.68        75.71 o
  -6   6   5         31.59         17.25        29.13 o
  -5   6   5       1166.99       1241.65        74.28 o
  -4   6   5        149.79        150.85        28.06 o
  -3   6   5        203.75        188.30        25.55 o
  -2   6   5        535.90        510.70        29.00 o
  -1   6   5       1370.22       1384.35        42.61 o
   0   6   5        159.63        141.03        23.66 o
   1   6   5       1340.30       1355.62        56.53 o
   2   6   5        538.33        505.78        37.57 o
   3   6   5        167.16        173.40        33.85 o
   4   6   5        186.26        164.90        34.41 o
   5   6   5       1402.90       1380.91       120.65 o
   6   6   5         32.72         32.97        34.27 o
   7   6   5        267.20        263.55        50.71 o
  -7   7   5         97.63         82.19        50.20 o
  -6   7   5         51.64         66.86        33.62 o
  -5   7   5        184.83        163.40        30.38 o
  -4   7   5        378.72        386.01        41.40 o
  -3   7   5        260.44        296.95        26.79 o
  -2   7   5         96.07         96.43        16.57 o
  -1   7   5        386.09        350.43        23.34 o
   0   7   5        726.50        731.92        42.21 o
   1   7   5        392.52        381.64        32.62 o
   2   7   5         60.63         62.21        19.83 o
   3   7   5        203.35        230.20        37.75 o
   4   7   5        383.72        382.06        47.81 o
   5   7   5        178.50        179.77        47.96 o
   6   7   5         23.17         23.77        30.53 o
   7   7   5         52.98         77.34        39.96 o
  -7   8   5         75.89         93.53        56.28 o
  -6   8   5          8.64         24.10        30.88 o
  -5   8   5       1198.32       1175.56        63.83 o
  -4   8   5        521.93        517.54        51.51 o
  -3   8   5         34.17         32.30        16.01 o
  -2   8   5       1447.25       1452.55        51.28 o
  -1   8   5       1190.09       1267.12        44.79 o
   0   8   5         16.20         26.98        17.09 o
   1   8   5       1160.93       1228.12        54.34 o
   2   8   5       1619.01       1598.34        62.79 o
   3   8   5         49.11         73.86        28.05 o
   4   8   5        419.64        434.80        50.55 o
   5   8   5       1110.45       1103.67        71.95 o
   6   8   5         24.82         25.50        34.63 o
   7   8   5        140.24        132.42        42.94 o
  -7   9   5         20.94         28.75        52.63 o
  -5   9   5          0.33         14.45        28.28 o
  -4   9   5        342.16        339.96        47.86 o
  -3   9   5       2017.68       2025.19        65.56 o
  -2   9   5        252.99        257.33        23.56 o
  -1   9   5          2.27          4.22        11.04 o
   0   9   5       2191.30       2119.86        60.80 o
   1   9   5         11.09         21.55        16.32 o
   2   9   5        354.42        353.50        34.03 o
   3   9   5       1946.89       1881.61        90.16 o
   4   9   5        387.68        410.43        50.14 o
   5   9   5          4.69          1.16        27.89 o
   6   9   5        263.77        256.64        48.13 o
   7   9   5         56.42         59.03        39.60 o
  -5  10   5        163.25        183.05        40.17 o
  -4  10   5        579.31        599.99        35.87 o
  -3  10   5          7.27          4.84        14.69 o
  -2  10   5       2026.76       2083.99        64.55 o
  -1  10   5        360.15        371.47        24.72 o
   0  10   5        996.08        935.23        33.83 o
   1  10   5        498.53        504.47        45.35 o
   2  10   5       1814.44       1853.89        88.41 o
   3  10   5          7.85          2.55        20.72 o
   4  10   5        648.60        618.27        54.86 o
   5  10   5        208.85        220.30        40.99 o
   6  10   5        320.91        314.93        43.53 o
   7  10   5        248.27        195.38        52.13 o
  -5  11   5        144.94        145.00        37.90 o
  -4  11   5        933.62       1013.64        47.67 o
  -3  11   5        341.64        350.72        29.27 o
  -2  11   5        785.74        753.96        36.28 o
  -1  11   5       4787.33       4837.58       117.64 o
   0  11   5        543.16        501.62        25.17 o
   1  11   5       4913.15       4719.60       126.86 o
   2  11   5        795.31        787.07        59.26 o
   3  11   5        151.62        131.08        33.36 o
   4  11   5        832.62        803.62        65.34 o
   5  11   5        129.30        133.38        38.44 o
   6  11   5        327.34        387.58        45.92 o
  -5  12   5        477.87        471.30        54.35 o
  -4  12   5        391.96        462.11        38.98 o
  -3  12   5        352.13        356.60        30.28 o
  -2  12   5       3232.03       3284.46        91.22 o
  -1  12   5        719.25        696.69        35.12 o
   0  12   5       1323.25       1318.31        42.22 o
   1  12   5        814.35        791.83        44.71 o
   2  12   5       3804.18       3705.64       135.21 o
   3  12   5        339.28        293.04        44.84 o
   4  12   5        224.68        237.28        42.23 o
   5  12   5        609.48        598.92        58.37 o
   6  12   5        216.30        245.41        39.27 o
  -5  13   5         72.47         46.85        30.89 o
  -4  13   5         36.22         52.90        19.75 o
  -3  13   5       1172.03       1207.27        49.00 o
  -2  13   5         63.72         57.47        16.40 o
  -1  13   5        332.03        314.42        24.56 o
   0  13   5       3654.93       3574.87        91.54 o
   1  13   5        352.94        317.57        31.64 o
   2  13   5        128.60        114.53        30.20 o
   3  13   5       1180.66       1190.04        73.55 o
   4  13   5        134.38        154.41        37.63 o
   5  13   5         47.52         46.55        30.82 o
   6  13   5       1269.72       1299.68        72.85 o
  -5  14   5        385.40        383.49        40.94 o
  -4  14   5        689.90        725.71        40.74 o
  -3  14   5        436.29        455.17        32.28 o
  -2  14   5       1216.88       1275.55        48.77 o
  -1  14   5       1310.56       1260.39        46.26 o
   0  14   5        494.16        468.09        27.17 o
   1  14   5       1307.63       1224.29        40.55 o
   2  14   5        847.55        862.02        61.80 o
   3  14   5        440.21        415.36        48.71 o
   4  14   5        762.80        787.86        64.01 o
   5  14   5        317.67        331.13        49.33 o
   6  14   5        223.52        213.32        38.56 o
  -5  15   5        354.47        335.42        38.31 o
  -4  15   5       1207.25       1252.44        53.49 o
  -3  15   5        100.43        129.77        21.02 o
  -2  15   5       1718.17       1698.46        58.24 o
  -1  15   5        209.08        212.35        21.81 o
   0  15   5        633.04        654.21        31.98 o
   1  15   5        176.20        162.43        17.30 o
   2  15   5       1870.37       1756.43        89.76 o
   3  15   5        179.88        195.54        40.18 o
   4  15   5       1406.55       1429.79        83.38 o
   5  15   5        372.08        375.52        53.45 o
   6  15   5        549.32        661.27        67.94 o
  -6  16   5         31.92         47.78        28.75 o
  -5  16   5        129.36        124.02        27.29 o
  -4  16   5        695.46        690.45        39.59 o
  -3  16   5        127.56        123.95        20.66 o
  -2  16   5       1190.92       1234.37        48.29 o
  -1  16   5        329.25        316.80        25.97 o
   0  16   5        745.48        677.53        32.65 o
   1  16   5        322.22        307.01        24.06 o
   2  16   5        804.25        790.01        61.96 o
   3  16   5        124.16        131.96        35.91 o
   4  16   5        743.73        735.53        62.89 o
   5  16   5        176.74        167.11        40.63 o
   6  16   5         63.39         68.25        37.36 o
  -6  17   5        526.44        589.20        51.92 o
  -5  17   5        252.24        213.63        33.12 o
  -4  17   5        668.97        743.00        42.61 o
  -3  17   5        580.20        602.11        36.11 o
  -2  17   5        261.71        264.52        25.21 o
  -1  17   5        122.41        113.87        18.50 o
   0  17   5       1206.40       1203.52        45.01 o
   1  17   5        115.65        102.18        16.82 o
   2  17   5        262.51        296.82        46.47 o
   3  17   5        548.86        574.37        56.13 o
   4  17   5        505.00        515.74        58.17 o
   5  17   5        287.12        274.23        52.43 o
   6  17   5        707.46        643.58        63.97 o
  -6  18   5         65.51         55.58        27.94 o
  -5  18   5        251.54        226.31        33.89 o
  -4  18   5       1422.54       1368.95        66.45 o
  -3  18   5        687.52        656.21        43.22 o
  -2  18   5       1635.00       1700.67        59.01 o
  -1  18   5        197.97        194.03        21.22 o
   0  18   5        367.87        342.20        25.40 o
   1  18   5        222.41        201.63        21.68 o
   2  18   5       2123.21       2065.57        67.99 o
   3  18   5        677.55        629.46        61.23 o
   4  18   5       1077.60       1040.77        74.17 o
   5  18   5        217.67        198.13        44.66 o
   6  18   5         36.39         42.48        34.96 o
  -6  19   5        511.25        600.82        53.02 o
  -5  19   5        781.71        808.46        53.70 o
  -4  19   5        611.46        661.03        47.06 o
  -3  19   5        520.37        502.90        34.65 o
  -2  19   5        402.32        401.07        30.71 o
  -1  19   5         22.81         33.73        15.38 o
   0  19   5        913.05       1026.19        41.16 o
   1  19   5         26.20         24.17        13.91 o
   2  19   5        476.60        469.34        30.25 o
   3  19   5        553.95        533.01        54.51 o
   4  19   5        703.84        733.67        64.76 o
   5  19   5        742.24        708.10        69.10 o
   6  19   5        495.18        591.89        97.98 o
  -6  20   5         98.73         79.60        29.84 o
  -5  20   5         88.57        108.01        27.98 o
  -4  20   5        857.64        961.56        56.22 o
  -3  20   5         60.89         75.36        20.03 o
  -2  20   5       1355.59       1415.11        53.61 o
  -1  20   5        101.68         75.44        16.49 o
   0  20   5        660.34        585.73        31.95 o
   1  20   5        118.06        105.43        18.31 o
   2  20   5        983.82        990.83        43.93 o
   3  20   5         73.05         99.37        36.21 o
   4  20   5        923.91        919.48        71.14 o
   5  20   5         78.49         97.79        38.02 o
   6  20   5         58.99        106.89        61.95 o
  -6  21   5        576.07        680.09        56.17 o
  -5  21   5         51.43         55.86        26.77 o
  -4  21   5        527.58        550.56        45.48 o
  -3  21   5         18.19         19.17        18.74 o
  -2  21   5        155.25        177.86        23.34 o
  -1  21   5        402.63        358.24        28.41 o
   0  21   5       4119.36       4014.25       103.63 o
   1  21   5        417.80        383.67        28.85 o
   2  21   5         68.32         83.87        18.43 o
   3  21   5         13.28         29.27        29.34 o
   4  21   5        506.77        566.52        67.19 o
   5  21   5         60.34         38.83        33.90 o
   6  21   5        545.31        597.96       100.00 o
  -6  22   5         12.28          5.26        25.54 o
  -5  22   5         77.57        101.81        29.95 o
  -4  22   5        353.21        417.22        47.98 o
  -3  22   5        233.80        243.08        31.20 o
  -2  22   5       1356.13       1384.10        62.58 o
  -1  22   5        527.02        553.25        32.70 o
   0  22   5         26.73         35.63        18.11 o
   1  22   5        576.69        542.19        36.25 o
   2  22   5       1326.39       1281.14        50.75 o
   3  22   5        212.49        208.17        48.16 o
   4  22   5        503.85        556.71        60.24 o
   5  22   5        102.01        120.89        40.65 o
   6  22   5         23.90         53.44        57.49 o
  -5  23   5         23.62         31.91        25.64 o
  -4  23   5        668.87        705.37        51.19 o
  -3  23   5        156.88        164.03        28.30 o
  -2  23   5        325.37        315.03        32.58 o
  -1  23   5         26.92         13.34        15.31 o
   0  23   5       2675.02       2706.33       129.13 o
   1  23   5         55.79         49.42        17.84 o
   2  23   5        254.44        261.07        26.70 o
   3  23   5         90.11         69.93        20.11 o
   4  23   5        615.71        678.15        63.68 o
   5  23   5         28.32         17.96        34.90 o
   6  23   5        189.18        210.90        74.50 o
  -5  24   5        112.93        141.13        32.08 o
  -4  24   5        588.77        696.52        50.93 o
  -3  24   5        347.42        334.81        43.93 o
  -2  24   5        867.17        872.71        51.07 o
  -1  24   5        669.44        601.23        39.42 o
   0  24   5         37.23         47.36        19.52 o
   1  24   5        751.25        715.00        42.79 o
   2  24   5        970.62        904.76        46.45 o
   3  24   5        334.82        269.22        27.08 o
   4  24   5        533.90        613.09        63.70 o
   5  24   5        178.54        221.42        50.38 o
  -5  25   5         25.47         29.81        25.87 o
  -4  25   5        399.03        433.27        44.14 o
  -3  25   5        298.25        291.46        34.62 o
  -2  25   5        310.24        373.07        38.19 o
  -1  25   5         14.17          7.08        17.78 o
   0  25   5       1940.95       1887.81        75.95 o
   1  25   5          1.11         -9.50        15.65 o
   2  25   5        361.53        381.52        31.70 o
   3  25   5        268.08        269.38        28.18 o
   4  25   5        424.10        431.14        59.73 o
   5  25   5         27.76         28.34        53.85 o
  -5  26   5        332.79        380.97        44.60 o
  -4  26   5        264.59        333.37        40.58 o
  -3  26   5         47.23         66.48        24.86 o
  -2  26   5        722.39        799.87        49.96 o
  -1  26   5         11.13          2.25        15.97 o
   0  26   5         12.92         12.66        17.67 o
   1  26   5         45.55         40.73        17.19 o
   2  26   5        696.23        665.66        38.40 o
   3  26   5         61.27         70.42        20.04 o
   4  26   5        228.18        255.17        50.48 o
   5  26   5        351.61        335.20        83.00 o
  -5  27   5          1.17         21.88        24.53 o
  -4  27   5        102.15        144.63        31.67 o
  -3  27   5        645.69        708.56        50.37 o
  -2  27   5        207.63        220.32        30.93 o
  -1  27   5        189.07        193.16        28.98 o
   0  27   5        822.25        861.26        49.31 o
   1  27   5        147.62        131.36        47.35 o
   2  27   5        148.40        174.78        24.95 o
   3  27   5        703.61        730.01        41.39 o
   4  27   5         85.58         87.42        38.49 o
   5  27   5          0.93          5.26        52.23 o
  -5  28   5        250.01        240.55        37.84 o
  -4  28   5        422.41        478.60        47.61 o
  -3  28   5         81.28         76.77        26.27 o
  -2  28   5        791.22        828.91        53.30 o
  -1  28   5        185.38        213.85        29.02 o
   0  28   5        118.92        138.28        24.55 o
   1  28   5        222.49        260.78        30.54 o
   2  28   5        686.36        679.78        39.11 o
   3  28   5        108.98        131.71        23.41 o
   4  28   5        585.01        589.41        65.12 o
   5  28   5        204.97        157.09        68.02 o
  -5  29   5         86.27         85.26        30.27 o
  -4  29   5        139.25        125.40        30.13 o
  -3  29   5         74.96         85.15        42.92 o
  -2  29   5        102.71        111.14        27.55 o
  -1  29   5        478.62        538.57        42.76 o
   0  29   5         31.90         47.75        19.59 o
   1  29   5        500.37        478.82        38.81 o
   2  29   5        102.60         98.61        22.04 o
   3  29   5         60.76         58.85        20.64 o
   4  29   5        212.35        247.50        31.79 o
   5  29   5         90.24         92.31        63.16 o
  -4  30   5        354.98        343.54        40.26 o
  -3  30   5         35.85         45.04        23.64 o
  -2  30   5        275.01        278.44        34.17 o
  -1  30   5        675.50        702.80        47.87 o
   0  30   5         77.18         65.03        23.08 o
   1  30   5        656.71        637.97        41.88 o
   2  30   5        294.60        349.63        33.05 o
   3  30   5         23.41         25.76        19.57 o
   4  30   5        351.69        361.87        34.69 o
  -4  31   5         36.52         42.56        26.04 o
  -3  31   5        388.62        378.26        41.97 o
  -2  31   5         10.28          9.60        22.19 o
  -1  31   5        157.97        147.55        26.80 o
   0  31   5        185.15        196.06        30.73 o
   1  31   5        190.11        165.57        27.49 o
   2  31   5          2.62         11.01        16.35 o
   3  31   5        383.92        391.01        35.32 o
   4  31   5         24.19         30.72        22.89 o
  -4  32   5        111.62        123.60        31.12 o
  -3  32   5         23.64         36.88        26.72 o
  -2  32   5        119.95        121.69        27.28 o
  -1  32   5        811.36        797.44        51.19 o
   0  32   5         45.15         53.61        42.92 o
   1  32   5        856.46        883.30        60.73 o
   2  32   5        174.98        215.25        28.46 o
   3  32   5         35.45         51.92        21.36 o
   4  32   5        111.33         84.10        27.13 o
  -4  33   5         76.68         84.88        30.89 o
  -3  33   5        934.33       1033.93        76.52 o
  -2  33   5        300.03        272.74        35.08 o
  -1  33   5        332.17        344.06        41.30 o
   0  33   5          2.87         22.47        21.64 o
   1  33   5        322.06        290.51        43.93 o
   2  33   5        280.95        207.90        27.29 o
   3  33   5        907.13        938.92        49.61 o
   4  33   5         65.53         86.64        27.52 o
  -4  34   5          4.74          7.72        29.43 o
  -3  34   5         32.38         57.31        26.35 o
  -2  34   5        136.67        177.69        32.11 o
  -1  34   5        895.56        911.29        65.99 o
   0  34   5          0.32         12.95        21.28 o
   1  34   5        668.92        674.98        47.69 o
   2  34   5        149.42        154.45        26.21 o
   3  34   5         22.14         29.21        19.18 o
   4  34   5         22.12         46.88        26.28 o
  -3  35   5       1150.62       1347.71        84.62 o
  -2  35   5         65.94         64.83        25.00 o
  -1  35   5        330.94        383.08        40.68 o
   0  35   5        664.28        628.29        52.23 o
   1  35   5        268.68        235.27        31.65 o
   2  35   5         85.37         57.83        20.65 o
   3  35   5       1171.51       1209.72        57.35 o
  -3  36   5        137.66        137.09        33.41 o
  -2  36   5         32.95         29.71        26.30 o
  -1  36   5        481.56        549.98        44.56 o
   0  36   5          8.29          9.71        19.91 o
   1  36   5        607.44        585.41        51.01 o
   2  36   5         40.67         30.19        21.03 o
   3  36   5        173.94        151.48        27.54 o
  -3  37   5        648.93        675.68        55.65 o
  -2  37   5        154.48        136.69        30.20 o
  -1  37   5        107.64        107.19        29.67 o
   0  37   5          0.07         -4.83        19.26 o
   1  37   5         92.63         92.82        24.65 o
   2  37   5        137.23         73.08        24.06 o
   3  37   5        561.57        559.38        46.97 o
  -2  38   5         33.29         21.99        25.57 o
  -1  38   5        533.93        599.61        47.99 o
   0  38   5         49.46         26.86        24.99 o
   1  38   5        425.64        432.74        43.59 o
   2  38   5         33.81         10.13        19.51 o
  -2  39   5         48.07         39.86        27.50 o
  -1  39   5        103.26         85.16        29.01 o
   0  39   5         15.80          7.59        24.19 o
   1  39   5         82.81         88.47        27.95 o
   2  39   5         50.57         62.14        23.87 o
  -1  40   5        429.65        430.11        46.77 o
   0  40   5         29.90         62.81        27.46 o
   1  40   5        302.05        275.06        38.43 o
   2  40   5         61.01         78.14        27.08 o
  -1  41   5        170.80        126.32        38.87 o
   0  41   5        813.37        929.45        62.76 o
   1  41   5        168.37        151.02        38.06 o
   0   0   6          3.41         13.77        38.46 o
   1   0   6       1426.41       1357.31        81.15 o
   2   0   6          5.88          1.03        25.09 o
   3   0   6        127.39        151.02        54.66 o
   4   0   6         28.26          7.29        40.89 o
   5   0   6        175.09        194.15        48.79 o
   6   0   6          0.75         -8.83        40.04 o
  -5   1   6         77.55         69.64        56.68 o
  -4   1   6        270.89        207.53        44.77 o
  -3   1   6        417.86        506.46        78.55 o
  -2   1   6         92.73         97.06        33.04 o
  -1   1   6        340.75        383.42        48.94 o
   0   1   6         30.87         25.24        26.62 o
   1   1   6        308.82        303.38        57.49 o
   2   1   6         84.35        107.60        34.84 o
   3   1   6        432.50        514.56        85.02 o
   4   1   6        261.65        250.58        66.40 o
   5   1   6         88.14         91.14        38.19 o
   6   1   6         54.83          1.62        72.88 o
  -5   2   6        399.53        419.82        81.38 o
  -4   2   6        222.70        237.80        46.78 o
  -3   2   6         47.98         46.28        26.53 o
  -2   2   6          8.44         16.20        25.33 o
  -1   2   6       1159.05       1137.77        74.00 o
   0   2   6         45.83         50.21        28.46 o
   1   2   6       1257.23       1205.99        75.57 o
   2   2   6          9.11          0.30        25.93 o
   3   2   6         61.37         68.83        50.61 o
   4   2   6        289.48        305.24        76.12 o
   5   2   6        451.29        548.14        65.82 o
  -5   3   6         61.50         56.28        49.80 o
  -4   3   6        275.57        301.21        50.64 o
  -3   3   6        688.79        727.08        50.06 o
  -2   3   6         28.29         15.00        26.26 o
  -1   3   6        320.78        351.76        49.78 o
   0   3   6        111.81        109.81        32.62 o
   1   3   6        244.20        244.69        41.62 o
   2   3   6         12.30          5.47        26.17 o
   3   3   6        834.89        908.86       103.65 o
   4   3   6        287.34        266.77        71.66 o
   5   3   6         47.98         52.03        34.64 o
  -5   4   6        650.98        610.88        96.77 o
  -4   4   6        579.03        579.64        62.95 o
  -3   4   6        142.85        135.08        29.53 o
  -2   4   6         58.52         70.37        25.01 o
  -1   4   6       1010.52       1010.35        68.95 o
   0   4   6        358.76        424.85        51.36 o
   1   4   6       1062.13       1135.62        72.22 o
   2   4   6         50.10         54.42        29.48 o
   3   4   6        162.49        172.88        60.73 o
   4   4   6        652.00        656.22        90.69 o
   5   4   6        585.53        645.87        68.60 o
  -5   5   6        368.59        340.86        78.14 o
  -4   5   6        104.14         96.19        35.87 o
  -3   5   6       1351.62       1415.00        83.24 o
  -2   5   6        219.56        239.39        34.01 o
  -1   5   6        286.27        286.73        35.08 o
   0   5   6        198.03        241.68        43.11 o
   1   5   6        231.25        240.08        41.37 o
   2   5   6        220.89        197.64        43.13 o
   3   5   6       1591.17       1569.95       131.18 o
   4   5   6         69.23         98.79        57.09 o
   5   5   6        288.75        282.29        49.08 o
  -5   6   6        321.02        299.97        70.85 o
  -4   6   6        337.01        387.39        55.25 o
  -3   6   6        449.16        529.16        57.17 o
  -2   6   6         74.41         81.02        25.04 o
  -1   6   6        519.26        495.43        40.66 o
   0   6   6         99.34        138.07        34.53 o
   1   6   6        415.14        385.52        48.74 o
   2   6   6        133.82        137.66        52.23 o
   3   6   6        432.08        396.74        77.74 o
   4   6   6        298.26        325.07        77.33 o
   5   6   6        367.11        435.20        89.48 o
  -5   7   6         15.72         21.05        44.13 o
  -4   7   6        269.07        338.90        53.52 o
  -3   7   6       1180.72       1254.04        78.72 o
  -2   7   6        252.66        256.93        35.40 o
  -1   7   6        851.00        802.47        50.26 o
   0   7   6       2083.22       1895.38        76.03 o
   1   7   6        942.03        875.40        65.00 o
   2   7   6        203.89        182.19        56.68 o
   3   7   6       1135.86       1061.06       114.58 o
   4   7   6        246.45        232.76        65.59 o
   5   7   6         12.70          0.81        44.54 o
  -5   8   6        500.93        530.57        42.21 o
  -4   8   6        140.38        125.44        25.36 o
  -3   8   6         80.77         79.56        32.64 o
  -2   8   6        199.51        180.51        31.53 o
  -1   8   6        476.82        513.78        41.94 o
   0   8   6        474.71        464.13        41.86 o
   1   8   6        605.29        601.60        44.14 o
   2   8   6         79.37         52.23        43.32 o
   3   8   6         50.24         58.30        50.61 o
   4   8   6        237.61        180.57        65.59 o
   5   8   6        453.59        533.59        95.55 o
  -5   9   6         12.83         31.25        23.01 o
  -4   9   6        312.67        367.38        35.09 o
  -3   9   6        886.94        919.97        68.93 o
  -2   9   6        880.78        856.33        64.55 o
  -1   9   6         76.55         47.19        22.39 o
   0   9   6        168.08        208.22        32.00 o
   1   9   6         39.60         16.13        20.49 o
   2   9   6        886.67        809.27       100.81 o
   3   9   6        840.46        729.10        93.93 o
   4   9   6        240.42        227.50        65.18 o
   5   9   6         17.31         31.18        46.97 o
  -5  10   6        512.58        590.88        43.66 o
  -4  10   6        287.90        291.84        32.94 o
  -3  10   6         67.02         86.06        34.49 o
  -2  10   6        480.96        523.07        53.82 o
  -1  10   6       1014.03       1004.84        57.20 o
   0  10   6          1.08         11.27        19.72 o
   1  10   6        936.01        904.88        53.39 o
   2  10   6        553.46        542.59        55.24 o
   3  10   6         78.19         43.73        48.99 o
   4  10   6        229.13        217.78        70.85 o
   5  10   6        481.55        542.90        95.15 o
  -5  11   6        137.92        142.52        28.54 o
  -4  11   6         18.35         29.18        21.30 o
  -3  11   6         29.86         35.25        22.83 o
  -2  11   6         38.97         49.73        28.49 o
  -1  11   6        212.02        221.05        33.22 o
   0  11   6        358.67        338.99        37.78 o
   1  11   6        243.52        287.72        35.67 o
   2  11   6         56.63         71.39        30.06 o
   3  11   6         18.49         33.20        44.54 o
   4  11   6         49.94         80.98        51.42 o
   5  11   6        154.56        164.38        66.80 o
  -5  12   6        120.77        139.81        26.67 o
  -4  12   6        151.37        180.31        27.88 o
  -3  12   6        135.97        103.57        22.20 o
  -2  12   6       1056.09       1028.98        69.66 o
  -1  12   6        113.15        133.70        27.88 o
   0  12   6         81.92         89.46        26.30 o
   1  12   6        150.40        176.29        38.88 o
   2  12   6       1063.33       1088.59        75.75 o
   3  12   6         86.22         64.85        34.45 o
   4  12   6         68.20        100.00        59.92 o
   5  12   6         65.18         50.20        49.39 o
  -5  13   6         50.04         48.55        23.24 o
  -4  13   6        503.47        488.30        39.67 o
  -3  13   6        252.87        263.13        29.49 o
  -2  13   6         10.05         16.63        27.90 o
  -1  13   6        597.65        634.50        48.60 o
   0  13   6       1449.50       1440.13        66.98 o
   1  13   6        674.11        698.25        62.99 o
   2  13   6         40.78         36.80        30.20 o
   3  13   6        227.97        223.85        44.37 o
   4  13   6        482.10        403.22        88.26 o
   5  13   6         40.86         42.11        53.85 o
  -5  14   6        383.56        406.34        60.19 o
  -4  14   6       1172.06       1236.81        56.44 o
  -3  14   6        787.95        786.30        43.16 o
  -2  14   6        307.45        281.83        45.17 o
  -1  14   6        119.27         97.01        26.94 o
   0  14   6          2.98         -4.37        20.81 o
   1  14   6         99.63         80.94        32.47 o
   2  14   6        424.85        463.68        55.05 o
   3  14   6        720.48        633.84        64.50 o
   4  14   6       1168.27       1089.14        80.45 o
   5  14   6        487.81        452.21        91.91 o
  -5  15   6         45.24         57.00        25.10 o
  -4  15   6        511.87        526.06        40.74 o
  -3  15   6        537.93        558.58        38.66 o
  -2  15   6        432.77        474.26        42.90 o
  -1  15   6        217.52        283.23        44.48 o
   0  15   6        313.18        310.87        36.82 o
   1  15   6        150.40        161.86        37.99 o
   2  15   6        437.55        425.89        55.04 o
   3  15   6        511.60        532.94        59.96 o
   4  15   6        404.42        421.42        60.35 o
   5  15   6         60.92         97.98        60.33 o
  -5  16   6        176.84        238.30        38.69 o
  -4  16   6         87.49        137.87        26.11 o
  -3  16   6        158.14        134.35        25.05 o
  -2  16   6       1711.25       1696.60        63.12 o
  -1  16   6        744.66        681.49        60.31 o
   0  16   6        205.13        184.45        31.12 o
   1  16   6        804.43        749.91        67.00 o
   2  16   6       1555.65       1451.71        89.10 o
   3  16   6        211.39        176.79        43.41 o
   4  16   6        205.22        256.82        51.46 o
   5  16   6        140.25        124.17        44.62 o
  -5  17   6        377.47        412.32        45.81 o
  -4  17   6        179.93        206.68        29.39 o
  -3  17   6         87.20         80.29        22.54 o
  -2  17   6         12.76         16.90        17.74 o
  -1  17   6        135.00        158.05        37.14 o
   0  17   6       3230.37       3042.24       103.66 o
   1  17   6        161.92        158.49        38.73 o
   2  17   6         49.23         64.96        35.38 o
   3  17   6        117.43         90.73        39.76 o
   4  17   6        246.45        265.50        51.10 o
   5  17   6        358.44        361.57        64.17 o
  -5  18   6        274.25        270.95        39.37 o
  -4  18   6        851.31        927.26        58.35 o
  -3  18   6        407.83        387.88        34.17 o
  -2  18   6        575.84        636.94        39.81 o
  -1  18   6         53.78         46.97        28.34 o
   0  18   6         17.01         32.11        30.00 o
   1  18   6         39.85         27.83        27.86 o
   2  18   6        710.45        695.70        65.56 o
   3  18   6        390.51        365.26        57.83 o
   4  18   6        699.48        700.32        70.13 o
   5  18   6        263.88        279.39        63.77 o
  -5  19   6         48.21         82.28        30.94 o
  -4  19   6        439.59        499.54        45.42 o
  -3  19   6        191.44        166.66        27.31 o
  -2  19   6        338.04        325.49        31.34 o
  -1  19   6        181.52        210.87        40.66 o
   0  19   6        904.26        876.83        69.37 o
   1  19   6        204.56        202.63        45.71 o
   2  19   6        303.87        289.39        50.35 o
   3  19   6        176.54        143.34        42.23 o
   4  19   6        398.55        456.15        64.16 o
   5  19   6         46.85         40.70        38.15 o
  -4  20   6        618.51        756.23        55.29 o
  -3  20   6          3.57         15.51        19.88 o
  -2  20   6        794.06        837.81        46.13 o
  -1  20   6          5.61         13.13        15.92 o
   0  20   6         35.68         35.41        31.35 o
   1  20   6          9.86         14.97        31.56 o
   2  20   6        835.77        874.66        74.00 o
   3  20   6         10.35          0.07        29.55 o
   4  20   6        620.85        621.48        68.07 o
  -4  21   6         21.36         39.22        26.77 o
  -3  21   6         81.87         74.24        22.15 o
  -2  21   6         82.30         63.58        21.14 o
  -1  21   6        105.20        126.35        22.05 o
   0  21   6        641.63        684.16        87.86 o
   1  21   6        140.62        139.73        55.47 o
   2  21   6         47.33         51.52        36.06 o
   3  21   6         55.07         73.36        38.15 o
   4  21   6          0.08        -16.27        34.59 o
  -4  22   6         51.35         44.73        27.33 o
  -3  22   6        149.50        173.56        31.82 o
  -2  22   6       1185.77       1246.61        74.27 o
  -1  22   6         48.27         49.48        19.06 o
   0  22   6          3.39         10.18        27.73 o
   1  22   6         78.06         70.99        35.92 o
   2  22   6       1106.86       1175.47        89.88 o
   3  22   6        141.34        170.50        45.47 o
   4  22   6        153.23        144.09        45.25 o
  -4  23   6        304.10        359.49        47.78 o
  -3  23   6        192.45        231.87        35.66 o
  -2  23   6         80.92        119.25        24.20 o
  -1  23   6         42.64         59.14        20.74 o
   0  23   6        741.73        848.94       102.43 o
   1  23   6         30.13         32.96        34.30 o
   2  23   6         87.98        107.58        39.93 o
   3  23   6        247.74        248.60        49.90 o
   4  23   6        361.89        479.30        66.84 o
  -4  24   6        644.47        612.60        54.16 o
  -3  24   6         40.09         45.40        22.70 o
  -2  24   6         60.10        104.70        27.76 o
  -1  24   6        691.55        710.46        47.76 o
   0  24   6        302.29        344.51        77.33 o
   1  24   6        565.39        537.36        66.17 o
   2  24   6        125.30        133.94        45.14 o
   3  24   6         18.81         33.81        36.35 o
   4  24   6        604.73        560.39        69.34 o
  -4  25   6        126.47        174.25        35.87 o
  -3  25   6        431.65        458.58        47.41 o
  -2  25   6        339.96        355.94        39.48 o
  -1  25   6         17.28         23.78        21.09 o
   0  25   6         13.52         35.08        21.80 o
   1  25   6         25.56         22.38        35.62 o
   2  25   6        314.48        331.31        57.40 o
   3  25   6        469.96        481.24        92.72 o
   4  25   6        151.61        177.11        49.53 o
  -3  26   6         23.49         27.20        25.93 o
  -2  26   6        836.86        855.07        69.84 o
  -1  26   6        249.81        231.35        33.17 o
   0  26   6        364.48        323.54        35.63 o
   1  26   6        254.36        231.65        51.22 o
   2  26   6        906.28        986.93        79.62 o
   3  26   6         34.89         58.50        38.62 o
  -3  27   6        230.65        263.27        37.48 o
  -2  27   6        195.97        217.10        34.25 o
  -1  27   6        114.09        138.50        29.13 o
   0  27   6         21.35         17.38        20.66 o
   1  27   6        135.09        131.31        42.43 o
   2  27   6        164.95        173.88        45.07 o
   3  27   6        196.51        207.25        51.96 o
  -3  28   6         88.18        115.39        32.97 o
  -2  28   6        444.72        452.25        44.90 o
  -1  28   6        472.35        498.64        45.47 o
   0  28   6         12.86         19.07        19.73 o
   1  28   6        477.11        508.54        62.40 o
   2  28   6        396.45        424.79        64.13 o
   3  28   6         83.96         96.95        44.94 o
  -3  29   6        265.70        279.64        38.57 o
  -2  29   6        181.72        191.16        34.25 o
  -1  29   6        303.56        276.95        46.97 o
   0  29   6        512.20        586.59        44.24 o
   1  29   6        287.87        255.31        52.69 o
   2  29   6        171.97        176.02        48.36 o
   3  29   6        240.19        251.74        54.35 o
  -2  30   6         74.06         73.14        28.31 o
  -1  30   6        579.35        553.89        48.54 o
   0  30   6          1.33        -17.37        17.37 o
   1  30   6        424.89        378.08        38.29 o
   2  30   6         42.06         43.21        38.01 o
   3  30   6         36.32         -1.62        60.33 o
  -2  31   6        268.47        281.18        43.93 o
  -1  31   6        354.84        424.22        45.24 o
   0  31   6        253.93        259.66        33.32 o
   1  31   6        297.52        257.08        31.17 o
   2  31   6        234.47        249.31        53.39 o
  -2  32   6        245.57        206.04        38.46 o
  -1  32   6         91.78         98.86        28.42 o
   0  32   6         31.95         22.41        21.40 o
   1  32   6         92.34        116.91        26.80 o
   2  32   6        204.65        187.14        53.32 o
  -1  33   6        396.44        425.67        43.32 o
   0  33   6        247.10        229.66        33.02 o
   1  33   6        382.42        381.63        37.14 o
  -1  34   6        138.16        173.69        38.46 o
   0  34   6         24.50          7.59        21.95 o
   1  34   6        243.48        236.95        35.35 o
   0   0   7        877.60        789.02       100.81 o
   1   0   7        163.16        164.58        41.75 o
   2   0   7          8.01          2.04        32.39 o
   3   0   7         42.42         36.84        54.66 o
  -3   1   7        363.99        461.92        94.34 o
  -2   1   7         95.58         99.44        39.88 o
  -1   1   7        126.76        145.81        42.08 o
   0   1   7         20.42         35.69        33.75 o
   1   1   7        118.19        104.23        38.91 o
   2   1   7        115.58        179.36        68.02 o
   3   1   7        446.65        426.70        85.83 o
  -3   2   7         24.03         51.82        55.47 o
  -2   2   7         17.01          9.59        31.19 o
  -1   2   7        397.89        386.19        57.34 o
   0   2   7        535.23        476.87        61.58 o
   1   2   7        327.84        362.31        54.51 o
   2   2   7          8.82         20.24        45.35 o
   3   2   7         27.44         30.77        52.63 o
  -3   3   7        585.04        531.97        90.69 o
  -2   3   7        555.50        546.91        65.41 o
  -1   3   7          1.51          0.46        29.77 o
   0   3   7        156.27        113.07        38.62 o
   1   3   7          4.76         17.25        29.74 o
   2   3   7        587.36        649.34        95.96 o
   3   3   7        538.47        531.97        98.38 o
  -3   4   7         76.43         58.71        51.42 o
  -2   4   7         91.47         63.64        37.35 o
  -1   4   7        350.10        353.79        53.90 o
   0   4   7         47.73         82.74        37.80 o
   1   4   7        384.81        362.72        53.55 o
   2   4   7        121.47         98.38        59.52 o
   3   4   7         65.81         90.29        55.87 o
  -3   5   7         78.92         64.78        52.63 o
  -2   5   7         58.53         84.88        39.56 o
  -1   5   7        355.71        328.19        53.10 o
   0   5   7        244.61        235.80        49.10 o
   1   5   7        357.51        336.23        54.74 o
   2   5   7         58.68         53.85        55.87 o
   3   5   7        164.62        196.77        72.88 o
  -3   6   7         88.78         76.12        57.49 o
  -2   6   7        150.71        144.70        42.25 o
  -1   6   7        655.81        580.11        62.98 o
   0   6   7        275.38        263.74        47.50 o
   1   6   7        501.70        494.41        62.13 o
   2   6   7        129.25        157.09        61.14 o
   3   6   7         87.49         70.04        59.11 o
  -3   7   7         67.79         67.40        41.15 o
  -2   7   7         85.79        116.22        40.05 o
  -1   7   7        192.74        184.16        45.06 o
   0   7   7         57.20         72.05        35.36 o
   1   7   7        217.27        194.34        64.78 o
   2   7   7         73.33         89.48        60.73 o
   3   7   7         47.48         63.97        58.71 o
  -3   8   7        265.15        290.53        54.44 o
  -2   8   7        433.51        416.52        61.10 o
  -1   8   7        159.39        157.38        42.32 o
   0   8   7        118.92        148.63        41.72 o
   1   8   7        163.88        153.04        67.61 o
   2   8   7        376.20        278.11        74.90 o
   3   8   7        241.85        278.92        81.38 o
  -3   9   7        384.14        388.44        60.69 o
  -2   9   7        434.61        463.28        62.48 o
  -1   9   7        237.01        231.71        48.37 o
   0   9   7         55.67         66.16        35.05 o
   1   9   7        291.50        289.45        80.17 o
   2   9   7        421.11        390.26        88.67 o
   3   9   7        313.09        260.70        83.81 o
  -3  10   7         31.55         60.22        36.27 o
  -2  10   7        143.00        132.78        39.93 o
  -1  10   7        218.84        237.93        48.66 o
   0  10   7         49.20         17.04        30.72 o
   1  10   7        331.32        393.09        83.00 o
   2  10   7        231.29        263.53        73.69 o
   3  10   7         33.32         62.76        54.25 o
  -3  11   7        506.46        469.42        53.94 o
  -2  11   7         17.42          7.87        33.19 o
  -1  11   7        457.16        451.22        60.68 o
   0  11   7        660.79        656.69        67.95 o
   1  11   7        457.97        472.85        94.74 o
   2  11   7         41.07         36.03        55.06 o
   3  11   7        535.37        561.52       106.48 o
  -3  12   7        198.46        185.07        37.61 o
  -2  12   7        298.69        310.57        44.64 o
  -1  12   7        161.27        176.42        44.51 o
   0  12   7         87.12         50.05        34.61 o
   1  12   7        120.77        162.76        68.83 o
   2  12   7        343.65        287.02        77.74 o
   3  12   7        284.58        271.23        75.71 o
  -3  13   7         37.80         30.94        28.37 o
  -2  13   7        230.08        248.69        41.53 o
  -1  13   7         96.37        121.04        39.59 o
   0  13   7        214.84        199.20        67.21 o
   1  13   7         64.98         61.14        52.23 o
   2  13   7        250.45        232.36        78.14 o
   3  13   7         11.48         21.46        49.80 o
  -3  14   7        358.78        334.12        54.99 o
  -2  14   7        269.25        261.62        41.54 o
  -1  14   7        332.15        360.34        45.08 o
   0  14   7        213.63        206.04        73.69 o
   1  14   7        333.30        300.78        84.21 o
   2  14   7        228.17        265.56        80.98 o
   3  14   7        364.09        373.66       108.91 o
  -3  15   7        170.25        203.05        48.67 o
  -2  15   7        159.59        150.23        35.41 o
  -1  15   7         61.99         66.84        28.50 o
   0  15   7        113.49        160.60        45.06 o
   1  15   7         48.73         87.86        60.33 o
   2  15   7        171.27        121.06        61.95 o
  -3  16   7         49.39         29.15        52.63 o
  -2  16   7        301.59        305.91        45.26 o
  -1  16   7        201.40        228.53        39.77 o
   0  16   7         16.10         42.61        34.23 o
   1  16   7        211.10        204.02        69.64 o
   2  16   7        287.60        304.83        82.19 o
  -2  17   7         27.30         29.26        29.67 o
  -1  17   7        171.55        185.08        39.04 o
   0  17   7        159.99        189.94        48.01 o
   1  17   7        166.41        184.06        46.78 o
   2  17   7         37.17         20.65        56.68 o
  -2  18   7        511.39        495.09        53.97 o
  -1  18   7         80.24        102.39        33.15 o
   0  18   7         14.32         16.15        35.13 o
   1  18   7         81.96        126.95        43.73 o
   2  18   7        451.65        511.72       107.29 o
  -2  19   7        165.86        147.92        41.38 o
  -1  19   7        239.64        243.78        52.23 o
   0  19   7         90.41        107.91        41.52 o
   1  19   7        199.84        233.63        53.74 o
   2  19   7        114.17         90.11        46.04 o
  -2  20   7         26.83         13.20        35.57 o
  -1  20   7         19.42         24.24        37.07 o
   0  20   7         61.79         37.84        38.91 o
   1  20   7         17.97         30.79        38.44 o
   2  20   7         31.69         46.97        53.44 o
  -2  21   7        170.28        193.94        74.50 o
  -1  21   7        121.65        148.44        46.98 o
   0  21   7        392.25        398.00        63.85 o
   1  21   7        113.60        136.24        47.53 o
  -1  22   7         47.01         56.28        57.90 o
   0  22   7          1.40         -5.70        34.75 o
   1  22   7         68.48         72.47        57.09 o
  -1  23   7        166.25        187.46        66.80 o
   0  23   7        464.01        439.25        92.31 o
   1  23   7        122.29        149.40        67.21 o
                                                
